# Supplementary material for: Proteomic and network analysis of human serum albuminome by integrated use of quick crosslinking and two-step precipitation
Source: Sci Rep. 2017 Aug 29;7:9856. doi: 10.1038/s41598-017-09563-w (PMC5575314; doi:10.1038/s41598-017-09563-w)
Supplement: Supplementary file 2 — Supplementary Table S1 [file 41598_2017_9563_MOESM2_ESM.xls]

## Sheet: TSP (PEG4000)_solution_rep 1
Uniprot accession	Uniprot ID	Protein name	Gene name	Unused score	Protein coverage (%)	Unique peptides	MW (Da)	pI
P02787	TRFE_HUMAN	Serotransferrin	TF	116.54	70.77	77	75195.5	6.7
P00450	CERU_HUMAN	Ceruloplasmin	CP	126.04	65.54	67	120085	5.41
P02647	APOA1_HUMAN	Apolipoprotein A-I	APOA1	77.71	86.14	63	28961.6	5.45
P02652	APOA2_HUMAN	Apolipoprotein A-II	APOA2	46.83	77	34	11175	6.51
P02790	HEMO_HUMAN	Hemopexin	HPX	46.01	55.84	28	49295.4	6.43
P00738	HPT_HUMAN	Haptoglobin	HP	47.73	63.3	26	45205.3	6.13
P02765	FETUA_HUMAN	Alpha-2-HS-glycoprotein	AHSG	37.56	63.22	26	30221.9	4.53
P02763	A1AG1_HUMAN	Alpha-1-acid glycoprotein 1	ORM1	28.92	48.26	21	21560.1	5
P06727	APOA4_HUMAN	Apolipoprotein A-IV	APOA4	33.04	52.53	18	43402.5	5.18
P25311	ZA2G_HUMAN	Zinc-alpha-2-glycoprotein	AZGP1	27.82	63.09	18	32144.9	5.58
P43652	AFAM_HUMAN	Afamin	AFM	28.55	35.23	14	66577	5.58
P04217	A1BG_HUMAN	Alpha-1B-glycoprotein	A1BG	27.66	49.49	14	51921.7	5.63
P01859	IGHG2_HUMAN	Ig gamma-2 chain C region	IGHG2	20.8	52.15	14	35900.6	7.66
P01042	KNG1_HUMAN	Kininogen-1	KNG1	23.76	31.68	13	71957.4	6.23
P02753	RET4_HUMAN	Retinol-binding protein 4	RBP4	23.92	71.64	12	23010	5.76
P80108	PHLD_HUMAN	Phosphatidylinositol-glycan-specific phospholipase D	GPLD1	20.31	21.19	11	89811.4	5.78
P02749	APOH_HUMAN	Beta-2-glycoprotein 1	APOH	19.29	36.23	10	36254.6	8.37
P68871	HBB_HUMAN	Hemoglobin subunit beta	HBB	17.72	77.55	10	15867.2	6.81
P51884	LUM_HUMAN	Lumican	LUM	17.17	40.83	10	36660.9	6.17
P02750	A2GL_HUMAN	Leucine-rich alpha-2-glycoprotein	LRG1	15.39	40.92	10	34346.4	5.66
P02656	APOC3_HUMAN	Apolipoprotein C-III	APOC3	13.54	68.69	10	8764.67	4.72
P02766	TTHY_HUMAN	Transthyretin	TTR	15.8	68.71	9	13761.4	5.31
P02655	APOC2_HUMAN	Apolipoprotein C-II	APOC2	15.92	62.38	8	11283.9	4.58
P19652	A1AG2_HUMAN	Alpha-1-acid glycoprotein 2	ORM2	13.93	47.76	8	21651.2	5.12
P02774	VTDB_HUMAN	Vitamin D-binding protein	GC	13.59	29.32	8	51243.5	5.22
P01876	IGHA1_HUMAN	Ig alpha-1 chain C region	IGHA1	12.91	33.43	8	37654.7	6.08
P04196	HRG_HUMAN	Histidine-rich glycoprotein	HRG	12.49	18.67	8	57659.9	7.03
P00734	THRB_HUMAN	Prothrombin	F2	11.56	15.11	8	70036.9	5.63
P01857	IGHG1_HUMAN	Ig gamma-1 chain C region	IGHG1	10.94	50.3	8	36105.9	8.46
P05090	APOD_HUMAN	Apolipoprotein D	APOD	14.01	34.92	7	19303.1	5.2
P01009	A1AT_HUMAN	Alpha-1-antitrypsin	SERPINA1	11.38	22.25	7	46736.6	5.37
P05452	TETN_HUMAN	Tetranectin	CLEC3B	12.12	37.13	6	20138.9	5.8
P01834	IGKC_HUMAN	Ig kappa chain C region	IGKC	12	82.08	6	11608.9	5.58
P02775	CXCL7_HUMAN	Platelet basic protein	PPBP	12	38.28	6	13894.2	8.95
O95445	APOM_HUMAN	Apolipoprotein M	APOM	9.61	39.36	6	21253.3	5.66
Q9UGM5	FETUB_HUMAN	Fetuin-B	FETUB	9.19	25.65	6	40487.8	6.52
P02760	AMBP_HUMAN	Protein AMBP	AMBP	8.8	27.27	6	38999.5	5.95
Q04756	HGFA_HUMAN	Hepatocyte growth factor activator	HGFAC	5.61	10.69	6	70681.8	6.99
P01011	AACT_HUMAN	Alpha-1-antichymotrypsin	SERPINA3	9.81	17.73	5	47650.9	5.32
Q16610	ECM1_HUMAN	Extracellular matrix protein 1	ECM1	8.08	13.15	4	58811.9	6.19
P00739	HPTR_HUMAN	Haptoglobin-related protein	HPR	8	43.1	4	39029.6	6.63
P14151	LYAM1_HUMAN	L-selectin	SELL	6.71	14.52	4	37571.7	6.04
P05155	IC1_HUMAN	Plasma protease C1 inhibitor	SERPING1	6.27	11.2	4	52843.4	5.97
P02654	APOC1_HUMAN	Apolipoprotein C-I	APOC1	5.14	38.55	4	9331.93	8.01
P01008	ANT3_HUMAN	Antithrombin-III	SERPINC1	4.92	10.56	4	49039.1	5.95
Q6UXB8	PI16_HUMAN	Peptidase inhibitor 16	PI16	2.3	14.25	4	46720.6	5.19
B9A064	IGLL5_HUMAN	Immunoglobulin lambda-like polypeptide 5	IGLL5	6.12	22.9	3	19278.7	9.03
Q13790	APOF_HUMAN	Apolipoprotein F	APOF	6	11.66	3	17424.6	4.4
Q9Y5Y7	LYVE1_HUMAN	Lymphatic vessel endothelial hyaluronic acid receptor 1	LYVE1	4.63	9.006	3	33006.7	8.3
P49908	SEPP1_HUMAN	Selenoprotein P	SEPP1	4.16	6.037	2	41232.3	7.95
P01034	CYTC_HUMAN	Cystatin-C	CST3	4.04	11.64	2	13347.1	8.75
P04180	LCAT_HUMAN	Phosphatidylcholine-sterol acyltransferase	LCAT	4.01	9.545	2	47083.9	5.71
P06309	KV205_HUMAN	Ig kappa chain V-II region GM607	N/A	4	31.62	2	12375.9	6.76
Q66K66	TM198_HUMAN	Transmembrane protein 198	TMEM198	3.05	2.5	2	39474.7	9.97
P01344	IGF2_HUMAN	Insulin-like growth factor II	IGF2	2.59	22.22	2	20140.3	9.5
Q96PD5	PGRP2_HUMAN	N-acetylmuramoyl-L-alanine amidase	PGLYRP2	2.33	7.292	2	59980.3	7.64
P10909	CLUS_HUMAN	Clusterin	CLU	2	6.459	2	52494.6	5.89
P04208	LV106_HUMAN	Ig lambda chain V-I region WAH	N/A	1.34	27.52	2	11725	6.29
P00915	CAH1_HUMAN	Carbonic anhydrase 1	CA1	2.02	4.598	1	28739	6.63
P07359	GP1BA_HUMAN	Platelet glycoprotein Ib alpha chain	GP1BA	2.01	1.687	1	71540	5.83
P01860	IGHG3_HUMAN	Ig gamma-3 chain C region	IGHG3	2	28.91	1	41287	8.23
P01877	IGHA2_HUMAN	Ig alpha-2 chain C region	IGHA2	2	21.76	1	36526.3	5.71
P0CG06	LAC3_HUMAN	Ig lambda-3 chain C regions	IGLC3	2	46.23	1	11237.5	6.91
P0C0L5	CO4B_HUMAN	Complement C4-B	C4B	2	0.8028	1	192751	6.89
P22352	GPX3_HUMAN	Glutathione peroxidase 3	GPX3	2	5.31	1	23463.7	7.85
Q14137	BOP1_HUMAN	Ribosome biogenesis protein BOP1	BOP1	2	1.609	1	83629.5	5.8
Q96KN2	CNDP1_HUMAN	Beta-Ala-His dipeptidase	CNDP1	2	3.945	1	53877.6	5.08
Q8WUF5	IASPP_HUMAN	RelA-associated inhibitor	PPP1R13L	2	1.329	1	89091.1	6.37
P69905	HBA_HUMAN	Hemoglobin subunit alpha	HBA1	2	10.56	1	15126.4	8.73
P23083	HV103_HUMAN	Ig heavy chain V-I region V35	N/A	2	10.26	1	10880.2	9.59
P01777	HV316_HUMAN	Ig heavy chain V-III region TEI	N/A	2	15.97	1	12802.6	8.72
P01764	HV303_HUMAN	Ig heavy chain V-III region 23	IGHV3-23	2	16.24	1	10445.7	8.67
P01601	KV109_HUMAN	Ig kappa chain V-ID region 16	IGKV1D-16	2	15.38	1	12730.4	7.62
O14638	ENPP3_HUMAN	Ectonucleotide pyrophosphatase/phosphodiesterase family member 3	ENPP3	2	2.4	1	100124	6.12
O00418	EF2K_HUMAN	Eukaryotic elongation factor 2 kinase	EEF2K	2	2.621	1	82012.9	5.15
Q09328	MGT5A_HUMAN	Alpha-1,6-mannosylglycoprotein 6-beta-N-acetylglucosaminyltransferase A	MGAT5	2	1.619	1	84542.6	8.41
P61769	B2MG_HUMAN	Beta-2-microglobulin	B2M	2	18.49	1	13714.6	6.07
P18136	KV313_HUMAN	Ig kappa chain V-III region HIC	N/A	2	13.95	1	11834.2	8.7
P08697	A2AP_HUMAN	Alpha-2-antiplasmin	SERPINF2	1.45	2.648	1	50450.8	5.87

## Sheet: TSP (PEG4000)_solution_rep 2
Uniprot accession	Uniprot ID	Protein name	Gene name	Unused score	Protein coverage (%)	Unique peptides	MW (Da)	pI
P00450	CERU_HUMAN	Ceruloplasmin	CP	128.53	66.2	70	120085	5.41
P02787	TRFE_HUMAN	Serotransferrin	TF	112.91	75.93	70	75195.5	6.7
P02647	APOA1_HUMAN	Apolipoprotein A-I	APOA1	71.69	79.78	56	28961.6	5.45
P02790	HEMO_HUMAN	Hemopexin	HPX	49.79	58.01	29	49295.4	6.43
P02652	APOA2_HUMAN	Apolipoprotein A-II	APOA2	46.25	77	28	11175	6.51
P00738	HPT_HUMAN	Haptoglobin	HP	48.04	61.33	25	45205.3	6.13
P02765	FETUA_HUMAN	Alpha-2-HS-glycoprotein	AHSG	37.56	62.94	24	30221.9	4.53
P43652	AFAM_HUMAN	Afamin	AFM	36.32	41.4	20	66577	5.58
P06727	APOA4_HUMAN	Apolipoprotein A-IV	APOA4	31.06	65.15	17	43402.5	5.18
P25311	ZA2G_HUMAN	Zinc-alpha-2-glycoprotein	AZGP1	29.85	57.05	17	32144.9	5.58
P02763	A1AG1_HUMAN	Alpha-1-acid glycoprotein 1	ORM1	24	43.28	16	21560.1	5
P04217	A1BG_HUMAN	Alpha-1B-glycoprotein	A1BG	27.01	49.7	13	51921.7	5.63
P01042	KNG1_HUMAN	Kininogen-1	KNG1	24.22	30.75	13	71957.4	6.23
P01857	IGHG1_HUMAN	Ig gamma-1 chain C region	IGHG1	22.34	47.88	12	36105.9	8.46
P02753	RET4_HUMAN	Retinol-binding protein 4	RBP4	21.44	71.64	11	23010	5.76
P02774	VTDB_HUMAN	Vitamin D-binding protein	GC	19.6	37.55	10	51243.5	5.22
P02750	A2GL_HUMAN	Leucine-rich alpha-2-glycoprotein	LRG1	18.57	43.52	10	34346.4	5.66
P68871	HBB_HUMAN	Hemoglobin subunit beta	HBB	18.03	77.55	10	15867.2	6.81
P02656	APOC3_HUMAN	Apolipoprotein C-III	APOC3	17.11	68.69	10	8764.67	4.72
P02749	APOH_HUMAN	Beta-2-glycoprotein 1	APOH	14.96	35.07	10	36254.6	8.37
P00734	THRB_HUMAN	Prothrombin	F2	12.74	15.76	10	70036.9	5.63
P51884	LUM_HUMAN	Lumican	LUM	19.08	43.79	9	36660.9	6.17
P02760	AMBP_HUMAN	Protein AMBP	AMBP	16.22	32.95	9	38999.5	5.95
P04196	HRG_HUMAN	Histidine-rich glycoprotein	HRG	12.83	23.05	9	57659.9	7.03
P01859	IGHG2_HUMAN	Ig gamma-2 chain C region	IGHG2	13.4	52.15	8	35900.6	7.66
P01876	IGHA1_HUMAN	Ig alpha-1 chain C region	IGHA1	13.13	33.43	8	37654.7	6.08
P80108	PHLD_HUMAN	Phosphatidylinositol-glycan-specific phospholipase D	GPLD1	12.91	16.43	8	89811.4	5.78
P02766	TTHY_HUMAN	Transthyretin	TTR	12.05	68.71	8	13761.4	5.31
P19652	A1AG2_HUMAN	Alpha-1-acid glycoprotein 2	ORM2	10.72	44.28	8	21651.2	5.12
P02655	APOC2_HUMAN	Apolipoprotein C-II	APOC2	14	53.47	7	11283.9	4.58
P01009	A1AT_HUMAN	Alpha-1-antitrypsin	SERPINA1	11.45	22.73	7	46736.6	5.37
P05090	APOD_HUMAN	Apolipoprotein D	APOD	10.34	34.92	7	19303.1	5.2
P05452	TETN_HUMAN	Tetranectin	CLEC3B	11.58	35.64	6	20138.9	5.8
P02775	CXCL7_HUMAN	Platelet basic protein	PPBP	11.34	38.28	6	13894.2	8.95
P01011	AACT_HUMAN	Alpha-1-antichymotrypsin	SERPINA3	9.52	17.73	5	47650.9	5.32
O95445	APOM_HUMAN	Apolipoprotein M	APOM	7.71	35.64	5	21253.3	5.66
P01008	ANT3_HUMAN	Antithrombin-III	SERPINC1	6.75	15.09	5	49039.1	5.95
Q9UGM5	FETUB_HUMAN	Fetuin-B	FETUB	8.08	23.56	4	40487.8	6.52
P02654	APOC1_HUMAN	Apolipoprotein C-I	APOC1	8.02	38.55	4	9331.93	8.01
P01834	IGKC_HUMAN	Ig kappa chain C region	IGKC	8	64.15	4	11608.9	5.58
P05155	IC1_HUMAN	Plasma protease C1 inhibitor	SERPING1	8	12	4	52843.4	5.97
Q16610	ECM1_HUMAN	Extracellular matrix protein 1	ECM1	7.35	13.15	4	58811.9	6.19
P00739	HPTR_HUMAN	Haptoglobin-related protein	HPR	6	40.8	4	39029.6	6.63
Q9Y5Y7	LYVE1_HUMAN	Lymphatic vessel endothelial hyaluronic acid receptor 1	LYVE1	5.65	11.8	4	33006.7	8.3
Q04756	HGFA_HUMAN	Hepatocyte growth factor activator	HGFAC	4.61	7.786	4	70681.8	6.99
Q6UXB8	PI16_HUMAN	Peptidase inhibitor 16	PI16	2.4	14.69	4	46720.6	5.19
Q13790	APOF_HUMAN	Apolipoprotein F	APOF	6	11.66	3	17424.6	4.4
P0CG06	LAC3_HUMAN	Ig lambda-3 chain C regions	IGLC3	6	46.23	3	11237.5	6.91
P14151	LYAM1_HUMAN	L-selectin	SELL	4.83	14.78	3	37571.7	6.04
P01034	CYTC_HUMAN	Cystatin-C	CST3	3.65	19.18	3	13347.1	8.75
P49908	SEPP1_HUMAN	Selenoprotein P	SEPP1	3.55	8.136	3	41232.3	7.95
P01344	IGF2_HUMAN	Insulin-like growth factor II	IGF2	4.17	27.22	2	20140.3	9.5
Q96KN2	CNDP1_HUMAN	Beta-Ala-His dipeptidase	CNDP1	4.02	7.298	2	53877.6	5.08
P18136	KV313_HUMAN	Ig kappa chain V-III region HIC	N/A	4.01	26.36	2	11834.2	8.7
P06309	KV205_HUMAN	Ig kappa chain V-II region GM607	N/A	4	31.62	2	12375.9	6.76
P01766	HV305_HUMAN	Ig heavy chain V-III region BRO	N/A	3.6	25	2	13226.8	6.44
P61769	B2MG_HUMAN	Beta-2-microglobulin	B2M	3.31	26.89	2	13714.6	6.07
P04180	LCAT_HUMAN	Phosphatidylcholine-sterol acyltransferase	LCAT	2.3	9.318	2	47083.9	5.71
Q96PD5	PGRP2_HUMAN	N-acetylmuramoyl-L-alanine amidase	PGLYRP2	2.22	7.292	2	59980.3	7.64
P54108	CRIS3_HUMAN	Cysteine-rich secretory protein 3	CRISP3	1.33	11.84	2	25501.6	8.11
P10909	CLUS_HUMAN	Clusterin	CLU	2.09	3.786	1	52494.6	5.89
P0C0L5	CO4B_HUMAN	Complement C4-B	C4B	2.02	0.8028	1	192751	6.89
P22352	GPX3_HUMAN	Glutathione peroxidase 3	GPX3	2.02	5.31	1	23463.7	7.85
P01860	IGHG3_HUMAN	Ig gamma-3 chain C region	IGHG3	2	26.79	1	41287	8.23
P01877	IGHA2_HUMAN	Ig alpha-2 chain C region	IGHA2	2	21.76	1	36526.3	5.71
P0CG04	LAC1_HUMAN	Ig lambda-1 chain C regions	IGLC1	2	46.23	1	11347.7	7.89
P23083	HV103_HUMAN	Ig heavy chain V-I region V35	N/A	2	10.26	1	10880.2	9.59
P69905	HBA_HUMAN	Hemoglobin subunit alpha	HBA1	2	10.56	1	15126.4	8.73
P01776	HV315_HUMAN	Ig heavy chain V-III region WAS	N/A	2	16.24	1	13090.8	8.07
P01596	KV104_HUMAN	Ig kappa chain V-I region CAR	N/A	2	16.82	1	11703.8	9.47
P01610	KV118_HUMAN	Ig kappa chain V-I region WEA	N/A	2	16.67	1	11840.2	9.07
P13598	ICAM2_HUMAN	Intercellular adhesion molecule 2	ICAM2	2	3.636	1	28060.3	7.78
P01703	LV105_HUMAN	Ig lambda chain V-I region NEWM	N/A	2	16.5	1	10904.2	9.39
P00915	CAH1_HUMAN	Carbonic anhydrase 1	CA1	1.8	4.598	1	28739	6.63

## Sheet: TSP (PEG6000)_solution_rep 1
Uniprot accession	Uniprot ID	Protein name	Gene name	Unused score	Protein coverage (%)	Unique peptides	MW (Da)	pI
P02787	TRFE_HUMAN	Serotransferrin	TF	145.59	85.1	107	75195.5	6.7
P00450	CERU_HUMAN	Ceruloplasmin	CP	164.16	72.3	90	120085	5.41
P02647	APOA1_HUMAN	Apolipoprotein A-I	APOA1	75.17	85.39	61	28961.6	5.45
P02790	HEMO_HUMAN	Hemopexin	HPX	69.81	65.8	48	49295.4	6.43
P02765	FETUA_HUMAN	Alpha-2-HS-glycoprotein	AHSG	45.12	85.01	39	30221.9	4.53
P02652	APOA2_HUMAN	Apolipoprotein A-II	APOA2	32.34	79	33	11175	6.51
P00738	HPT_HUMAN	Haptoglobin	HP	55.12	63.3	28	45205.3	6.13
P25311	ZA2G_HUMAN	Zinc-alpha-2-glycoprotein	AZGP1	40.79	69.46	27	32144.9	5.58
P02763	A1AG1_HUMAN	Alpha-1-acid glycoprotein 1	ORM1	33.71	53.23	27	21560.1	5
P06727	APOA4_HUMAN	Apolipoprotein A-IV	APOA4	46.44	68.69	24	43402.5	5.18
P04217	A1BG_HUMAN	Alpha-1B-glycoprotein	A1BG	36.16	60.2	24	51921.7	5.63
P43652	AFAM_HUMAN	Afamin	AFM	37.48	42.07	21	66577	5.58
P01042	KNG1_HUMAN	Kininogen-1	KNG1	33.51	41.3	19	71957.4	6.23
P04196	HRG_HUMAN	Histidine-rich glycoprotein	HRG	28.93	43.81	18	57659.9	7.03
P01859	IGHG2_HUMAN	Ig gamma-2 chain C region	IGHG2	24.31	54.29	15	35900.6	7.66
P02753	RET4_HUMAN	Retinol-binding protein 4	RBP4	27.14	71.64	14	23010	5.76
P02774	VTDB_HUMAN	Vitamin D-binding protein	GC	25.25	47.68	14	51243.5	5.22
P02749	APOH_HUMAN	Beta-2-glycoprotein 1	APOH	20.94	42.9	12	36254.6	8.37
P00734	THRB_HUMAN	Prothrombin	F2	18.07	19.94	12	70036.9	5.63
P02766	TTHY_HUMAN	Transthyretin	TTR	17.95	68.71	12	13761.4	5.31
P19652	A1AG2_HUMAN	Alpha-1-acid glycoprotein 2	ORM2	14.35	57.71	12	21651.2	5.12
P01009	A1AT_HUMAN	Alpha-1-antitrypsin	SERPINA1	22.27	34.93	11	46736.6	5.37
P02750	A2GL_HUMAN	Leucine-rich alpha-2-glycoprotein	LRG1	21.97	43.52	11	34346.4	5.66
P51884	LUM_HUMAN	Lumican	LUM	21.78	43.79	11	36660.9	6.17
P02760	AMBP_HUMAN	Protein AMBP	AMBP	20.15	39.77	11	38999.5	5.95
P02656	APOC3_HUMAN	Apolipoprotein C-III	APOC3	14.56	75.76	11	8764.67	4.72
P68871	HBB_HUMAN	Hemoglobin subunit beta	HBB	19.53	77.55	10	15867.2	6.81
P01008	ANT3_HUMAN	Antithrombin-III	SERPINC1	17.05	26.72	9	49039.1	5.95
Q16610	ECM1_HUMAN	Extracellular matrix protein 1	ECM1	16.48	26.11	9	58811.9	6.19
P01876	IGHA1_HUMAN	Ig alpha-1 chain C region	IGHA1	13.85	33.43	8	37654.7	6.08
P05090	APOD_HUMAN	Apolipoprotein D	APOD	11.41	34.92	8	19303.1	5.2
P01011	AACT_HUMAN	Alpha-1-antichymotrypsin	SERPINA3	13.9	23.17	7	47650.9	5.32
P01857	IGHG1_HUMAN	Ig gamma-1 chain C region	IGHG1	13.81	52.42	7	36105.9	8.46
Q96KN2	CNDP1_HUMAN	Beta-Ala-His dipeptidase	CNDP1	13.77	22.09	7	53877.6	5.08
P05452	TETN_HUMAN	Tetranectin	CLEC3B	12.87	41.58	7	20138.9	5.8
O95445	APOM_HUMAN	Apolipoprotein M	APOM	12.1	42.55	7	21253.3	5.66
Q9UGM5	FETUB_HUMAN	Fetuin-B	FETUB	11.17	28.27	7	40487.8	6.52
P02655	APOC2_HUMAN	Apolipoprotein C-II	APOC2	9.76	53.47	7	11283.9	4.58
P02775	CXCL7_HUMAN	Platelet basic protein	PPBP	11.1	38.28	6	13894.2	8.95
P14151	LYAM1_HUMAN	L-selectin	SELL	10.86	19.89	6	37571.7	6.04
Q04756	HGFA_HUMAN	Hepatocyte growth factor activator	HGFAC	10	13.13	6	70681.8	6.99
P12259	FA5_HUMAN	Coagulation factor V	F5	6.98	2.428	6	251703	5.68
Q9Y5Y7	LYVE1_HUMAN	Lymphatic vessel endothelial hyaluronic acid receptor 1	LYVE1	9.62	18.01	5	33006.7	8.3
Q6UXB8	PI16_HUMAN	Peptidase inhibitor 16	PI16	9.54	14.9	5	46720.6	5.19
P00739	HPTR_HUMAN	Haptoglobin-related protein	HPR	8.57	50	5	39029.6	6.63
P01834	IGKC_HUMAN	Ig kappa chain C region	IGKC	8	80.19	5	11608.9	5.58
P07359	GP1BA_HUMAN	Platelet glycoprotein Ib alpha chain	GP1BA	7.73	9.663	5	71540	5.83
P02654	APOC1_HUMAN	Apolipoprotein C-I	APOC1	7.23	38.55	5	9331.93	8.01
P69905	HBA_HUMAN	Hemoglobin subunit alpha	HBA1	7.92	49.3	4	15126.4	8.73
P04180	LCAT_HUMAN	Phosphatidylcholine-sterol acyltransferase	LCAT	7.55	14.77	4	47083.9	5.71
P49908	SEPP1_HUMAN	Selenoprotein P	SEPP1	7.49	10.24	4	41232.3	7.95
P05155	IC1_HUMAN	Plasma protease C1 inhibitor	SERPING1	7.16	11.2	4	52843.4	5.97
P10909	CLUS_HUMAN	Clusterin	CLU	6.9	15.37	4	52494.6	5.89
P01344	IGF2_HUMAN	Insulin-like growth factor II	IGF2	6.32	27.22	4	20140.3	9.5
P08697	A2AP_HUMAN	Alpha-2-antiplasmin	SERPINF2	5.38	9.369	4	50450.8	5.87
Q13790	APOF_HUMAN	Apolipoprotein F	APOF	6	11.66	3	17424.6	4.4
P00915	CAH1_HUMAN	Carbonic anhydrase 1	CA1	6	13.41	3	28739	6.63
B9A064	IGLL5_HUMAN	Immunoglobulin lambda-like polypeptide 5	IGLL5	6	22.9	3	19278.7	9.03
P41222	PTGDS_HUMAN	Prostaglandin-H2 D-isomerase	PTGDS	6	25.79	3	18698	8.37
P13598	ICAM2_HUMAN	Intercellular adhesion molecule 2	ICAM2	5.59	14.91	3	28060.3	7.78
O75882	ATRN_HUMAN	Attractin	ATRN	4.68	2.729	3	149764	6.73
P06309	KV205_HUMAN	Ig kappa chain V-II region GM607	N/A	4.27	31.62	3	12375.9	6.76
P22792	CPN2_HUMAN	Carboxypeptidase N subunit 2	CPN2	4	7.156	3	58226.8	5.54
P01034	CYTC_HUMAN	Cystatin-C	CST3	2.57	19.18	3	13347.1	8.75
P01877	IGHA2_HUMAN	Ig alpha-2 chain C region	IGHA2	4	32.06	2	36526.3	5.71
P0C0L5	CO4B_HUMAN	Complement C4-B	C4B	4	2.236	2	192751	6.89
P16070	CD44_HUMAN	CD44 antigen	CD44	4	2.965	2	79210.8	5.1
P01766	HV305_HUMAN	Ig heavy chain V-III region BRO	N/A	4	25	2	13226.8	6.44
P61769	B2MG_HUMAN	Beta-2-microglobulin	B2M	4	26.89	2	13714.6	6.07
P01622	KV304_HUMAN	Ig kappa chain V-III region Ti	N/A	4	31.19	2	11788.1	8.72
P00751	CFAB_HUMAN	Complement factor B	CFB	3.09	4.843	2	85532.9	6.66
P04208	LV106_HUMAN	Ig lambda chain V-I region WAH	N/A	2.35	27.52	2	11725	6.29
P02671	FIBA_HUMAN	Fibrinogen alpha chain	FGA	2.27	2.887	2	94973	5.7
P0DJI8	SAA1_HUMAN	Serum amyloid A-1 protein	SAA1	2.14	29.51	2	13532	6.28
P01860	IGHG3_HUMAN	Ig gamma-3 chain C region	IGHG3	2	30.77	1	41287	8.23
P0CG06	LAC3_HUMAN	Ig lambda-3 chain C regions	IGLC3	2	46.23	1	11237.5	6.91
Q12913	PTPRJ_HUMAN	Receptor-type tyrosine-protein phosphatase eta	PTPRJ	2	1.272	1	142026	5.23
Q86VH2	KIF27_HUMAN	Kinesin-like protein KIF27	KIF27	2	1.428	1	160283	6.9
Q13368	MPP3_HUMAN	MAGUK p55 subfamily member 3	MPP3	2	1.368	1	66152.3	6.34
P43251	BTD_HUMAN	Biotinidase	BTD	2	4.42	1	56771.6	5.38
Q6ZSZ5	ARHGI_HUMAN	Rho guanine nucleotide exchange factor 18	ARHGEF18	2	2.728	1	130780	6.65
P17936	IBP3_HUMAN	Insulin-like growth factor-binding protein 3	IGFBP3	2	5.842	1	28749.6	8.76
P12955	PEPD_HUMAN	Xaa-Pro dipeptidase	PEPD	2	2.028	1	54417	5.64
P06326	HV107_HUMAN	Ig heavy chain V-I region Mot	N/A	2	9.6	1	13579	5.84
P01764	HV303_HUMAN	Ig heavy chain V-III region 23	IGHV3-23	2	16.24	1	10445.7	8.67
Q96EE4	CC126_HUMAN	Coiled-coil domain-containing protein 126	CCDC126	2	8.571	1	12642.4	9.52
Q15848	ADIPO_HUMAN	Adiponectin	ADIPOQ	2	6.148	1	24544.3	5.46
Q10588	BST1_HUMAN	ADP-ribosyl cyclase/cyclic ADP-ribose hydrolase 2	BST1	2	2.83	1	30068	7.15
P22352	GPX3_HUMAN	Glutathione peroxidase 3	GPX3	2	5.31	1	23463.7	7.85
P13473	LAMP2_HUMAN	Lysosome-associated membrane glycoprotein 2	LAMP2	2	1.951	1	42011.1	5.13
P01599	KV107_HUMAN	Ig kappa chain V-I region Gal	N/A	2	16.67	1	11814.2	9.04
P80748	LV302_HUMAN	Ig lambda chain V-III region LOI	N/A	2	7.207	1	11935.2	4.94
P01703	LV105_HUMAN	Ig lambda chain V-I region NEWM	N/A	2	16.5	1	10904.2	9.39

## Sheet: TSP (PEG6000)_solution_rep 2
Uniprot accession	Uniprot ID	Protein name	Gene name	Unused score	Protein coverage (%)	Unique peptides	MW (Da)	pI
P02787	TRFE_HUMAN	Serotransferrin	TF	135.8	85.67	104	75195.5	6.7
P00450	CERU_HUMAN	Ceruloplasmin	CP	152.18	71.27	93	120085	5.41
P02647	APOA1_HUMAN	Apolipoprotein A-I	APOA1	80.54	81.27	58	28961.6	5.45
P02790	HEMO_HUMAN	Hemopexin	HPX	69.79	64.29	46	49295.4	6.43
P02765	FETUA_HUMAN	Alpha-2-HS-glycoprotein	AHSG	34.95	74.39	37	30221.9	4.53
P02652	APOA2_HUMAN	Apolipoprotein A-II	APOA2	46.37	79	34	11175	6.51
P00738	HPT_HUMAN	Haptoglobin	HP	48.35	65.52	28	45205.3	6.13
P02763	A1AG1_HUMAN	Alpha-1-acid glycoprotein 1	ORM1	28.78	46.77	24	21560.1	5
P04217	A1BG_HUMAN	Alpha-1B-glycoprotein	A1BG	39.08	60.2	23	51921.7	5.63
P25311	ZA2G_HUMAN	Zinc-alpha-2-glycoprotein	AZGP1	36.14	62.75	23	32144.9	5.58
P06727	APOA4_HUMAN	Apolipoprotein A-IV	APOA4	42.68	68.18	21	43402.5	5.18
P43652	AFAM_HUMAN	Afamin	AFM	41.57	42.57	21	66577	5.58
P04196	HRG_HUMAN	Histidine-rich glycoprotein	HRG	31.31	41.71	18	57659.9	7.03
P01042	KNG1_HUMAN	Kininogen-1	KNG1	30.29	42.08	18	71957.4	6.23
P02774	VTDB_HUMAN	Vitamin D-binding protein	GC	26.34	47.05	14	51243.5	5.22
P01857	IGHG1_HUMAN	Ig gamma-1 chain C region	IGHG1	24.25	50	12	36105.9	8.46
P02750	A2GL_HUMAN	Leucine-rich alpha-2-glycoprotein	LRG1	23.13	45.82	12	34346.4	5.66
P02766	TTHY_HUMAN	Transthyretin	TTR	21.4	71.43	12	13761.4	5.31
P02753	RET4_HUMAN	Retinol-binding protein 4	RBP4	21.04	71.64	12	23010	5.76
P51884	LUM_HUMAN	Lumican	LUM	21.57	43.79	11	36660.9	6.17
P02749	APOH_HUMAN	Beta-2-glycoprotein 1	APOH	17.72	40.29	11	36254.6	8.37
P01009	A1AT_HUMAN	Alpha-1-antitrypsin	SERPINA1	20.27	30.86	10	46736.6	5.37
P02760	AMBP_HUMAN	Protein AMBP	AMBP	18.8	39.49	10	38999.5	5.95
P02656	APOC3_HUMAN	Apolipoprotein C-III	APOC3	13.33	75.76	10	8764.67	4.72
P68871	HBB_HUMAN	Hemoglobin subunit beta	HBB	18	71.43	9	15867.2	6.81
P01008	ANT3_HUMAN	Antithrombin-III	SERPINC1	16.25	25.86	9	49039.1	5.95
P00734	THRB_HUMAN	Prothrombin	F2	14.08	19.94	9	70036.9	5.63
P02655	APOC2_HUMAN	Apolipoprotein C-II	APOC2	13.9	62.38	9	11283.9	4.58
P19652	A1AG2_HUMAN	Alpha-1-acid glycoprotein 2	ORM2	11.89	48.76	9	21651.2	5.12
P01859	IGHG2_HUMAN	Ig gamma-2 chain C region	IGHG2	13	54.29	8	35900.6	7.66
P05090	APOD_HUMAN	Apolipoprotein D	APOD	12.5	34.92	8	19303.1	5.2
P05452	TETN_HUMAN	Tetranectin	CLEC3B	14	38.61	7	20138.9	5.8
Q16610	ECM1_HUMAN	Extracellular matrix protein 1	ECM1	13.84	22.22	7	58811.9	6.19
P01011	AACT_HUMAN	Alpha-1-antichymotrypsin	SERPINA3	12.29	23.17	7	47650.9	5.32
Q9UGM5	FETUB_HUMAN	Fetuin-B	FETUB	12.16	29.58	7	40487.8	6.52
P01876	IGHA1_HUMAN	Ig alpha-1 chain C region	IGHA1	12.04	30.88	7	37654.7	6.08
O95445	APOM_HUMAN	Apolipoprotein M	APOM	11.65	42.55	7	21253.3	5.66
P12259	FA5_HUMAN	Coagulation factor V	F5	4.84	3.327	7	251703	5.68
P05155	IC1_HUMAN	Plasma protease C1 inhibitor	SERPING1	10.7	16.6	6	52843.4	5.97
Q04756	HGFA_HUMAN	Hepatocyte growth factor activator	HGFAC	10	12.82	6	70681.8	6.99
Q96KN2	CNDP1_HUMAN	Beta-Ala-His dipeptidase	CNDP1	9.89	19.92	6	53877.6	5.08
P02775	CXCL7_HUMAN	Platelet basic protein	PPBP	9.65	38.28	5	13894.2	8.95
P02654	APOC1_HUMAN	Apolipoprotein C-I	APOC1	9.54	38.55	5	9331.93	8.01
P07359	GP1BA_HUMAN	Platelet glycoprotein Ib alpha chain	GP1BA	8.05	9.663	5	71540	5.83
P00739	HPTR_HUMAN	Haptoglobin-related protein	HPR	7.5	45.69	5	39029.6	6.63
P10909	CLUS_HUMAN	Clusterin	CLU	7.17	17.59	5	52494.6	5.89
P14151	LYAM1_HUMAN	L-selectin	SELL	7.12	19.35	5	37571.7	6.04
Q6UXB8	PI16_HUMAN	Peptidase inhibitor 16	PI16	3.31	15.77	5	46720.6	5.19
P01834	IGKC_HUMAN	Ig kappa chain C region	IGKC	8	64.15	4	11608.9	5.58
B9A064	IGLL5_HUMAN	Immunoglobulin lambda-like polypeptide 5	IGLL5	7.1	26.64	4	19278.7	9.03
P49908	SEPP1_HUMAN	Selenoprotein P	SEPP1	6.93	10.24	4	41232.3	7.95
Q9Y5Y7	LYVE1_HUMAN	Lymphatic vessel endothelial hyaluronic acid receptor 1	LYVE1	6.83	11.8	4	33006.7	8.3
P09486	SPRC_HUMAN	SPARC	SPARC	5.34	16.5	4	32697.7	4.66
O75882	ATRN_HUMAN	Attractin	ATRN	5.07	4.899	4	149764	6.73
Q13790	APOF_HUMAN	Apolipoprotein F	APOF	6	11.66	3	17424.6	4.4
P00915	CAH1_HUMAN	Carbonic anhydrase 1	CA1	5.62	13.41	3	28739	6.63
P04180	LCAT_HUMAN	Phosphatidylcholine-sterol acyltransferase	LCAT	5.21	12.05	3	47083.9	5.71
P69905	HBA_HUMAN	Hemoglobin subunit alpha	HBA1	4.61	38.03	3	15126.4	8.73
P00751	CFAB_HUMAN	Complement factor B	CFB	4.52	6.283	3	85532.9	6.66
P08697	A2AP_HUMAN	Alpha-2-antiplasmin	SERPINF2	4.46	10.39	3	50450.8	5.87
P41222	PTGDS_HUMAN	Prostaglandin-H2 D-isomerase	PTGDS	4.44	25.79	3	18698	8.37
P06309	KV205_HUMAN	Ig kappa chain V-II region GM607	N/A	3.73	31.62	3	12375.9	6.76
P01034	CYTC_HUMAN	Cystatin-C	CST3	3.01	19.18	3	13347.1	8.75
P61769	B2MG_HUMAN	Beta-2-microglobulin	B2M	4	26.89	2	13714.6	6.07
P18136	KV313_HUMAN	Ig kappa chain V-III region HIC	N/A	4	26.36	2	11834.2	8.7
P01877	IGHA2_HUMAN	Ig alpha-2 chain C region	IGHA2	3.52	32.06	2	36526.3	5.71
P13598	ICAM2_HUMAN	Intercellular adhesion molecule 2	ICAM2	3.52	9.455	2	28060.3	7.78
P0DJI8	SAA1_HUMAN	Serum amyloid A-1 protein	SAA1	3.51	29.51	2	13532	6.28
P16070	CD44_HUMAN	CD44 antigen	CD44	2.97	2.965	2	79210.8	5.1
P04208	LV106_HUMAN	Ig lambda chain V-I region WAH	N/A	2.74	27.52	2	11725	6.29
P07602	SAP_HUMAN	Prosaposin	PSAP	1.39	5.534	2	58112.6	5.06
P22792	CPN2_HUMAN	Carboxypeptidase N subunit 2	CPN2	2.01	2.936	1	58226.8	5.54
P01860	IGHG3_HUMAN	Ig gamma-3 chain C region	IGHG3	2	28.65	1	41287	8.23
P0CG06	LAC3_HUMAN	Ig lambda-3 chain C regions	IGLC3	2	46.23	1	11237.5	6.91
Q9BUN1	MENT_HUMAN	Protein MENT	MENT	2	2.346	1	34512.6	8.81
Q96PD5	PGRP2_HUMAN	N-acetylmuramoyl-L-alanine amidase	PGLYRP2	2	5.035	1	59980.3	7.64
P15814	IGLL1_HUMAN	Immunoglobulin lambda-like polypeptide 1	IGLL1	2	3.756	1	19134.6	9.97
Q96EE4	CC126_HUMAN	Coiled-coil domain-containing protein 126	CCDC126	2	8.571	1	12642.4	9.52
P43251	BTD_HUMAN	Biotinidase	BTD	1.96	2.394	1	56771.6	5.38
P01779	HV318_HUMAN	Ig heavy chain V-III region TUR	N/A	1.92	16.38	1	12431.2	9.78
P22352	GPX3_HUMAN	Glutathione peroxidase 3	GPX3	1.77	5.31	1	23463.7	7.85
P02671	FIBA_HUMAN	Fibrinogen alpha chain	FGA	1.64	1.155	1	94973	5.7
Q66K66	TM198_HUMAN	Transmembrane protein 198	TMEM198	1.47	2.5	1	39474.7	9.97
P27487	DPP4_HUMAN	Dipeptidyl peptidase 4	DPP4	1.43	1.305	1	88278.6	5.67
Q12913	PTPRJ_HUMAN	Receptor-type tyrosine-protein phosphatase eta	PTPRJ	1.38	1.272	1	142026	5.23
P15151	PVR_HUMAN	Poliovirus receptor	PVR	1.37	2.878	1	43209.9	5.94
Q86YW5	TRML1_HUMAN	Trem-like transcript 1 protein	TREML1	1.37	5.145	1	31127.5	5.89
P01601	KV109_HUMAN	Ig kappa chain V-ID region 16	IGKV1D-16	1.37	15.38	1	12730.4	7.62
P17936	IBP3_HUMAN	Insulin-like growth factor-binding protein 3	IGFBP3	1.36	5.842	1	28749.6	8.76
P01777	HV316_HUMAN	Ig heavy chain V-III region TEI	N/A	1.36	15.97	1	12802.6	8.72

## Sheet: FC-TSP (PEG4000)_solution_rep 1
Uniprot accession	Uniprot ID	Protein name	Gene name	Unused score	Protein coverage (%)	Unique peptides	MW (Da)	pI
P02787	TRFE_HUMAN	Serotransferrin	TF	121.52	76.07	70	75195.5	6.7
P01024	CO3_HUMAN	Complement C3	C3	132.57	50.57	67	187148	6.02
P01023	A2MG_HUMAN	Alpha-2-macroglobulin	A2M	111.53	54.21	57	160810	5.98
P02774	VTDB_HUMAN	Vitamin D-binding protein	GC	79.31	67.09	43	51243.5	5.22
P01009	A1AT_HUMAN	Alpha-1-antitrypsin	SERPINA1	69.75	70.81	41	46736.6	5.37
P00738	HPT_HUMAN	Haptoglobin	HP	53.78	59.85	31	45205.3	6.13
P00450	CERU_HUMAN	Ceruloplasmin	CP	55.3	35.02	29	120085	5.41
P02790	HEMO_HUMAN	Hemopexin	HPX	46.26	53.9	25	49295.4	6.43
P00751	CFAB_HUMAN	Complement factor B	CFB	44.82	32.07	23	85532.9	6.66
P02647	APOA1_HUMAN	Apolipoprotein A-I	APOA1	41.55	63.67	21	28961.6	5.45
P01031	CO5_HUMAN	Complement C5	C5	40.35	16.89	21	188305	6.11
P01042	KNG1_HUMAN	Kininogen-1	KNG1	33.46	36.8	20	71957.4	6.23
P06727	APOA4_HUMAN	Apolipoprotein A-IV	APOA4	35.03	55.3	19	43402.5	5.18
P09871	C1S_HUMAN	Complement C1s subcomponent	C1S	34.93	48.26	19	76684.4	4.85
P06396	GELS_HUMAN	Gelsolin	GSN	36.28	37.6	18	82959.1	5.72
P01011	AACT_HUMAN	Alpha-1-antichymotrypsin	SERPINA3	35.25	36.64	18	47650.9	5.32
P01008	ANT3_HUMAN	Antithrombin-III	SERPINC1	33.57	43.32	18	49039.1	5.95
P43652	AFAM_HUMAN	Afamin	AFM	32.68	35.89	18	66577	5.58
Q14624	ITIH4_HUMAN	Inter-alpha-trypsin inhibitor heavy chain H4	ITIH4	32.56	24.09	17	70585.9	5.92
P04217	A1BG_HUMAN	Alpha-1B-glycoprotein	A1BG	31.43	49.49	16	51921.7	5.63
P02765	FETUA_HUMAN	Alpha-2-HS-glycoprotein	AHSG	27.49	56.13	16	30221.9	4.53
P02749	APOH_HUMAN	Beta-2-glycoprotein 1	APOH	29.09	46.38	15	36254.6	8.37
P19827	ITIH1_HUMAN	Inter-alpha-trypsin inhibitor heavy chain H1	ITIH1	26.92	23.49	15	71415	6.33
P02748	CO9_HUMAN	Complement component C9	C9	26.48	33.63	15	63173.4	5.42
P25311	ZA2G_HUMAN	Zinc-alpha-2-glycoprotein	AZGP1	24.58	41.61	12	32144.9	5.58
P19823	ITIH2_HUMAN	Inter-alpha-trypsin inhibitor heavy chain H2	ITIH2	22.59	16.07	12	72452.3	5.75
P05546	HEP2_HUMAN	Heparin cofactor 2	SERPIND1	21.92	26.25	12	54960	6.26
P36955	PEDF_HUMAN	Pigment epithelium-derived factor	SERPINF1	21.62	38.76	11	44387.8	5.9
P05543	THBG_HUMAN	Thyroxine-binding globulin	SERPINA7	20.04	33.98	11	44101.7	5.76
P05156	CFAI_HUMAN	Complement factor I	CFI	19.81	26.59	11	65750.3	7.72
P02760	AMBP_HUMAN	Protein AMBP	AMBP	19.15	33.24	11	38999.5	5.95
P08697	A2AP_HUMAN	Alpha-2-antiplasmin	SERPINF2	18.05	20.57	10	50450.8	5.87
P01876	IGHA1_HUMAN	Ig alpha-1 chain C region	IGHA1	18.01	47.88	10	37654.7	6.08
P02753	RET4_HUMAN	Retinol-binding protein 4	RBP4	18	55.72	10	23010	5.76
P27169	PON1_HUMAN	Serum paraoxonase/arylesterase 1	PON1	17.9	40.28	10	39600.1	5.08
P02766	TTHY_HUMAN	Transthyretin	TTR	16.37	44.22	10	13761.4	5.31
P00747	PLMN_HUMAN	Plasminogen	PLG	18.09	19.01	9	90569	7.08
P05160	F13B_HUMAN	Coagulation factor XIII B chain	F13B	17.09	22.54	9	73206.8	5.94
P01857	IGHG1_HUMAN	Ig gamma-1 chain C region	IGHG1	16.96	36.36	9	36105.9	8.46
P10909	CLUS_HUMAN	Clusterin	CLU	16.88	26.28	9	52494.6	5.89
P01019	ANGT_HUMAN	Angiotensinogen	AGT	16.65	19.18	9	53154.2	5.6
P04004	VTNC_HUMAN	Vitronectin	VTN	16.09	26.15	9	54305.6	5.47
P05452	TETN_HUMAN	Tetranectin	CLEC3B	15.82	40.1	9	20138.9	5.8
P05090	APOD_HUMAN	Apolipoprotein D	APOD	15.88	34.92	8	19303.1	5.2
Q06033	ITIH3_HUMAN	Inter-alpha-trypsin inhibitor heavy chain H3	ITIH3	14.83	11.8	8	69360.1	5.01
P04196	HRG_HUMAN	Histidine-rich glycoprotein	HRG	14.03	20.19	8	57659.9	7.03
P02763	A1AG1_HUMAN	Alpha-1-acid glycoprotein 1	ORM1	12.64	35.82	8	21560.1	5
P02750	A2GL_HUMAN	Leucine-rich alpha-2-glycoprotein	LRG1	13.97	23.92	7	34346.4	5.66
P05155	IC1_HUMAN	Plasma protease C1 inhibitor	SERPING1	13.28	15.4	7	52843.4	5.97
P51884	LUM_HUMAN	Lumican	LUM	11.16	25.74	7	36660.9	6.17
Q96PD5	PGRP2_HUMAN	N-acetylmuramoyl-L-alanine amidase	PGLYRP2	12.03	21.35	6	59980.3	7.64
P00734	THRB_HUMAN	Prothrombin	F2	12.01	14.63	6	70036.9	5.63
P02743	SAMP_HUMAN	Serum amyloid P-component	APCS	12	23.32	6	25387.1	6.12
P29622	KAIN_HUMAN	Kallistatin	SERPINA4	6.86	17.33	6	46355.2	7.88
P02652	APOA2_HUMAN	Apolipoprotein A-II	APOA2	10	52	5	11175	6.51
P01834	IGKC_HUMAN	Ig kappa chain C region	IGKC	10	65.09	5	11608.9	5.58
P01859	IGHG2_HUMAN	Ig gamma-2 chain C region	IGHG2	9.72	31.29	5	35900.6	7.66
P02649	APOE_HUMAN	Apolipoprotein E	APOE	8.98	16.09	5	34236.7	5.52
P13671	CO6_HUMAN	Complement component C6	C6	7.8	7.173	5	102412	6.17
Q9UGM5	FETUB_HUMAN	Fetuin-B	FETUB	6.96	22.51	5	40487.8	6.52
P19652	A1AG2_HUMAN	Alpha-1-acid glycoprotein 2	ORM2	8	28.36	4	21651.2	5.12
P43251	BTD_HUMAN	Biotinidase	BTD	7.3	14	4	56771.6	5.38
O14791	APOL1_HUMAN	Apolipoprotein L1	APOL1	6.55	18.84	4	41128.7	5.49
P0C0L4	CO4A_HUMAN	Complement C4-A	C4A	6.34	4.587	4	192785	6.66
P00739	HPTR_HUMAN	Haptoglobin-related protein	HPR	6	44.25	4	39029.6	6.63
O95445	APOM_HUMAN	Apolipoprotein M	APOM	5.21	18.62	4	21253.3	5.66
P02655	APOC2_HUMAN	Apolipoprotein C-II	APOC2	6.02	42.57	3	11283.9	4.58
P12259	FA5_HUMAN	Coagulation factor V	F5	6.01	1.799	3	251703	5.68
P02656	APOC3_HUMAN	Apolipoprotein C-III	APOC3	6.01	33.33	3	8764.67	4.72
Q96KN2	CNDP1_HUMAN	Beta-Ala-His dipeptidase	CNDP1	6	8.284	3	53877.6	5.08
P10643	CO7_HUMAN	Complement component C7	C7	6	6.524	3	91115.4	6.09
P08185	CBG_HUMAN	Corticosteroid-binding globulin	SERPINA6	6	10.37	3	42638.8	5.64
P68871	HBB_HUMAN	Hemoglobin subunit beta	HBB	6	27.89	3	15867.2	6.81
P0CG06	LAC3_HUMAN	Ig lambda-3 chain C regions	IGLC3	6	46.23	3	11237.5	6.91
P15169	CBPN_HUMAN	Carboxypeptidase N catalytic chain	CPN1	5.27	7.205	3	50034.4	6.88
P49908	SEPP1_HUMAN	Selenoprotein P	SEPP1	4.31	9.449	3	41232.3	7.95
P03952	KLKB1_HUMAN	Plasma kallikrein	KLKB1	3.06	6.426	3	71369.7	8.66
Q08380	LG3BP_HUMAN	Galectin-3-binding protein	LGALS3BP	4.17	7.009	2	63276.5	5.07
Q16610	ECM1_HUMAN	Extracellular matrix protein 1	ECM1	4.17	7.963	2	58811.9	6.19
P04180	LCAT_HUMAN	Phosphatidylcholine-sterol acyltransferase	LCAT	4.07	5.682	2	47083.9	5.71
P02775	CXCL7_HUMAN	Platelet basic protein	PPBP	4.01	19.53	2	13894.2	8.95
P80108	PHLD_HUMAN	Phosphatidylinositol-glycan-specific phospholipase D	GPLD1	4	3.571	2	89811.4	5.78
Q96IY4	CBPB2_HUMAN	Carboxypeptidase B2	CPB2	4	5.437	2	35800.5	8.11
Q66K66	TM198_HUMAN	Transmembrane protein 198	TMEM198	4	2.5	2	39474.7	9.97
P01766	HV305_HUMAN	Ig heavy chain V-III region BRO	N/A	4	25	2	13226.8	6.44
P22792	CPN2_HUMAN	Carboxypeptidase N subunit 2	CPN2	3.95	6.239	2	58226.8	5.54
P69905	HBA_HUMAN	Hemoglobin subunit alpha	HBA1	3.7	16.9	2	15126.4	8.73
P48740	MASP1_HUMAN	Mannan-binding lectin serine protease 1	MASP1	3.54	4.149	2	79246.7	5.21
P13796	PLSL_HUMAN	Plastin-2	LCP1	3.13	4.306	2	70157.2	5.29
P06681	CO2_HUMAN	Complement C2	C2	2.71	2.394	2	83267.8	7.23
Q14520	HABP2_HUMAN	Hyaluronan-binding protein 2	HABP2	2.42	4.821	2	62671.7	6.09
P68032	ACTC_HUMAN	Actin, alpha cardiac muscle 1	ACTC1	2.37	7.162	2	41784.6	5.23
P08603	CFAH_HUMAN	Complement factor H	CFH	2.34	1.787	2	137053	6.12
Q6UXB8	PI16_HUMAN	Peptidase inhibitor 16	PI16	2.28	5.184	2	46720.6	5.19
O76096	CYTF_HUMAN	Cystatin-F	CST7	2	6.897	2	14543.7	8.79
P35542	SAA4_HUMAN	Serum amyloid A-4 protein	SAA4	2.13	8.462	1	12803.2	9.07
Q9Y5Y7	LYVE1_HUMAN	Lymphatic vessel endothelial hyaluronic acid receptor 1	LYVE1	2.07	3.416	1	33006.7	8.3
Q13790	APOF_HUMAN	Apolipoprotein F	APOF	2.05	3.988	1	17424.6	4.4
P22352	GPX3_HUMAN	Glutathione peroxidase 3	GPX3	2.02	6.637	1	23463.7	7.85
P01860	IGHG3_HUMAN	Ig gamma-3 chain C region	IGHG3	2	27.85	1	41287	8.23
P01877	IGHA2_HUMAN	Ig alpha-2 chain C region	IGHA2	2	27.94	1	36526.3	5.71
P0C0L5	CO4B_HUMAN	Complement C4-B	C4B	2	3.096	1	192751	6.89
P17936	IBP3_HUMAN	Insulin-like growth factor-binding protein 3	IGFBP3	2	5.842	1	28749.6	8.76
P0C671	CF222_HUMAN	Uncharacterized protein C6orf222	C6orf222	2	1.84	1	71930.4	8.7
P04432	KV124_HUMAN	Ig kappa chain V-I region Daudi	N/A	2	13.95	1	11599.9	7.98
P01743	HV102_HUMAN	Ig heavy chain V-I region HG3	N/A	2	10.26	1	12945.7	9.1
P19320	VCAM1_HUMAN	Vascular cell adhesion protein 1	VCAM1	2	1.353	1	78745	5.11
P04278	SHBG_HUMAN	Sex hormone-binding globulin	SHBG	2	5.721	1	40468.2	5.83
P01765	HV304_HUMAN	Ig heavy chain V-III region TIL	N/A	2	16.52	1	12356.4	9.23
P01717	LV403_HUMAN	Ig lambda chain V-IV region Hil	N/A	2	17.76	1	11516.8	6.04
P01614	KV201_HUMAN	Ig kappa chain V-II region Cum	N/A	2	11.3	1	12676.3	5.28
P01602	KV110_HUMAN	Ig heavy chain V-I region 5	IGKV1-5	2	15.38	1	12781.6	8.49
P36980	FHR2_HUMAN	Complement factor H-related protein 2	CFHR2	2	3.704	1	28738.4	5.8
P01344	IGF2_HUMAN	Insulin-like growth factor II	IGF2	2	5	1	20140.3	9.5
P01034	CYTC_HUMAN	Cystatin-C	CST3	2	7.534	1	13347.1	8.75
Q8NE71	ABCF1_HUMAN	ATP-binding cassette sub-family F member 1	ABCF1	1.66	1.302	1	95925.8	6.4
O94915	FRYL_HUMAN	Protein furry homolog-like	FRYL	1.43	0.1991	1	339467	5.36

## Sheet: FC-TSP (PEG4000)_solution_rep 2
Uniprot accession	Uniprot ID	Protein name	Gene name	Unused score	Protein coverage (%)	Unique peptides	MW (Da)	pI
P02787	TRFE_HUMAN	Serotransferrin	TF	111.34	75.79	64	75195.5	6.7
P01024	CO3_HUMAN	Complement C3	C3	122.73	49.85	63	187148	6.02
P01023	A2MG_HUMAN	Alpha-2-macroglobulin	A2M	103.95	55.36	56	160810	5.98
P01009	A1AT_HUMAN	Alpha-1-antitrypsin	SERPINA1	72.73	74.64	43	46736.6	5.37
P02774	VTDB_HUMAN	Vitamin D-binding protein	GC	77.8	70.25	40	51243.5	5.22
P00450	CERU_HUMAN	Ceruloplasmin	CP	57.33	39.15	31	120085	5.41
P00738	HPT_HUMAN	Haptoglobin	HP	52.63	53.45	28	45205.3	6.13
P01031	CO5_HUMAN	Complement C5	C5	43.98	18.08	24	188305	6.11
P02647	APOA1_HUMAN	Apolipoprotein A-I	APOA1	42.91	65.92	23	28961.6	5.45
P00751	CFAB_HUMAN	Complement factor B	CFB	41.22	32.07	23	85532.9	6.66
P01042	KNG1_HUMAN	Kininogen-1	KNG1	39.86	44.88	23	71957.4	6.23
P02790	HEMO_HUMAN	Hemopexin	HPX	39.44	50.87	22	49295.4	6.43
P01008	ANT3_HUMAN	Antithrombin-III	SERPINC1	37.14	44.61	20	49039.1	5.95
P01011	AACT_HUMAN	Alpha-1-antichymotrypsin	SERPINA3	38.15	42.79	19	47650.9	5.32
Q14624	ITIH4_HUMAN	Inter-alpha-trypsin inhibitor heavy chain H4	ITIH4	35.13	22.8	18	70585.9	5.92
P43652	AFAM_HUMAN	Afamin	AFM	34.01	30.05	17	66577	5.58
P06727	APOA4_HUMAN	Apolipoprotein A-IV	APOA4	33.27	52.27	17	43402.5	5.18
P02749	APOH_HUMAN	Beta-2-glycoprotein 1	APOH	31.88	46.96	17	36254.6	8.37
P09871	C1S_HUMAN	Complement C1s subcomponent	C1S	31.18	34.45	17	76684.4	4.85
P02765	FETUA_HUMAN	Alpha-2-HS-glycoprotein	AHSG	30.1	55.04	17	30221.9	4.53
P06396	GELS_HUMAN	Gelsolin	GSN	30.44	30.31	15	82959.1	5.72
P02748	CO9_HUMAN	Complement component C9	C9	28.36	33.09	15	63173.4	5.42
P25311	ZA2G_HUMAN	Zinc-alpha-2-glycoprotein	AZGP1	28.16	44.3	14	32144.9	5.58
P04217	A1BG_HUMAN	Alpha-1B-glycoprotein	A1BG	27	45.05	14	51921.7	5.63
P19827	ITIH1_HUMAN	Inter-alpha-trypsin inhibitor heavy chain H1	ITIH1	22.32	22.06	13	71415	6.33
P05546	HEP2_HUMAN	Heparin cofactor 2	SERPIND1	22.8	26.25	12	54960	6.26
P00747	PLMN_HUMAN	Plasminogen	PLG	22.05	24.44	12	90569	7.08
P08697	A2AP_HUMAN	Alpha-2-antiplasmin	SERPINF2	21.53	26.27	12	50450.8	5.87
P05156	CFAI_HUMAN	Complement factor I	CFI	20.58	24.36	11	65750.3	7.72
P36955	PEDF_HUMAN	Pigment epithelium-derived factor	SERPINF1	20.26	38.76	11	44387.8	5.9
P01876	IGHA1_HUMAN	Ig alpha-1 chain C region	IGHA1	18.22	47.03	11	37654.7	6.08
P05155	IC1_HUMAN	Plasma protease C1 inhibitor	SERPING1	17.15	28	10	52843.4	5.97
P27169	PON1_HUMAN	Serum paraoxonase/arylesterase 1	PON1	17.03	40.28	10	39600.1	5.08
P02760	AMBP_HUMAN	Protein AMBP	AMBP	18.03	33.24	9	38999.5	5.95
P01857	IGHG1_HUMAN	Ig gamma-1 chain C region	IGHG1	17.92	36.36	9	36105.9	8.46
P05160	F13B_HUMAN	Coagulation factor XIII B chain	F13B	17.77	23.75	9	73206.8	5.94
P05543	THBG_HUMAN	Thyroxine-binding globulin	SERPINA7	16.91	29.4	9	44101.7	5.76
P02753	RET4_HUMAN	Retinol-binding protein 4	RBP4	14.24	54.73	9	23010	5.76
P10909	CLUS_HUMAN	Clusterin	CLU	16.01	25.39	8	52494.6	5.89
P02763	A1AG1_HUMAN	Alpha-1-acid glycoprotein 1	ORM1	14.97	35.82	8	21560.1	5
P19823	ITIH2_HUMAN	Inter-alpha-trypsin inhibitor heavy chain H2	ITIH2	14.05	13.11	8	72452.3	5.75
P02766	TTHY_HUMAN	Transthyretin	TTR	13.45	40.14	8	13761.4	5.31
P02750	A2GL_HUMAN	Leucine-rich alpha-2-glycoprotein	LRG1	11.42	30.55	8	34346.4	5.66
P29622	KAIN_HUMAN	Kallistatin	SERPINA4	14.07	20.84	7	46355.2	7.88
P05090	APOD_HUMAN	Apolipoprotein D	APOD	14.06	34.92	7	19303.1	5.2
P51884	LUM_HUMAN	Lumican	LUM	14.01	25.74	7	36660.9	6.17
P05452	TETN_HUMAN	Tetranectin	CLEC3B	14	36.14	7	20138.9	5.8
Q96PD5	PGRP2_HUMAN	N-acetylmuramoyl-L-alanine amidase	PGLYRP2	13.02	23.61	7	59980.3	7.64
P04004	VTNC_HUMAN	Vitronectin	VTN	12.74	20.92	7	54305.6	5.47
P01019	ANGT_HUMAN	Angiotensinogen	AGT	12.17	16.29	6	53154.2	5.6
Q06033	ITIH3_HUMAN	Inter-alpha-trypsin inhibitor heavy chain H3	ITIH3	12.11	11.01	6	69360.1	5.01
P13671	CO6_HUMAN	Complement component C6	C6	12.02	9.208	6	102412	6.17
O14791	APOL1_HUMAN	Apolipoprotein L1	APOL1	10.04	21.11	6	41128.7	5.49
P01834	IGKC_HUMAN	Ig kappa chain C region	IGKC	10	65.09	5	11608.9	5.58
O95445	APOM_HUMAN	Apolipoprotein M	APOM	9.47	18.62	5	21253.3	5.66
P02743	SAMP_HUMAN	Serum amyloid P-component	APCS	9.21	21.97	5	25387.1	6.12
P03952	KLKB1_HUMAN	Plasma kallikrein	KLKB1	9.03	10.66	5	71369.7	8.66
P04196	HRG_HUMAN	Histidine-rich glycoprotein	HRG	8.52	12.95	5	57659.9	7.03
P01859	IGHG2_HUMAN	Ig gamma-2 chain C region	IGHG2	8.26	29.75	5	35900.6	7.66
P02649	APOE_HUMAN	Apolipoprotein E	APOE	8.01	13.88	4	34236.7	5.52
P19652	A1AG2_HUMAN	Alpha-1-acid glycoprotein 2	ORM2	8	28.36	4	21651.2	5.12
P10643	CO7_HUMAN	Complement component C7	C7	8	8.541	4	91115.4	6.09
P12259	FA5_HUMAN	Coagulation factor V	F5	7.96	2.293	4	251703	5.68
P43251	BTD_HUMAN	Biotinidase	BTD	6.09	10.87	4	56771.6	5.38
Q9UGM5	FETUB_HUMAN	Fetuin-B	FETUB	4.92	13.61	4	40487.8	6.52
P0C0L5	CO4B_HUMAN	Complement C4-B	C4B	4.37	3.899	4	192751	6.89
P00734	THRB_HUMAN	Prothrombin	F2	6.03	8.039	3	70036.9	5.63
Q96KN2	CNDP1_HUMAN	Beta-Ala-His dipeptidase	CNDP1	6.01	8.284	3	53877.6	5.08
P00739	HPTR_HUMAN	Haptoglobin-related protein	HPR	6	39.66	3	39029.6	6.63
P80108	PHLD_HUMAN	Phosphatidylinositol-glycan-specific phospholipase D	GPLD1	6	5	3	89811.4	5.78
P22792	CPN2_HUMAN	Carboxypeptidase N subunit 2	CPN2	6	9.174	3	58226.8	5.54
Q08380	LG3BP_HUMAN	Galectin-3-binding protein	LGALS3BP	6	9.231	3	63276.5	5.07
P68871	HBB_HUMAN	Hemoglobin subunit beta	HBB	6	27.89	3	15867.2	6.81
P08185	CBG_HUMAN	Corticosteroid-binding globulin	SERPINA6	6	8.889	3	42638.8	5.64
P0CG06	LAC3_HUMAN	Ig lambda-3 chain C regions	IGLC3	6	46.23	3	11237.5	6.91
P02775	CXCL7_HUMAN	Platelet basic protein	PPBP	6	26.56	3	13894.2	8.95
Q14520	HABP2_HUMAN	Hyaluronan-binding protein 2	HABP2	5.38	6.607	3	62671.7	6.09
P04180	LCAT_HUMAN	Phosphatidylcholine-sterol acyltransferase	LCAT	5.07	8.409	3	47083.9	5.71
P02652	APOA2_HUMAN	Apolipoprotein A-II	APOA2	4.61	52	3	11175	6.51
P13796	PLSL_HUMAN	Plastin-2	LCP1	4.27	5.901	3	70157.2	5.29
P49908	SEPP1_HUMAN	Selenoprotein P	SEPP1	4.02	8.136	3	41232.3	7.95
P02656	APOC3_HUMAN	Apolipoprotein C-III	APOC3	3.55	33.33	3	8764.67	4.72
Q9Y5Y7	LYVE1_HUMAN	Lymphatic vessel endothelial hyaluronic acid receptor 1	LYVE1	4	6.211	2	33006.7	8.3
Q66K66	TM198_HUMAN	Transmembrane protein 198	TMEM198	4	2.5	2	39474.7	9.97
Q04756	HGFA_HUMAN	Hepatocyte growth factor activator	HGFAC	4	4.58	2	70681.8	6.99
Q13790	APOF_HUMAN	Apolipoprotein F	APOF	4	7.362	2	17424.6	4.4
P17936	IBP3_HUMAN	Insulin-like growth factor-binding protein 3	IGFBP3	4	14.09	2	28749.6	8.76
P14151	LYAM1_HUMAN	L-selectin	SELL	4	9.677	2	37571.7	6.04
Q96IY4	CBPB2_HUMAN	Carboxypeptidase B2	CPB2	4	5.674	2	35800.5	8.11
P01766	HV305_HUMAN	Ig heavy chain V-III region BRO	N/A	4	25	2	13226.8	6.44
P01743	HV102_HUMAN	Ig heavy chain V-I region HG3	N/A	4	19.66	2	12945.7	9.1
P01034	CYTC_HUMAN	Cystatin-C	CST3	4	19.18	2	13347.1	8.75
P69905	HBA_HUMAN	Hemoglobin subunit alpha	HBA1	3.62	16.9	2	15126.4	8.73
P15169	CBPN_HUMAN	Carboxypeptidase N catalytic chain	CPN1	2.69	5.022	2	50034.4	6.88
P02655	APOC2_HUMAN	Apolipoprotein C-II	APOC2	2.17	42.57	2	11283.9	4.58
P07358	CO8B_HUMAN	Complement component C8 beta chain	C8B	2.07	5.753	2	61042.9	7.85
O76096	CYTF_HUMAN	Cystatin-F	CST7	2	6.897	2	14543.7	8.79
P35542	SAA4_HUMAN	Serum amyloid A-4 protein	SAA4	2.06	8.462	1	12803.2	9.07
P08603	CFAH_HUMAN	Complement factor H	CFH	2.03	0.8936	1	137053	6.12
P01877	IGHA2_HUMAN	Ig alpha-2 chain C region	IGHA2	2	27.06	1	36526.3	5.71
A5A3E0	POTEF_HUMAN	POTE ankyrin domain family member F	POTEF	2	1.488	1	121445	5.82
Q15582	BGH3_HUMAN	Transforming growth factor-beta-induced protein ig-h3	TGFBI	2	4.246	1	72418	7.37
Q16610	ECM1_HUMAN	Extracellular matrix protein 1	ECM1	2	2.778	1	58811.9	6.19
P05154	IPSP_HUMAN	Plasma serine protease inhibitor	SERPINA5	2	2.709	1	42812.2	9.17
P33151	CADH5_HUMAN	Cadherin-5	CDH5	2	1.658	1	82577.5	5.01
P0C671	CF222_HUMAN	Uncharacterized protein C6orf222	C6orf222	2	1.84	1	71930.4	8.7
P07357	CO8A_HUMAN	Complement component C8 alpha chain	C8A	2	1.541	1	61711	5.74
P05062	ALDOB_HUMAN	Fructose-bisphosphate aldolase B	ALDOB	2	5.495	1	39341.8	8.06
P36980	FHR2_HUMAN	Complement factor H-related protein 2	CFHR2	2	3.704	1	28738.4	5.8
P62979	RS27A_HUMAN	Ubiquitin-40S ribosomal protein S27a	RPS27A	2	10.26	1	17964.9	9.68
P48740	MASP1_HUMAN	Mannan-binding lectin serine protease 1	MASP1	2	2.146	1	79246.7	5.21
P22352	GPX3_HUMAN	Glutathione peroxidase 3	GPX3	2	5.31	1	23463.7	7.85
P04432	KV124_HUMAN	Ig kappa chain V-I region Daudi	N/A	2	13.95	1	11599.9	7.98
P01717	LV403_HUMAN	Ig lambda chain V-IV region Hil	N/A	2	17.76	1	11516.8	6.04
P01614	KV201_HUMAN	Ig kappa chain V-II region Cum	N/A	2	11.3	1	12676.3	5.28
P01602	KV110_HUMAN	Ig heavy chain V-I region 5	IGKV1-5	2	15.38	1	12781.6	8.49
Q9UBE0	SAE1_HUMAN	SUMO-activating enzyme subunit 1	SAE1	2	2.312	1	38449.8	5.17
P18136	KV313_HUMAN	Ig kappa chain V-III region HIC	N/A	2	13.95	1	11834.2	8.7
P01703	LV105_HUMAN	Ig lambda chain V-I region NEWM	N/A	1.96	16.5	1	10904.2	9.39
Q92619	HMHA1_HUMAN	Minor histocompatibility protein HA-1	HMHA1	1.55	0.9683	1	124614	5.76

## Sheet: FC-TSP (PEG6000)_solution_rep 1
Uniprot accession	Uniprot ID	Protein name	Gene name	Unused score	Protein coverage (%)	Unique peptides	MW (Da)	pI
P01024	CO3_HUMAN	Complement C3	C3	123.51	49.01	65	187148	6.02
P02787	TRFE_HUMAN	Serotransferrin	TF	115.06	66.33	64	75195.5	6.7
P01023	A2MG_HUMAN	Alpha-2-macroglobulin	A2M	104.81	55.77	57	160810	5.98
P01009	A1AT_HUMAN	Alpha-1-antitrypsin	SERPINA1	82.3	65.07	50	46736.6	5.37
P02774	VTDB_HUMAN	Vitamin D-binding protein	GC	83.17	75.95	43	51243.5	5.22
P00450	CERU_HUMAN	Ceruloplasmin	CP	63.38	39.81	33	120085	5.41
P02647	APOA1_HUMAN	Apolipoprotein A-I	APOA1	51.74	70.04	26	28961.6	5.45
P06727	APOA4_HUMAN	Apolipoprotein A-IV	APOA4	47.54	75.51	25	43402.5	5.18
P00751	CFAB_HUMAN	Complement factor B	CFB	46.68	35.08	25	85532.9	6.66
P01031	CO5_HUMAN	Complement C5	C5	45.98	19.99	25	188305	6.11
P01008	ANT3_HUMAN	Antithrombin-III	SERPINC1	43.59	48.06	25	49039.1	5.95
P00738	HPT_HUMAN	Haptoglobin	HP	44.3	54.43	24	45205.3	6.13
P02790	HEMO_HUMAN	Hemopexin	HPX	44.87	53.9	23	49295.4	6.43
P01042	KNG1_HUMAN	Kininogen-1	KNG1	42	40.53	23	71957.4	6.23
P01011	AACT_HUMAN	Alpha-1-antichymotrypsin	SERPINA3	39.89	41.37	20	47650.9	5.32
P06396	GELS_HUMAN	Gelsolin	GSN	39.2	39	20	82959.1	5.72
Q14624	ITIH4_HUMAN	Inter-alpha-trypsin inhibitor heavy chain H4	ITIH4	36.13	25.81	19	70585.9	5.92
P02765	FETUA_HUMAN	Alpha-2-HS-glycoprotein	AHSG	32.23	54.77	18	30221.9	4.53
P09871	C1S_HUMAN	Complement C1s subcomponent	C1S	29.36	47.24	17	76684.4	4.85
P02748	CO9_HUMAN	Complement component C9	C9	30.14	38.28	16	63173.4	5.42
P43652	AFAM_HUMAN	Afamin	AFM	27.77	34.56	16	66577	5.58
P25311	ZA2G_HUMAN	Zinc-alpha-2-glycoprotein	AZGP1	27.84	49.66	15	32144.9	5.58
P04217	A1BG_HUMAN	Alpha-1B-glycoprotein	A1BG	24.21	42.02	15	51921.7	5.63
P19827	ITIH1_HUMAN	Inter-alpha-trypsin inhibitor heavy chain H1	ITIH1	28.27	23.38	14	71415	6.33
P02749	APOH_HUMAN	Beta-2-glycoprotein 1	APOH	28.14	47.25	14	36254.6	8.37
P02766	TTHY_HUMAN	Transthyretin	TTR	26	68.71	13	13761.4	5.31
P19823	ITIH2_HUMAN	Inter-alpha-trypsin inhibitor heavy chain H2	ITIH2	22.03	17.02	13	72452.3	5.75
P36955	PEDF_HUMAN	Pigment epithelium-derived factor	SERPINF1	21.71	43.06	12	44387.8	5.9
P05546	HEP2_HUMAN	Heparin cofactor 2	SERPIND1	20.73	26.25	12	54960	6.26
P08697	A2AP_HUMAN	Alpha-2-antiplasmin	SERPINF2	17.66	25.87	12	50450.8	5.87
P05543	THBG_HUMAN	Thyroxine-binding globulin	SERPINA7	21.43	33.98	11	44101.7	5.76
P27169	PON1_HUMAN	Serum paraoxonase/arylesterase 1	PON1	20.64	45.35	11	39600.1	5.08
P02652	APOA2_HUMAN	Apolipoprotein A-II	APOA2	17.79	66	11	11175	6.51
P02753	RET4_HUMAN	Retinol-binding protein 4	RBP4	19.52	66.67	10	23010	5.76
P02760	AMBP_HUMAN	Protein AMBP	AMBP	18.59	39.77	10	38999.5	5.95
P01876	IGHA1_HUMAN	Ig alpha-1 chain C region	IGHA1	18.11	45.89	10	37654.7	6.08
P01019	ANGT_HUMAN	Angiotensinogen	AGT	16.85	19.59	10	53154.2	5.6
P02763	A1AG1_HUMAN	Alpha-1-acid glycoprotein 1	ORM1	16.74	40.8	10	21560.1	5
P05155	IC1_HUMAN	Plasma protease C1 inhibitor	SERPING1	16.11	27.4	10	52843.4	5.97
P05156	CFAI_HUMAN	Complement factor I	CFI	18.22	22.13	9	65750.3	7.72
P51884	LUM_HUMAN	Lumican	LUM	17.33	36.09	9	36660.9	6.17
P10909	CLUS_HUMAN	Clusterin	CLU	15.51	28.06	9	52494.6	5.89
P02750	A2GL_HUMAN	Leucine-rich alpha-2-glycoprotein	LRG1	14.49	31.12	8	34346.4	5.66
P02649	APOE_HUMAN	Apolipoprotein E	APOE	14.32	31.23	8	34236.7	5.52
P05160	F13B_HUMAN	Coagulation factor XIII B chain	F13B	13.35	21.03	8	73206.8	5.94
P05452	TETN_HUMAN	Tetranectin	CLEC3B	12.47	37.13	8	20138.9	5.8
P01857	IGHG1_HUMAN	Ig gamma-1 chain C region	IGHG1	13.81	30.61	7	36105.9	8.46
P00747	PLMN_HUMAN	Plasminogen	PLG	12.06	16.54	7	90569	7.08
P04004	VTNC_HUMAN	Vitronectin	VTN	11.54	21.76	7	54305.6	5.47
P05090	APOD_HUMAN	Apolipoprotein D	APOD	11.98	31.22	6	19303.1	5.2
Q06033	ITIH3_HUMAN	Inter-alpha-trypsin inhibitor heavy chain H3	ITIH3	11.27	8.764	6	69360.1	5.01
P00734	THRB_HUMAN	Prothrombin	F2	8.54	12.22	5	70036.9	5.63
O14791	APOL1_HUMAN	Apolipoprotein L1	APOL1	8.03	21.11	5	41128.7	5.49
O95445	APOM_HUMAN	Apolipoprotein M	APOM	7.14	20.74	5	21253.3	5.66
P02655	APOC2_HUMAN	Apolipoprotein C-II	APOC2	6.52	62.38	5	11283.9	4.58
P04196	HRG_HUMAN	Histidine-rich glycoprotein	HRG	8.14	11.24	4	57659.9	7.03
Q96PD5	PGRP2_HUMAN	N-acetylmuramoyl-L-alanine amidase	PGLYRP2	8.08	15.63	4	59980.3	7.64
P13671	CO6_HUMAN	Complement component C6	C6	8.04	5.353	4	102412	6.17
P08185	CBG_HUMAN	Corticosteroid-binding globulin	SERPINA6	8	12.84	4	42638.8	5.64
P02743	SAMP_HUMAN	Serum amyloid P-component	APCS	8	19.28	4	25387.1	6.12
P01834	IGKC_HUMAN	Ig kappa chain C region	IGKC	8	65.09	4	11608.9	5.58
P29622	KAIN_HUMAN	Kallistatin	SERPINA4	7.94	12.65	4	46355.2	7.88
Q96KN2	CNDP1_HUMAN	Beta-Ala-His dipeptidase	CNDP1	7.82	10.45	4	53877.6	5.08
P01860	IGHG3_HUMAN	Ig gamma-3 chain C region	IGHG3	7.2	24.67	4	41287	8.23
P19652	A1AG2_HUMAN	Alpha-1-acid glycoprotein 2	ORM2	6.15	35.32	4	21651.2	5.12
Q9UGM5	FETUB_HUMAN	Fetuin-B	FETUB	6.01	13.09	3	40487.8	6.52
P00739	HPTR_HUMAN	Haptoglobin-related protein	HPR	6	39.37	3	39029.6	6.63
P12259	FA5_HUMAN	Coagulation factor V	F5	6	1.933	3	251703	5.68
P0C0L5	CO4B_HUMAN	Complement C4-B	C4B	6	3.096	3	192751	6.89
P81605	DCD_HUMAN	Dermcidin	DCD	6	22.73	3	11283.9	6.09
P22352	GPX3_HUMAN	Glutathione peroxidase 3	GPX3	6	16.37	3	23463.7	7.85
P68871	HBB_HUMAN	Hemoglobin subunit beta	HBB	5.59	27.89	3	15867.2	6.81
Q13790	APOF_HUMAN	Apolipoprotein F	APOF	5.28	11.66	3	17424.6	4.4
P49908	SEPP1_HUMAN	Selenoprotein P	SEPP1	5.05	8.136	3	41232.3	7.95
P0CG05	LAC2_HUMAN	Ig lambda-2 chain C regions	IGLC2	4.94	46.23	3	11293.6	6.91
P43251	BTD_HUMAN	Biotinidase	BTD	4.88	9.945	3	56771.6	5.38
P04180	LCAT_HUMAN	Phosphatidylcholine-sterol acyltransferase	LCAT	4.11	5.682	2	47083.9	5.71
Q14520	HABP2_HUMAN	Hyaluronan-binding protein 2	HABP2	4.09	4.821	2	62671.7	6.09
P69905	HBA_HUMAN	Hemoglobin subunit alpha	HBA1	4	16.9	2	15126.4	8.73
P17936	IBP3_HUMAN	Insulin-like growth factor-binding protein 3	IGFBP3	4	8.591	2	28749.6	8.76
P02775	CXCL7_HUMAN	Platelet basic protein	PPBP	4	19.53	2	13894.2	8.95
P10643	CO7_HUMAN	Complement component C7	C7	3.77	4.626	2	91115.4	6.09
Q16610	ECM1_HUMAN	Extracellular matrix protein 1	ECM1	3.77	4.63	2	58811.9	6.19
P22792	CPN2_HUMAN	Carboxypeptidase N subunit 2	CPN2	3.77	6.239	2	58226.8	5.54
Q08380	LG3BP_HUMAN	Galectin-3-binding protein	LGALS3BP	3.41	7.009	2	63276.5	5.07
P15169	CBPN_HUMAN	Carboxypeptidase N catalytic chain	CPN1	3.26	4.148	2	50034.4	6.88
P13796	PLSL_HUMAN	Plastin-2	LCP1	3.25	4.306	2	70157.2	5.29
Q66K66	TM198_HUMAN	Transmembrane protein 198	TMEM198	2.61	2.5	2	39474.7	9.97
P05062	ALDOB_HUMAN	Fructose-bisphosphate aldolase B	ALDOB	2.4	9.066	2	39341.8	8.06
Q9Y5Y7	LYVE1_HUMAN	Lymphatic vessel endothelial hyaluronic acid receptor 1	LYVE1	2.27	6.211	2	33006.7	8.3
P35542	SAA4_HUMAN	Serum amyloid A-4 protein	SAA4	2.21	14.62	2	12803.2	9.07
O76096	CYTF_HUMAN	Cystatin-F	CST7	2	6.897	2	14543.7	8.79
P01859	IGHG2_HUMAN	Ig gamma-2 chain C region	IGHG2	2.11	18.4	1	35900.6	7.66
P03952	KLKB1_HUMAN	Plasma kallikrein	KLKB1	2.02	2.038	1	71369.7	8.66
P01877	IGHA2_HUMAN	Ig alpha-2 chain C region	IGHA2	2	18.53	1	36526.3	5.71
A8TX70	CO6A5_HUMAN	Collagen alpha-5(VI) chain	COL6A5	2	0.3059	1	287813	6.5
P80108	PHLD_HUMAN	Phosphatidylinositol-glycan-specific phospholipase D	GPLD1	2	1.786	1	89811.4	5.78
P04432	KV124_HUMAN	Ig kappa chain V-I region Daudi	N/A	2	13.95	1	11599.9	7.98
P01779	HV318_HUMAN	Ig heavy chain V-III region TUR	N/A	2	16.38	1	12431.2	9.78
Q96IY4	CBPB2_HUMAN	Carboxypeptidase B2	CPB2	2	2.837	1	35800.5	8.11
P10720	PF4V_HUMAN	Platelet factor 4 variant	PF4V1	2	14.42	1	8255.67	8.46
P01742	HV101_HUMAN	Ig heavy chain V-I region EU	N/A	2	10.26	1	12472	6.42
P01034	CYTC_HUMAN	Cystatin-C	CST3	2	7.534	1	13347.1	8.75
P01777	HV316_HUMAN	Ig heavy chain V-III region TEI	N/A	2	15.97	1	12802.6	8.72
Q9UBE0	SAE1_HUMAN	SUMO-activating enzyme subunit 1	SAE1	1.52	2.312	1	38449.8	5.17

## Sheet: FC-TSP (PEG6000)_solution_rep 2
Uniprot accession	Uniprot ID	Protein name	Gene name	Unused score	Protein coverage (%)	Unique peptides	MW (Da)	pI
P01024	CO3_HUMAN	Complement C3	C3	130.26	55.56	74	187148	6.02
P02787	TRFE_HUMAN	Serotransferrin	TF	99.69	63.47	60	75195.5	6.7
P01023	A2MG_HUMAN	Alpha-2-macroglobulin	A2M	105.43	53.73	58	160810	5.98
P01009	A1AT_HUMAN	Alpha-1-antitrypsin	SERPINA1	65.82	72.73	50	46736.6	5.37
P02774	VTDB_HUMAN	Vitamin D-binding protein	GC	79.5	72.78	46	51243.5	5.22
P00450	CERU_HUMAN	Ceruloplasmin	CP	64.67	41.69	34	120085	5.41
P06727	APOA4_HUMAN	Apolipoprotein A-IV	APOA4	52.95	74.24	29	43402.5	5.18
P02647	APOA1_HUMAN	Apolipoprotein A-I	APOA1	50.5	66.67	26	28961.6	5.45
P00751	CFAB_HUMAN	Complement factor B	CFB	46.25	35.34	26	85532.9	6.66
P01008	ANT3_HUMAN	Antithrombin-III	SERPINC1	43.84	47.2	25	49039.1	5.95
P01031	CO5_HUMAN	Complement C5	C5	44.56	18.68	24	188305	6.11
P02790	HEMO_HUMAN	Hemopexin	HPX	43.92	52.6	24	49295.4	6.43
P00738	HPT_HUMAN	Haptoglobin	HP	41.63	53.2	24	45205.3	6.13
P01042	KNG1_HUMAN	Kininogen-1	KNG1	37.52	38.82	22	71957.4	6.23
P43652	AFAM_HUMAN	Afamin	AFM	32.57	34.72	20	66577	5.58
P01011	AACT_HUMAN	Alpha-1-antichymotrypsin	SERPINA3	38.34	41.37	19	47650.9	5.32
P06396	GELS_HUMAN	Gelsolin	GSN	38.15	39	19	82959.1	5.72
Q14624	ITIH4_HUMAN	Inter-alpha-trypsin inhibitor heavy chain H4	ITIH4	34.18	25.38	18	70585.9	5.92
P09871	C1S_HUMAN	Complement C1s subcomponent	C1S	33.54	45.78	18	76684.4	4.85
P25311	ZA2G_HUMAN	Zinc-alpha-2-glycoprotein	AZGP1	32.96	60.07	18	32144.9	5.58
P02765	FETUA_HUMAN	Alpha-2-HS-glycoprotein	AHSG	26.17	54.22	17	30221.9	4.53
P02749	APOH_HUMAN	Beta-2-glycoprotein 1	APOH	30.24	48.99	16	36254.6	8.37
P04217	A1BG_HUMAN	Alpha-1B-glycoprotein	A1BG	28.16	42.02	15	51921.7	5.63
P19827	ITIH1_HUMAN	Inter-alpha-trypsin inhibitor heavy chain H1	ITIH1	26.12	23.38	14	71415	6.33
P05546	HEP2_HUMAN	Heparin cofactor 2	SERPIND1	24.57	30.46	13	54960	6.26
P02766	TTHY_HUMAN	Transthyretin	TTR	18.19	53.06	13	13761.4	5.31
P02748	CO9_HUMAN	Complement component C9	C9	24.09	33.63	12	63173.4	5.42
P10909	CLUS_HUMAN	Clusterin	CLU	24	30.96	12	52494.6	5.89
P27169	PON1_HUMAN	Serum paraoxonase/arylesterase 1	PON1	20.16	50.42	12	39600.1	5.08
P08697	A2AP_HUMAN	Alpha-2-antiplasmin	SERPINF2	17.98	22	12	50450.8	5.87
P02652	APOA2_HUMAN	Apolipoprotein A-II	APOA2	11.46	60	12	11175	6.51
P36955	PEDF_HUMAN	Pigment epithelium-derived factor	SERPINF1	22.06	32.06	11	44387.8	5.9
P05156	CFAI_HUMAN	Complement factor I	CFI	22.02	24.19	11	65750.3	7.72
P19823	ITIH2_HUMAN	Inter-alpha-trypsin inhibitor heavy chain H2	ITIH2	22.01	15.22	11	72452.3	5.75
P05160	F13B_HUMAN	Coagulation factor XIII B chain	F13B	21.19	29.8	11	73206.8	5.94
P02753	RET4_HUMAN	Retinol-binding protein 4	RBP4	20.99	66.67	11	23010	5.76
P01019	ANGT_HUMAN	Angiotensinogen	AGT	20.1	22.68	11	53154.2	5.6
P05543	THBG_HUMAN	Thyroxine-binding globulin	SERPINA7	20.42	31.81	10	44101.7	5.76
P51884	LUM_HUMAN	Lumican	LUM	20.02	38.46	10	36660.9	6.17
P02760	AMBP_HUMAN	Protein AMBP	AMBP	18.87	39.77	10	38999.5	5.95
P05155	IC1_HUMAN	Plasma protease C1 inhibitor	SERPING1	17.09	22	10	52843.4	5.97
P01876	IGHA1_HUMAN	Ig alpha-1 chain C region	IGHA1	15.09	52.12	10	37654.7	6.08
P02750	A2GL_HUMAN	Leucine-rich alpha-2-glycoprotein	LRG1	17.83	33.72	9	34346.4	5.66
P00747	PLMN_HUMAN	Plasminogen	PLG	16.76	22.22	9	90569	7.08
P05452	TETN_HUMAN	Tetranectin	CLEC3B	14.1	37.13	9	20138.9	5.8
P01860	IGHG3_HUMAN	Ig gamma-3 chain C region	IGHG3	16.18	25.73	8	41287	8.23
P29622	KAIN_HUMAN	Kallistatin	SERPINA4	16	19.44	8	46355.2	7.88
P00734	THRB_HUMAN	Prothrombin	F2	16	17.36	8	70036.9	5.63
P02763	A1AG1_HUMAN	Alpha-1-acid glycoprotein 1	ORM1	10.79	35.32	8	21560.1	5
Q06033	ITIH3_HUMAN	Inter-alpha-trypsin inhibitor heavy chain H3	ITIH3	14.01	9.551	7	69360.1	5.01
Q96PD5	PGRP2_HUMAN	N-acetylmuramoyl-L-alanine amidase	PGLYRP2	14	23.96	7	59980.3	7.64
O14791	APOL1_HUMAN	Apolipoprotein L1	APOL1	12.49	22.61	7	41128.7	5.49
P05090	APOD_HUMAN	Apolipoprotein D	APOD	12.04	34.92	7	19303.1	5.2
P13671	CO6_HUMAN	Complement component C6	C6	12.01	8.458	6	102412	6.17
P02649	APOE_HUMAN	Apolipoprotein E	APOE	12.01	25.24	6	34236.7	5.52
P04196	HRG_HUMAN	Histidine-rich glycoprotein	HRG	10.83	14.67	6	57659.9	7.03
P12259	FA5_HUMAN	Coagulation factor V	F5	10.67	3.462	6	251703	5.68
Q9UGM5	FETUB_HUMAN	Fetuin-B	FETUB	10.02	26.96	6	40487.8	6.52
O95445	APOM_HUMAN	Apolipoprotein M	APOM	8.56	21.81	6	21253.3	5.66
P04004	VTNC_HUMAN	Vitronectin	VTN	10	12.97	5	54305.6	5.47
P01834	IGKC_HUMAN	Ig kappa chain C region	IGKC	10	65.09	5	11608.9	5.58
P04180	LCAT_HUMAN	Phosphatidylcholine-sterol acyltransferase	LCAT	7.08	16.59	5	47083.9	5.71
P02743	SAMP_HUMAN	Serum amyloid P-component	APCS	8.11	19.28	4	25387.1	6.12
P0C0L4	CO4A_HUMAN	Complement C4-A	C4A	8.04	4.587	4	192785	6.66
P01857	IGHG1_HUMAN	Ig gamma-1 chain C region	IGHG1	8.01	33.94	4	36105.9	8.46
Q96KN2	CNDP1_HUMAN	Beta-Ala-His dipeptidase	CNDP1	8	9.862	4	53877.6	5.08
P02775	CXCL7_HUMAN	Platelet basic protein	PPBP	8	38.28	4	13894.2	8.95
P08185	CBG_HUMAN	Corticosteroid-binding globulin	SERPINA6	8	12.84	4	42638.8	5.64
P02655	APOC2_HUMAN	Apolipoprotein C-II	APOC2	6.19	53.47	4	11283.9	4.58
P22792	CPN2_HUMAN	Carboxypeptidase N subunit 2	CPN2	6.01	9.174	3	58226.8	5.54
P00739	HPTR_HUMAN	Haptoglobin-related protein	HPR	6	41.38	3	39029.6	6.63
P19652	A1AG2_HUMAN	Alpha-1-acid glycoprotein 2	ORM2	6	27.86	3	21651.2	5.12
Q9Y5Y7	LYVE1_HUMAN	Lymphatic vessel endothelial hyaluronic acid receptor 1	LYVE1	6	9.006	3	33006.7	8.3
P43251	BTD_HUMAN	Biotinidase	BTD	6	9.945	3	56771.6	5.38
P68871	HBB_HUMAN	Hemoglobin subunit beta	HBB	6	27.89	3	15867.2	6.81
P0CG06	LAC3_HUMAN	Ig lambda-3 chain C regions	IGLC3	6	46.23	3	11237.5	6.91
Q16610	ECM1_HUMAN	Extracellular matrix protein 1	ECM1	4.5	9.815	3	58811.9	6.19
P15169	CBPN_HUMAN	Carboxypeptidase N catalytic chain	CPN1	3.21	7.205	3	50034.4	6.88
P03952	KLKB1_HUMAN	Plasma kallikrein	KLKB1	2.99	5.643	3	71369.7	8.66
Q14520	HABP2_HUMAN	Hyaluronan-binding protein 2	HABP2	4.02	4.821	2	62671.7	6.09
Q13790	APOF_HUMAN	Apolipoprotein F	APOF	4.02	8.282	2	17424.6	4.4
P01859	IGHG2_HUMAN	Ig gamma-2 chain C region	IGHG2	4	31.29	2	35900.6	7.66
P69905	HBA_HUMAN	Hemoglobin subunit alpha	HBA1	4	16.9	2	15126.4	8.73
P10643	CO7_HUMAN	Complement component C7	C7	4	4.033	2	91115.4	6.09
Q6UXB8	PI16_HUMAN	Peptidase inhibitor 16	PI16	4	5.184	2	46720.6	5.19
P49908	SEPP1_HUMAN	Selenoprotein P	SEPP1	4	6.037	2	41232.3	7.95
P01766	HV305_HUMAN	Ig heavy chain V-III region BRO	N/A	4	25	2	13226.8	6.44
P35542	SAA4_HUMAN	Serum amyloid A-4 protein	SAA4	4	14.62	2	12803.2	9.07
P13796	PLSL_HUMAN	Plastin-2	LCP1	3.35	4.306	2	70157.2	5.29
P05062	ALDOB_HUMAN	Fructose-bisphosphate aldolase B	ALDOB	3.09	9.066	2	39341.8	8.06
P60709	ACTB_HUMAN	Actin, cytoplasmic 1	ACTB	2.51	7.2	2	41736.7	5.29
Q15166	PON3_HUMAN	Serum paraoxonase/lactonase 3	PON3	2	6.215	2	39476.3	5.24
Q66K66	TM198_HUMAN	Transmembrane protein 198	TMEM198	2	2.5	2	39474.7	9.97
P22352	GPX3_HUMAN	Glutathione peroxidase 3	GPX3	2.12	5.31	1	23463.7	7.85
P17936	IBP3_HUMAN	Insulin-like growth factor-binding protein 3	IGFBP3	2.01	5.842	1	28749.6	8.76
P01877	IGHA2_HUMAN	Ig alpha-2 chain C region	IGHA2	2	25	1	36526.3	5.71
P0C671	CF222_HUMAN	Uncharacterized protein C6orf222	C6orf222	2	1.84	1	71930.4	8.7
P01765	HV304_HUMAN	Ig heavy chain V-III region TIL	N/A	2	16.52	1	12356.4	9.23
P14151	LYAM1_HUMAN	L-selectin	SELL	2	2.151	1	37571.7	6.04
P07864	LDHC_HUMAN	L-lactate dehydrogenase C chain	LDHC	2	3.614	1	36180.1	7.06
P80362	KV125_HUMAN	Ig kappa chain V-I region WAT	N/A	2	16.67	1	11737.1	5.08
P23083	HV103_HUMAN	Ig heavy chain V-I region V35	N/A	2	10.26	1	10880.2	9.59
Q96IY4	CBPB2_HUMAN	Carboxypeptidase B2	CPB2	2	2.837	1	35800.5	8.11
P07357	CO8A_HUMAN	Complement component C8 alpha chain	C8A	2	1.712	1	61711	5.74
P01717	LV403_HUMAN	Ig lambda chain V-IV region Hil	N/A	2	17.76	1	11516.8	6.04
P01602	KV110_HUMAN	Ig heavy chain V-I region 5	IGKV1-5	2	15.38	1	12781.6	8.49
Q9UBE0	SAE1_HUMAN	SUMO-activating enzyme subunit 1	SAE1	2	2.312	1	38449.8	5.17
P81605	DCD_HUMAN	Dermcidin	DCD	2	12.73	1	11283.9	6.09
P01034	CYTC_HUMAN	Cystatin-C	CST3	2	7.534	1	13347.1	8.75
P59666	DEF3_HUMAN	Neutrophil defensin 3	DEFA3	1.84	9.574	1	10245	5.71
P08603	CFAH_HUMAN	Complement factor H	CFH	1.82	0.8936	1	137053	6.12

## Sheet: FC-TSP (PEG4000)_gel_rep_ 1.1
Uniprot accession	Uniprot ID	Protein name	Gene name	Unused score	Protein coverage (%)	Unique peptides	MW (Da)	pI
P02787	TRFE_HUMAN	Serotransferrin	TF	114.57	72.21	59	75195.5	6.7
P01024	CO3_HUMAN	Complement C3	C3	83.42	32.05	43	187148	6.02
P01023	A2MG_HUMAN	Alpha-2-macroglobulin	A2M	76.32	39.28	41	160810	5.98
P00450	CERU_HUMAN	Ceruloplasmin	CP	58.42	38.12	30	120085	5.41
P02647	APOA1_HUMAN	Apolipoprotein A-I	APOA1	56.77	68.91	29	28961.6	5.45
P01009	A1AT_HUMAN	Alpha-1-antitrypsin	SERPINA1	55.21	66.51	29	46736.6	5.37
P06727	APOA4_HUMAN	Apolipoprotein A-IV	APOA4	35.21	46.72	19	43402.5	5.18
P00751	CFAB_HUMAN	Complement factor B	CFB	31.2	24.74	17	85532.9	6.66
P02790	HEMO_HUMAN	Hemopexin	HPX	31.04	51.08	17	49295.4	6.43
P01042	KNG1_HUMAN	Kininogen-1	KNG1	29.34	28.88	16	71957.4	6.23
P04217	A1BG_HUMAN	Alpha-1B-glycoprotein	A1BG	28.89	57.37	16	51921.7	5.63
Q14624	ITIH4_HUMAN	Inter-alpha-trypsin inhibitor heavy chain H4	ITIH4	27.22	23.87	17	70585.9	5.92
P19823	ITIH2_HUMAN	Inter-alpha-trypsin inhibitor heavy chain H2	ITIH2	24.01	19.66	12	72452.3	5.75
P05155	IC1_HUMAN	Plasma protease C1 inhibitor	SERPING1	20.39	20.4	11	52843.4	5.97
P00738	HPT_HUMAN	Haptoglobin	HP	19.68	21.18	10	45205.3	6.13
P19827	ITIH1_HUMAN	Inter-alpha-trypsin inhibitor heavy chain H1	ITIH1	18	16.68	9	71415	6.33
P01011	AACT_HUMAN	Alpha-1-antichymotrypsin	SERPINA3	16.54	22.93	8	47650.9	5.32
P02766	TTHY_HUMAN	Transthyretin	TTR	16.06	69.39	8	13761.4	5.31
P43652	AFAM_HUMAN	Afamin	AFM	15.62	19.03	8	66577	5.58
P01031	CO5_HUMAN	Complement C5	C5	14.93	6.504	9	188305	6.11
P06396	GELS_HUMAN	Gelsolin	GSN	11.64	14.83	6	82959.1	5.72
P01019	ANGT_HUMAN	Angiotensinogen	AGT	11.31	19.59	6	53154.2	5.6
P08697	A2AP_HUMAN	Alpha-2-antiplasmin	SERPINF2	11.09	20.16	7	50450.8	5.87
P05546	HEP2_HUMAN	Heparin cofactor 2	SERPIND1	10.97	11.62	7	54960	6.26
P51884	LUM_HUMAN	Lumican	LUM	10.5	24.56	6	36660.9	6.17
P02774	VTDB_HUMAN	Vitamin D-binding protein	GC	10.42	17.93	6	51243.5	5.22
P09871	C1S_HUMAN	Complement C1s subcomponent	C1S	9.96	12.06	7	76684.4	4.85
P0C0L4	CO4A_HUMAN	Complement C4-A	C4A	8.99	5.734	5	192785	6.66
P25311	ZA2G_HUMAN	Zinc-alpha-2-glycoprotein	AZGP1	8.83	24.16	5	32144.9	5.58
P02748	CO9_HUMAN	Complement component C9	C9	8.21	12.7	6	63173.4	5.42
P10909	CLUS_HUMAN	Clusterin	CLU	8.03	14.03	4	52494.6	5.89
P02652	APOA2_HUMAN	Apolipoprotein A-II	APOA2	8.01	59	4	11175	6.51
P01859	IGHG2_HUMAN	Ig gamma-2 chain C region	IGHG2	7.61	15.95	4	35900.6	7.66
P02763	A1AG1_HUMAN	Alpha-1-acid glycoprotein 1	ORM1	7.49	16.42	4	21560.1	5
P04004	VTNC_HUMAN	Vitronectin	VTN	7.03	10.67	4	54305.6	5.47
P04196	HRG_HUMAN	Histidine-rich glycoprotein	HRG	6.88	12.57	5	57659.9	7.03
P02649	APOE_HUMAN	Apolipoprotein E	APOE	6.01	14.83	3	34236.7	5.52
P02765	FETUA_HUMAN	Alpha-2-HS-glycoprotein	AHSG	6	11.17	3	30221.9	4.53
P01008	ANT3_HUMAN	Antithrombin-III	SERPINC1	4.82	7.543	3	49039.1	5.95
Q96PD5	PGRP2_HUMAN	N-acetylmuramoyl-L-alanine amidase	PGLYRP2	4.67	7.465	3	59980.3	7.64
P36955	PEDF_HUMAN	Pigment epithelium-derived factor	SERPINF1	4.62	8.852	3	44387.8	5.9
P27169	PON1_HUMAN	Serum paraoxonase/arylesterase 1	PON1	4.1	7.324	2	39600.1	5.08
P02760	AMBP_HUMAN	Protein AMBP	AMBP	4.01	6.534	2	38999.5	5.95
P01876	IGHA1_HUMAN	Ig alpha-1 chain C region	IGHA1	3.8	7.649	2	37654.7	6.08
P02750	A2GL_HUMAN	Leucine-rich alpha-2-glycoprotein	LRG1	2.99	10.37	2	34346.4	5.66
O14791	APOL1_HUMAN	Apolipoprotein L1	APOL1	2.18	6.533	2	41128.7	5.49
Q06033	ITIH3_HUMAN	Inter-alpha-trypsin inhibitor heavy chain H3	ITIH3	2.08	1.573	1	69360.1	5.01
P02656	APOC3_HUMAN	Apolipoprotein C-III	APOC3	2.08	16.16	1	8764.67	4.72
P43251	BTD_HUMAN	Biotinidase	BTD	2.03	2.394	1	56771.6	5.38
P01834	IGKC_HUMAN	Ig kappa chain C region	IGKC	2.01	18.87	1	11608.9	5.58
P25705	ATPA_HUMAN	ATP synthase subunit alpha, mitochondrial	ATP5A1	2	2.351	1	55209.3	8.28
P02749	APOH_HUMAN	Beta-2-glycoprotein 1	APOH	2	5.797	1	36254.6	8.37
P10523	ARRS_HUMAN	S-arrestin	SAG	2	3.21	1	45119.6	6.13
P81605	DCD_HUMAN	Dermcidin	DCD	2	10	1	11283.9	6.09
P69905	HBA_HUMAN	Hemoglobin subunit alpha	HBA1	2	10.56	1	15126.4	8.73
P98160	PGBM_HUMAN	Basement membrane-specific heparan sulfate proteoglycan core protein	HSPG2	1.83	0.1594	1	466631	6.03
P05090	APOD_HUMAN	Apolipoprotein D	APOD	1.73	5.82	1	19303.1	5.2
Q15643	TRIPB_HUMAN	Thyroid receptor-interacting protein 11	TRIP11	1.49	0.5558	1	227455	5.18

## Sheet: FC-TSP (PEG4000)_gel_rep_ 1.2
Uniprot accession	Uniprot ID	Protein name	Gene name	Unused score	Protein coverage (%)	Unique peptides	MW (Da)	pI
P02787	TRFE_HUMAN	Serotransferrin	TF	82.26	62.61	179	75195.5	6.7
P02647	APOA1_HUMAN	Apolipoprotein A-I	APOA1	59.09	76.78	172	28961.6	5.45
P01009	A1AT_HUMAN	Alpha-1-antitrypsin	SERPINA1	57.25	61	152	46736.6	5.37
P01023	A2MG_HUMAN	Alpha-2-macroglobulin	A2M	43.22	19.74	74	160810	5.98
P01024	CO3_HUMAN	Complement C3	C3	40.27	14.43	58	187148	6.02
P06727	APOA4_HUMAN	Apolipoprotein A-IV	APOA4	29.29	34.34	46	43402.5	5.18
P00450	CERU_HUMAN	Ceruloplasmin	CP	35.15	21.13	43	120085	5.41
P02790	HEMO_HUMAN	Hemopexin	HPX	14.73	20.56	40	49295.4	6.43
P00751	CFAB_HUMAN	Complement factor B	CFB	32.06	19.9	39	85532.9	6.66
P05155	IC1_HUMAN	Plasma protease C1 inhibitor	SERPING1	18.18	22.6	35	52843.4	5.97
Q14624	ITIH4_HUMAN	Inter-alpha-trypsin inhibitor heavy chain H4	ITIH4	22.41	15.59	30	70585.9	5.92
P04217	A1BG_HUMAN	Alpha-1B-glycoprotein	A1BG	16.6	21.01	26	51921.7	5.63
P19823	ITIH2_HUMAN	Inter-alpha-trypsin inhibitor heavy chain H2	ITIH2	14.03	11.95	23	72452.3	5.75
P02774	VTDB_HUMAN	Vitamin D-binding protein	GC	12.89	13.29	23	51243.5	5.22
P43652	AFAM_HUMAN	Afamin	AFM	11.95	12.19	22	66577	5.58
P01011	AACT_HUMAN	Alpha-1-antichymotrypsin	SERPINA3	9.27	18.2	18	47650.9	5.32
P06396	GELS_HUMAN	Gelsolin	GSN	8.68	5.499	17	82959.1	5.72
P01042	KNG1_HUMAN	Kininogen-1	KNG1	7.36	11.49	17	71957.4	6.23
P02760	AMBP_HUMAN	Protein AMBP	AMBP	3.04	5.398	15	38999.5	5.95
P05546	HEP2_HUMAN	Heparin cofactor 2	SERPIND1	4.45	3.407	14	54960	6.26
P19827	ITIH1_HUMAN	Inter-alpha-trypsin inhibitor heavy chain H1	ITIH1	9.48	8.123	13	71415	6.33
P02766	TTHY_HUMAN	Transthyretin	TTR	12.19	68.71	12	13761.4	5.31
P51884	LUM_HUMAN	Lumican	LUM	4.1	7.396	12	36660.9	6.17
P02765	FETUA_HUMAN	Alpha-2-HS-glycoprotein	AHSG	6.37	10.9	11	30221.9	4.53
P01008	ANT3_HUMAN	Antithrombin-III	SERPINC1	4.19	9.483	7	49039.1	5.95
P02763	A1AG1_HUMAN	Alpha-1-acid glycoprotein 1	ORM1	4.11	11.94	7	21560.1	5
P01031	CO5_HUMAN	Complement C5	C5	2.23	0.4177	7	188305	6.11
Q8NI35	INADL_HUMAN	InaD-like protein	PATJ	2	0.5552	7	196368	4.83
P09871	C1S_HUMAN	Complement C1s subcomponent	C1S	6.84	7.267	6	76684.4	4.85
P02748	CO9_HUMAN	Complement component C9	C9	4.9	8.766	6	63173.4	5.42
P02652	APOA2_HUMAN	Apolipoprotein A-II	APOA2	4.15	21	6	11175	6.51
P10909	CLUS_HUMAN	Clusterin	CLU	4.07	7.572	6	52494.6	5.89
P08697	A2AP_HUMAN	Alpha-2-antiplasmin	SERPINF2	4.04	6.517	6	50450.8	5.87
P27169	PON1_HUMAN	Serum paraoxonase/arylesterase 1	PON1	3.12	7.324	5	39600.1	5.08
P02749	APOH_HUMAN	Beta-2-glycoprotein 1	APOH	2	2.609	5	36254.6	8.37
P01019	ANGT_HUMAN	Angiotensinogen	AGT	2.53	5.155	4	53154.2	5.6
P02750	A2GL_HUMAN	Leucine-rich alpha-2-glycoprotein	LRG1	4	6.052	3	34346.4	5.66
P00738	HPT_HUMAN	Haptoglobin	HP	2.51	4.68	3	45205.3	6.13
P25311	ZA2G_HUMAN	Zinc-alpha-2-glycoprotein	AZGP1	2.08	3.356	3	32144.9	5.58
P0C0L4	CO4A_HUMAN	Complement C4-A	C4A	2.02	0.8601	2	192785	6.66
Q96BQ5	CC127_HUMAN	Coiled-coil domain-containing protein 127	CCDC127	2	2.692	2	30834.3	9.26
P10523	ARRS_HUMAN	S-arrestin	SAG	2	3.21	2	45119.6	6.13
O14791	APOL1_HUMAN	Apolipoprotein L1	APOL1	2	1.759	1	41128.7	5.49
P81605	DCD_HUMAN	Dermcidin	DCD	2	10	1	11283.9	6.09

[truncated: 7 more sheets: FC-TSP (PEG4000)_gel_rep_ 2.1, FC-TSP (PEG4000)_gel_rep_ 2.2, FC-TSP (PEG6000)_gel_rep_ 1.1, FC-TSP (PEG6000)_gel_rep_ 1.2, FC-TSP (PEG6000)_gel_rep_ 2.1, FC-TSP (PEG6000)_gel_rep_ 2.2, Data]
