# Supplementary material for: Proteomic and network analysis of human serum albuminome by integrated use of quick crosslinking and two-step precipitation
Source: Sci Rep. 2017 Aug 29;7:9856. doi: 10.1038/s41598-017-09563-w (PMC5575314; doi:10.1038/s41598-017-09563-w)
Supplement: Supplementary file 3 — Supplementary Table S2 [file 41598_2017_9563_MOESM3_ESM.xls]

## Sheet: TSP (PEG4000)_solution_rep 1
Uniprot accession	Names	Sequence	Conf	Modifications	Cleavages	dMass	Prec MW	Prec m/z	Theor MW	Theor m/z	Theor z	Spectrum	Time	PrecursorSignal	PrecursorElution
P00450	Ceruloplasmin OS=Homo sapiens GN=CP PE=1 SV=1	ADDKVYPGEQYTYMLLATEEQSPGEGDGNCVTR	99	Carbamidomethyl(C)@30	missed K-V@4	0.00094882	3692.63	924.164	3692.62	924.163	4	1.1.1.4059.15	84.1071	1114.56	83.937
P00450	Ceruloplasmin OS=Homo sapiens GN=CP PE=1 SV=1	AEEEHLGILGPQLHADVGDK	99			0.000950459	2127.06	532.772	2127.06	532.772	4	1.1.1.3432.4	55.89	11856	56.1951
P00450	Ceruloplasmin OS=Homo sapiens GN=CP PE=1 SV=1	AGLQAFFQVQECNK	99	Carbamidomethyl(C)@12		0.00018101	1638.78	820.399	1638.78	820.398	2	1.1.1.3856.8	75.0056	4009.84	74.7555
P00450	Ceruloplasmin OS=Homo sapiens GN=CP PE=1 SV=1	ALLFLVFDENESWYLDDNIK	99		cleaved F-A@N-term	-0.000282989	2443.19	815.405	2443.19	815.406	3	1.1.1.4690.5	112.663	266.703	112.682
P00450	Ceruloplasmin OS=Homo sapiens GN=CP PE=1 SV=1	ALYLQYTDETFR	99			-0.00395645	1518.73	760.373	1518.74	760.375	2	1.1.1.3721.11	68.9045	77104.7	68.8844
P00450	Ceruloplasmin OS=Homo sapiens GN=CP PE=1 SV=1	ATEEQSPGEGDGNCVTR	99	Carbamidomethyl(C)@14	cleaved L-A@N-term	0.00373514	1805.75	903.884	1805.75	903.882	2	1.1.1.2642.26	20.5213	316.837	20.4812
P00450	Ceruloplasmin OS=Homo sapiens GN=CP PE=1 SV=1	DIASGLIGPLIICK	99	Carbamidomethyl(C)@13		0.000165877	1468.83	735.423	1468.83	735.423	2	1.1.1.4220.6	91.3435	35370.4	91.7813
P00450	Ceruloplasmin OS=Homo sapiens GN=CP PE=1 SV=1	DIFTGLIGPMK	99			-4.25098e-05	1190.64	596.326	1190.64	596.326	2	1.1.1.4159.2	88.5889	19694.4	88.2224
P00450	Ceruloplasmin OS=Homo sapiens GN=CP PE=1 SV=1	DLYSGLIGPLIVCR	99	Carbamidomethyl(C)@13		0.000797368	1574.85	788.432	1574.85	788.432	2	1.1.1.4312.12	95.4906	22956.5	95.8394
P00450	Ceruloplasmin OS=Homo sapiens GN=CP PE=1 SV=1	DNEDFQESNR	99			0.00275313	1252.5	627.256	1252.5	627.255	2	1.1.1.2644.10	20.5963	1019.07	20.5261
P00450	Ceruloplasmin OS=Homo sapiens GN=CP PE=1 SV=1	DNIRMFTTAPDQVDKEDEDFQESNK	99	Arg-add@N-term	cleaved E-D@N-term; missed R-M@4; missed K-E@15	0.00518031	3127.42	782.862	3127.42	782.861	4	1.1.1.3831.39	73.8756	3692.05	73.8863
P00450	Ceruloplasmin OS=Homo sapiens GN=CP PE=1 SV=1	DTANLFPQTSLTLH	99		cleaved H-M@C-term	-0.00080269	1556.78	779.399	1556.78	779.399	2	1.1.1.3851.13	74.7755	5548.64	74.7555
P00450	Ceruloplasmin OS=Homo sapiens GN=CP PE=1 SV=1	DVDKEFYLFPTVFDENESLLLEDNIR	99		missed K-E@4	-0.00131058	3159.53	1054.18	3159.53	1054.18	3	1.1.1.4480.7	103.112	10281.1	103.034
P00450	Ceruloplasmin OS=Homo sapiens GN=CP PE=1 SV=1	EFVVMFSVVDENFSWYLEDNIK	99			-0.000751295	2709.27	904.096	2709.27	904.096	3	1.1.1.4586.39	107.899	768.522	108.139
P00450	Ceruloplasmin OS=Homo sapiens GN=CP PE=1 SV=1	EFYLFPTVFDENESLLLEDNIR	99			0.00165713	2702.31	901.778	2702.31	901.778	3	1.1.1.4528.10	105.267	2403.42	105.417
P00450	Ceruloplasmin OS=Homo sapiens GN=CP PE=1 SV=1	ERGPEEEHLGILGPVIWAEVGDTIR	99		missed R-G@2	-0.00385352	2771.42	924.814	2771.42	924.815	3	1.1.1.4290.10	94.519	8195.02	94.4474
P00450	Ceruloplasmin OS=Homo sapiens GN=CP PE=1 SV=1	EVGPTNADPVCLAK	99	Carbamidomethyl(C)@11		-0.000833701	1469.72	735.866	1469.72	735.867	2	1.1.1.3200.38	45.5222	99896.8	45.4834
P00450	Ceruloplasmin OS=Homo sapiens GN=CP PE=1 SV=1	EYTDASFTNR	99			-0.000735097	1202.52	602.267	1202.52	602.267	2	1.1.1.2981.9	35.6765	28017.9	35.52
P00450	Ceruloplasmin OS=Homo sapiens GN=CP PE=1 SV=1	GAYPLSIEPIGVR	99			0.000731592	1370.76	686.386	1370.76	686.385	2	1.1.1.3736.7	69.576	142542	69.3342
P00450	Ceruloplasmin OS=Homo sapiens GN=CP PE=1 SV=1	GPEEEHLGILGPVIWAEVGDTIR	99			0.00200978	2486.28	829.768	2486.28	829.767	3	1.1.1.4375.13	98.3632	18517.6	98.8
P00450	Ceruloplasmin OS=Homo sapiens GN=CP PE=1 SV=1	GVQTESSTVTPTLPGETLTYVWK	99		cleaved H-G@N-term	-0.00137308	2493.26	1247.64	2493.26	1247.64	2	1.1.1.4110.17	86.4065	1561.05	86.6819
P00450	Ceruloplasmin OS=Homo sapiens GN=CP PE=1 SV=1	GVYSSDVFDIFPGTYQTLEMFPR	99			0.000829651	2668.25	668.071	2668.25	668.07	4	1.1.1.4511.3	104.479	500.438	104.472
P00450	Ceruloplasmin OS=Homo sapiens GN=CP PE=1 SV=1	HYYIGIIETTWDYASDHGEK	99			-0.0037846	2397.09	600.279	2397.09	600.28	4	1.1.1.4065.4	84.3475	1124.44	84.117
P00450	Ceruloplasmin OS=Homo sapiens GN=CP PE=1 SV=1	IDTINLFPATLFDAY	99		cleaved Y-M@C-term	0.00133772	1712.87	857.441	1712.87	857.44	2	1.1.1.4607.40	108.866	652.93	108.968
P00450	Ceruloplasmin OS=Homo sapiens GN=CP PE=1 SV=1	IGPLIICK	99	Carbamidomethyl(C)@7	cleaved L-I@N-term	0.934707	913.481	457.748	912.547	457.281	2	1.1.1.3325.2	51.0892	1233.37	51.4411
P00450	Ceruloplasmin OS=Homo sapiens GN=CP PE=1 SV=1	KAEEEHLGILGPQLHADVGDK	99		missed K-A@1	-0.000726354	2255.15	752.725	2255.15	752.725	3	1.1.1.3260.17	48.2089	24479.9	48.129
P00450	Ceruloplasmin OS=Homo sapiens GN=CP PE=1 SV=1	KLISVDTEHSNIYLQNGPDR	99		missed K-L@1	0.00182687	2298.16	767.061	2298.16	767.061	3	1.1.1.3321.13	50.9411	3441.15	50.8151
P00450	Ceruloplasmin OS=Homo sapiens GN=CP PE=1 SV=1	LEFALLFLVFDENESWYLDDNIK	99			0.00883929	2832.4	945.14	2832.39	945.137	3	1.1.1.4693.22	112.8	367.719	112.771
P00450	Ceruloplasmin OS=Homo sapiens GN=CP PE=1 SV=1	LISVDTEHSNIYLQNGPDR	99	Ammonia-loss(N)@15		0.00111613	2153.04	718.687	2153.04	718.687	3	1.1.1.3496.39	58.8064	2995.02	58.8171
P00450	Ceruloplasmin OS=Homo sapiens GN=CP PE=1 SV=1	LLATEEQSPGEGDGNCVTR	99	Carbamidomethyl(C)@16	cleaved M-L@N-term	0.00374359	2031.92	1016.97	2031.92	1016.97	2	1.1.1.3000.21	36.5447	1052.76	36.5495
P00450	Ceruloplasmin OS=Homo sapiens GN=CP PE=1 SV=1	MFTTAPDQVDKEDEDFQESNK	99		missed K-E@11	-0.000256388	2473.06	825.36	2473.06	825.36	3	1.1.1.3345.12	52.0143	38976.7	51.5752
P00450	Ceruloplasmin OS=Homo sapiens GN=CP PE=1 SV=1	MHSMNGFMYGNQPGLTMCK	99	Deamidated(N)@5; Carbamidomethyl(C)@18		0.000317181	2203.9	735.64	2203.9	735.64	3	1.1.1.3548.21	61.1515	10603.9	61.3451
P00450	Ceruloplasmin OS=Homo sapiens GN=CP PE=1 SV=1	MLLATEEQSPGEGDGNCVTR	99	Carbamidomethyl(C)@17	cleaved Y-M@N-term	-0.0025756	2162.95	721.992	2162.96	721.993	3	1.1.1.3245.16	47.5369	10458.7	47.8601
P00450	Ceruloplasmin OS=Homo sapiens GN=CP PE=1 SV=1	MVAQNPGEWMLSCQNLNHLK	99	Carbamidomethyl(C)@13	cleaved Y-M@N-term	0.0039015	2369.11	790.711	2369.11	790.71	3	1.1.1.3836.35	74.1037	3336.52	74.164
P00450	Ceruloplasmin OS=Homo sapiens GN=CP PE=1 SV=1	MWPDTEGTFNVECLTTDHYTGGMK	99	Carbamidomethyl(C)@13	cleaved H-M@N-term	-0.00137065	2789.18	930.732	2789.18	930.733	3	1.1.1.4045.19	83.4836	2072.57	83.3988
P00450	Ceruloplasmin OS=Homo sapiens GN=CP PE=1 SV=1	MYGNQPGLTMCK	99	Carbamidomethyl(C)@11	cleaved F-M@N-term	0.00188221	1398.61	700.313	1398.61	700.312	2	1.1.1.3124.12	42.0953	824.12	42.0587
P00450	Ceruloplasmin OS=Homo sapiens GN=CP PE=1 SV=1	MYSVNGYTFGSLPGLSMCAEDR	99	Carbamidomethyl(C)@18		-0.00319798	2454.06	1228.04	2454.07	1228.04	2	1.1.1.4204.30	90.6501	1446.95	90.7449
P00450	Ceruloplasmin OS=Homo sapiens GN=CP PE=1 SV=1	MYYSAVDPTK	99			-0.000344866	1173.54	587.776	1173.54	587.776	2	1.1.1.3106.13	41.2744	7968.01	41.3417
P00450	Ceruloplasmin OS=Homo sapiens GN=CP PE=1 SV=1	MYYSAVDPTKDIFTGLIGPMK	99		missed K-D@10	0.00335569	2346.17	783.063	2346.16	783.062	3	1.1.1.4254.20	92.8899	2342.5	93.0085
P00450	Ceruloplasmin OS=Homo sapiens GN=CP PE=1 SV=1	NNEGTYYSPNYNPQSR	99			5.10403e-05	1902.81	952.414	1902.81	952.414	2	1.1.1.3077.17	39.9871	8130.15	40.1311
P00450	Ceruloplasmin OS=Homo sapiens GN=CP PE=1 SV=1	PYSIHAHGVQTESSTVTPTLPGETLTYVWK	99		cleaved R-P@N-term	0.000305213	3298.65	660.737	3298.65	660.737	5	1.1.1.3841.24	74.3251	3603.83	74.2103
P00450	Ceruloplasmin OS=Homo sapiens GN=CP PE=1 SV=1	PYTFHSHGITYYK	99		cleaved R-P@N-term	-0.00185757	1612.77	404.199	1612.77	404.199	4	1.1.1.3094.3	40.7173	7588.76	40.8029
P00450	Ceruloplasmin OS=Homo sapiens GN=CP PE=1 SV=1	QKDVDKEFYLFPTVFDENESLLLEDNIR	99		missed K-D@2; missed K-E@6	0.00203008	3415.68	854.928	3415.68	854.928	4	1.1.1.4360.18	97.6989	11562.2	97.8038
P00450	Ceruloplasmin OS=Homo sapiens GN=CP PE=1 SV=1	QSEDSTFYLGER	99			-0.0013208	1430.63	716.322	1430.63	716.323	2	1.1.1.3277.11	48.9699	26408.8	48.6685
P00450	Ceruloplasmin OS=Homo sapiens GN=CP PE=1 SV=1	RQSEDSTFYLGER	99		missed R-Q@1	-0.00503622	1586.73	794.371	1586.73	794.374	2	1.1.1.3122.12	42.0058	3021.11	42.193
P00450	Ceruloplasmin OS=Homo sapiens GN=CP PE=1 SV=1	SGAGTEDSACIPWAYYSTVDQVK	99	Carbamidomethyl(C)@10		-0.000964869	2504.12	835.712	2504.12	835.713	3	1.1.1.3939.18	78.7298	35894.8	78.9691
P00450	Ceruloplasmin OS=Homo sapiens GN=CP PE=1 SV=1	SIHAHGVQTESSTVTPTLPGETLTYVWK	99		cleaved Y-S@N-term	-0.00461892	3038.53	760.64	3038.53	760.641	4	1.1.1.3775.8	71.3244	4174.35	71.4835
P00450	Ceruloplasmin OS=Homo sapiens GN=CP PE=1 SV=1	SVPPSASHVAPTETFTYEWTVPK	99			-0.00640595	2530.23	844.418	2530.24	844.42	3	1.1.1.3720.11	68.8671	69334.2	68.8395
P00450	Ceruloplasmin OS=Homo sapiens GN=CP PE=1 SV=1	SVVDENFSWYLEDNIK	99		cleaved F-S@N-term	-0.00105108	1956.91	653.31	1956.91	653.311	3	1.1.1.4175.13	89.318	5950.69	89.1234
P00450	Ceruloplasmin OS=Homo sapiens GN=CP PE=1 SV=1	TPGIWLLH	99		cleaved H-C@C-term	0.00390409	935.527	468.771	935.523	468.769	2	1.1.1.3879.2	76.0147	902.317	76.0554
P00450	Ceruloplasmin OS=Homo sapiens GN=CP PE=1 SV=1	TPGIWLLHCHVTDHIHAGMETTYTVLQNEDTK	99	Carbamidomethyl(C)@9		-0.00299326	3716.77	744.361	3716.77	744.362	5	1.1.1.3907.7	77.2938	5987.56	77.1752
P00450	Ceruloplasmin OS=Homo sapiens GN=CP PE=1 SV=1	TYCSEPEKVDKDNEDFQESNR	99	Carbamidomethyl(C)@3	missed K-V@8; missed K-D@11	0.000978608	2589.09	648.281	2589.09	648.28	4	1.1.1.2827.16	28.7923	28653.1	29.0784
P00450	Ceruloplasmin OS=Homo sapiens GN=CP PE=1 SV=1	TYYIAAVEVEWDYSPQR	99			-0.00728478	2088.97	1045.49	2088.98	1045.5	2	1.1.1.4260.29	93.1812	538.939	93.1459
P00450	Ceruloplasmin OS=Homo sapiens GN=CP PE=1 SV=1	VDKDNEDFQESNR	99		missed K-D@3	-0.000235343	1594.69	532.569	1594.69	532.569	3	1.1.1.2594.14	18.351	13596.3	18.4226
P00450	Ceruloplasmin OS=Homo sapiens GN=CP PE=1 SV=1	VNKDDEEFIESNK	99		missed K-D@3	0.00137112	1565.72	783.868	1565.72	783.868	2	1.1.1.2836.28	29.2049	39678.7	29.3478
P00450	Ceruloplasmin OS=Homo sapiens GN=CP PE=1 SV=1	VYPGEQYTYMLLATEEQSPGEGDGNCVTR	99	Carbamidomethyl(C)@26		0.000981048	3263.44	1088.82	3263.44	1088.82	3	1.1.1.4174.35	89.298	4071.36	89.7136
P00450	Ceruloplasmin OS=Homo sapiens GN=CP PE=1 SV=1	TTIEKPVWLGFLGPIIK	99			0.000834199	1911.12	638.049	1911.12	638.048	3	1.1.1.4377.5	98.446	1722.06	98.2599
P00450	Ceruloplasmin OS=Homo sapiens GN=CP PE=1 SV=1	FSVVDENFSWYLEDNIK	99		cleaved M-F@N-term	0.00605344	2103.99	1053	2103.98	1053	2	1.1.1.4317.30	95.741	1236.24	95.6591
P00450	Ceruloplasmin OS=Homo sapiens GN=CP PE=1 SV=1	DIASGLIGPL	99		cleaved L-I@C-term	0.000399104	954.539	478.277	954.539	478.277	2	1.1.1.4207.2	90.7493	1349.7	90.7
P00450	Ceruloplasmin OS=Homo sapiens GN=CP PE=1 SV=1	SIEPIGVR	99		cleaved L-S@N-term	-0.00149561	869.496	435.755	869.497	435.756	2	1.1.1.2979.3	35.5703	1691.38	35.6541
P00450	Ceruloplasmin OS=Homo sapiens GN=CP PE=1 SV=1	DTANLFPQTSLTLHMWPDTEGTFNVECLTTDHYTGGMK	99	Carbamidomethyl(C)@27		-0.0126669	4327.94	866.595	4327.95	866.597	5	1.1.1.4326.28	96.1386	2431.16	96.2044
P00450	Ceruloplasmin OS=Homo sapiens GN=CP PE=1 SV=1	DLYSGLIGPL	99		cleaved L-I@C-term	-0.00130578	1046.56	524.289	1046.56	524.29	2	1.1.1.4344.2	96.9426	1068.92	96.9841
P00450	Ceruloplasmin OS=Homo sapiens GN=CP PE=1 SV=1	TTIEKPVWLGF	99		cleaved F-L@C-term	-0.00189282	1289.7	645.857	1289.7	645.858	2	1.1.1.4138.8	87.6416	694.905	87.4972
P00450	Ceruloplasmin OS=Homo sapiens GN=CP PE=1 SV=1	SGAGTEDSACIPWAY	99	Carbamidomethyl(C)@10	cleaved Y-Y@C-term	0.000618054	1583.66	792.836	1583.66	792.835	2	1.1.1.3903.16	77.1128	1228.66	77.1302
P00450	Ceruloplasmin OS=Homo sapiens GN=CP PE=1 SV=1	VTFHNKGAYPLSIEPIGVR	99	Carbamyl(K)@6	missed K-G@6	-0.00307982	2140.14	714.387	2140.14	714.388	3	1.1.1.3723.10	68.9918	1366.05	69.0192
P00450	Ceruloplasmin OS=Homo sapiens GN=CP PE=1 SV=1	YAPSGIDIFTK	98.75		cleaved N-Y@N-term	-0.00214937	1210.62	606.318	1210.62	606.319	2	1.1.1.3642.16	65.3595	1749.29	65.3379
P00450	Ceruloplasmin OS=Homo sapiens GN=CP PE=1 SV=1	KALYLQYTDETFR	95.37		missed K-A@1	0.00357625	1646.83	824.424	1646.83	824.422	2	1.1.1.3533.34	60.4818	570.472	60.49
P02787	Serotransferrin OS=Homo sapiens GN=TF PE=1 SV=3	ADRDQYELLCLDNTR	99	Carbamidomethyl(C)@10	missed R-D@3	0.000861881	1880.87	627.964	1880.87	627.964	3	1.1.1.3523.15	60.0075	120170	59.9021
P02787	Serotransferrin OS=Homo sapiens GN=TF PE=1 SV=3	AIAANEADAVTLDAGLVYDAYLAPNNLK	99		cleaved K-P@C-term	0.000106535	2875.46	959.494	2875.46	959.494	3	1.1.1.4371.7	98.1977	1032.18	98.1702
P02787	Serotransferrin OS=Homo sapiens GN=TF PE=1 SV=3	AIAANEADAVTLDAGLVYDAYLAPNNLKPVVAEFYGSK	99			-0.00972344	3953	989.257	3953.01	989.26	4	1.1.1.4496.14	103.834	834.908	103.749
P02787	Serotransferrin OS=Homo sapiens GN=TF PE=1 SV=3	ASYLDCIR	99	Carbamidomethyl(C)@6		0.000923377	996.471	499.243	996.47	499.242	2	1.1.1.3272.7	48.7332	122381	48.4889
P02787	Serotransferrin OS=Homo sapiens GN=TF PE=1 SV=3	CDEWSVNSVGK	99	Carbamidomethyl(C)@1		-0.00045087	1279.55	640.782	1279.55	640.782	2	1.1.1.3181.19	44.6536	30352.3	44.4924
P02787	Serotransferrin OS=Homo sapiens GN=TF PE=1 SV=3	CSTSSLLEACTFR	99	Carbamidomethyl(C)@1; Carbamidomethyl(C)@10		0.00162878	1530.68	766.348	1530.68	766.348	2	1.1.1.3536.18	60.6207	114655	60.7604
P02787	Serotransferrin OS=Homo sapiens GN=TF PE=1 SV=3	DCHLAQVPSHTVVAR	99	Carbamidomethyl(C)@2		-0.00137322	1688.84	423.217	1688.84	423.218	4	1.1.1.2894.4	31.7766	22251.2	31.8114
P02787	Serotransferrin OS=Homo sapiens GN=TF PE=1 SV=3	DDTVCLAKLHDR	99	Carbamidomethyl(C)@5; Carbamyl(K)@8	missed K-L@8	-0.000485588	1484.7	495.909	1484.7	495.909	3	1.1.1.3196.16	45.3177	3635.11	45.3024
P02787	Serotransferrin OS=Homo sapiens GN=TF PE=1 SV=3	DGAGDVAFVK	99	Dehydrated(D)@1		0.00168124	959.473	480.744	959.471	480.743	2	1.1.1.3027.18	37.7319	1038.17	37.7601
P02787	Serotransferrin OS=Homo sapiens GN=TF PE=1 SV=3	DGAGDVAFVKHSTIFENLANK	99	Carbamyl(K)@10	missed K-H@10	0.0032025	2275.13	759.383	2275.12	759.382	3	1.1.1.4029.6	82.751	1281.17	82.8173
P02787	Serotransferrin OS=Homo sapiens GN=TF PE=1 SV=3	DHMKSVIPSDGPSVACVK	99	Carbamyl(K)@4; Carbamidomethyl(C)@16	missed K-S@4	0.00274677	1968.94	657.321	1968.94	657.32	3	1.1.1.3380.15	53.5724	2649.26	53.3655
P02787	Serotransferrin OS=Homo sapiens GN=TF PE=1 SV=3	DQYELLCLDNTR	99	Carbamidomethyl(C)@7		-0.000434311	1538.7	770.359	1538.7	770.359	2	1.1.1.3713.15	68.5503	28740.7	68.5693
P02787	Serotransferrin OS=Homo sapiens GN=TF PE=1 SV=3	DSGFQMNQLR	99			-0.000556773	1194.54	598.28	1194.55	598.28	2	1.1.1.3271.15	48.6943	75822.8	48.6237
P02787	Serotransferrin OS=Homo sapiens GN=TF PE=1 SV=3	DYELLCLDGTR	99	Carbamidomethyl(C)@6		1.55653e-05	1353.62	677.819	1353.62	677.819	2	1.1.1.3749.5	70.1532	49931.5	69.6929
P02787	Serotransferrin OS=Homo sapiens GN=TF PE=1 SV=3	EDLIWELLNQAQEHFGK	99			-0.00107948	2069.02	1035.52	2069.02	1035.52	2	1.1.1.4507.8	104.331	9992.4	104.427
P02787	Serotransferrin OS=Homo sapiens GN=TF PE=1 SV=3	EDLIWELLNQAQEHFGKDK	99		missed K-D@17	0.00347483	2312.15	771.723	2312.14	771.722	3	1.1.1.4429.17	100.799	432.532	100.827
P02787	Serotransferrin OS=Homo sapiens GN=TF PE=1 SV=3	EDPQTFYYAVAVVK	99			-0.00432767	1628.8	815.409	1628.81	815.412	2	1.1.1.3889.14	76.4908	863.962	76.6374
P02787	Serotransferrin OS=Homo sapiens GN=TF PE=1 SV=3	EFQLFSSPHGKDLLFK	99	Carbamyl(K)@11	missed K-D@11	-0.00106455	1934.99	646.003	1934.99	646.004	3	1.1.1.4087.7	85.3431	1290.28	85.3343
P02787	Serotransferrin OS=Homo sapiens GN=TF PE=1 SV=3	EGTCPEAPTDECK	99	Carbamidomethyl(C)@4; Carbamidomethyl(C)@12	cleaved K-P@C-term	0.000907275	1492.58	747.298	1492.58	747.298	2	1.1.1.2646.27	20.6979	1198.81	20.5712
P02787	Serotransferrin OS=Homo sapiens GN=TF PE=1 SV=3	EGTCPEAPTDECKPVK	99	Carbamidomethyl(C)@4; Carbamidomethyl(C)@12		0.00318175	1816.8	606.607	1816.8	606.606	3	1.1.1.2668.19	21.6895	159602	21.6129
P02787	Serotransferrin OS=Homo sapiens GN=TF PE=1 SV=3	EGYYGYTGAFR	99			0.00101552	1282.56	642.289	1282.56	642.288	2	1.1.1.3470.32	57.6304	73101.3	57.3732
P02787	Serotransferrin OS=Homo sapiens GN=TF PE=1 SV=3	ENLANK	99		cleaved F-E@N-term	-0.00608702	687.349	688.356	687.355	688.362	1	1.1.1.3200.36	45.5189	868.048	45.4834
P02787	Serotransferrin OS=Homo sapiens GN=TF PE=1 SV=3	FDEFFSEGCAPGSK	99	Carbamidomethyl(C)@9		0.000340239	1576.65	789.333	1576.65	789.332	2	1.1.1.3535.38	60.5691	158500	60.8054
P02787	Serotransferrin OS=Homo sapiens GN=TF PE=1 SV=3	FDEFFSEGCAPGSKK	99	Carbamidomethyl(C)@9; Carbamyl(K)@14	missed K-K@14	0.00492966	1747.76	874.885	1747.75	874.883	2	1.1.1.3538.24	60.7089	1123.2	60.6705
P02787	Serotransferrin OS=Homo sapiens GN=TF PE=1 SV=3	GDVAFVKHQTVPQNTGGK	99	Carbamyl(K)@7	missed K-H@7	-0.00329225	1924.97	642.665	1924.98	642.666	3	1.1.1.3014.12	37.1692	2436.92	37.0429
P02787	Serotransferrin OS=Homo sapiens GN=TF PE=1 SV=3	HSTIFENLANK	99			-0.000738628	1272.65	637.33	1272.65	637.33	2	1.1.1.3195.23	45.2909	84118.4	45.5743
P02787	Serotransferrin OS=Homo sapiens GN=TF PE=1 SV=3	IECVSAETTEDCIAK	99	Carbamidomethyl(C)@3; Carbamidomethyl(C)@12		-0.00150413	1724.76	575.927	1724.76	575.927	3	1.1.1.3126.9	42.1748	26651.5	42.3274
P02787	Serotransferrin OS=Homo sapiens GN=TF PE=1 SV=3	IMNGEADAMSLDGGFVYIAGK	99			-0.00399822	2158	720.342	2158.01	720.343	3	1.1.1.4167.9	88.9666	4185.86	89.0331
P02787	Serotransferrin OS=Homo sapiens GN=TF PE=1 SV=3	KCSTSSLLEACTFR	99	Carbamyl@N-term; Carbamidomethyl(C)@2; Carbamidomethyl(C)@11	missed K-C@1	0.00148122	1701.78	851.899	1701.78	851.898	2	1.1.1.3547.16	61.1149	2222.01	61.0749
P02787	Serotransferrin OS=Homo sapiens GN=TF PE=1 SV=3	KDSGFQMNQLR	99	Carbamyl@N-term	missed K-D@1	0.00213873	1365.65	683.831	1365.65	683.83	2	1.1.1.3263.37	48.3414	1944.37	48.3538
P02787	Serotransferrin OS=Homo sapiens GN=TF PE=1 SV=3	KPVDEYKDCHLAQVPSHTVVAR	99	Carbamidomethyl(C)@9	missed K-D@7	-0.00315556	2548.28	425.721	2548.29	425.722	6	1.1.1.3004.5	36.6925	45896.1	36.5944
P02787	Serotransferrin OS=Homo sapiens GN=TF PE=1 SV=3	KPVEEYANCHLAR	99	Carbamidomethyl(C)@9		-0.00111845	1585.77	529.596	1585.77	529.596	3	1.1.1.2765.15	26.0075	38180.7	25.9445
P02787	Serotransferrin OS=Homo sapiens GN=TF PE=1 SV=3	KSASDLTWDNLK	99		missed K-S@1	0.000730326	1376.69	689.354	1376.69	689.354	2	1.1.1.3263.38	48.3423	10618.9	48.3988
P02787	Serotransferrin OS=Homo sapiens GN=TF PE=1 SV=3	LAPNNLKPVVAEFYGSK	99		cleaved Y-L@N-term	-0.00215099	1846	616.34	1846	616.34	3	1.1.1.3687.9	67.3727	31167.4	67.8039
P02787	Serotransferrin OS=Homo sapiens GN=TF PE=1 SV=3	LAQVPSHTVVAR	99		cleaved H-L@N-term	-0.00151915	1276.72	426.582	1276.73	426.582	3	1.1.1.2771.3	26.2647	5627.64	26.2589
P02787	Serotransferrin OS=Homo sapiens GN=TF PE=1 SV=3	LCMGSGLNLCEPN	99	Carbamidomethyl(C)@2; Carbamidomethyl(C)@10	cleaved N-N@C-term	-0.00258423	1463.62	732.816	1463.62	732.818	2	1.1.1.3696.11	67.784	2690.62	67.9389
P02787	Serotransferrin OS=Homo sapiens GN=TF PE=1 SV=3	LCMGSGLNLCEPNNK	99	Carbamidomethyl(C)@2; Carbamidomethyl(C)@10		0.00181591	1705.76	853.888	1705.76	853.887	2	1.1.1.3473.36	57.7769	86265.2	57.4646
P02787	Serotransferrin OS=Homo sapiens GN=TF PE=1 SV=3	LKCDEWSVNSVGK	99	Carbamidomethyl(C)@3	missed K-C@2	-0.00228981	1520.73	507.916	1520.73	507.917	3	1.1.1.3115.6	41.6723	16696.6	41.6557
P02787	Serotransferrin OS=Homo sapiens GN=TF PE=1 SV=3	LYCDLPEPR	99	Carbamidomethyl(C)@3	cleaved L-L@N-term	-0.000824932	1161.55	581.781	1161.55	581.782	2	1.1.1.3196.26	45.3261	2062.86	45.3476
P02787	Serotransferrin OS=Homo sapiens GN=TF PE=1 SV=3	MYLGYEYVTAIR	99			-0.00136669	1477.73	739.87	1477.73	739.871	2	1.1.1.3870.9	75.6366	54545.3	76.0107
P02787	Serotransferrin OS=Homo sapiens GN=TF PE=1 SV=3	NLKPVVAEFYGSK	99		cleaved N-N@N-term	0.00180357	1450.78	484.602	1450.78	484.601	3	1.1.1.3410.4	54.8999	6729.26	55.3395
P02787	Serotransferrin OS=Homo sapiens GN=TF PE=1 SV=3	NLNEKDYELLCLDGTR	99	Carbamidomethyl(C)@11	missed K-D@5	-0.00368844	1951.93	651.65	1951.93	651.651	3	1.1.1.3580.10	62.5835	32262.2	62.9171
P02787	Serotransferrin OS=Homo sapiens GN=TF PE=1 SV=3	SAGWNIPIGLLYCDLPEPR	99	Carbamidomethyl(C)@13		-0.00398425	2170.08	1086.05	2170.09	1086.05	2	1.1.1.4402.23	99.6037	39399.6	100.016
P02787	Serotransferrin OS=Homo sapiens GN=TF PE=1 SV=3	SASDLTWDNLK	99			0.000240228	1248.6	625.307	1248.6	625.307	2	1.1.1.3521.7	59.9172	171048	59.4522
P02787	Serotransferrin OS=Homo sapiens GN=TF PE=1 SV=3	SKEFQLFSSPHGK	99		missed K-E@2	-0.00163964	1490.75	497.924	1490.75	497.925	3	1.1.1.3066.8	39.4797	5269.34	39.5494
P02787	Serotransferrin OS=Homo sapiens GN=TF PE=1 SV=3	SLDGGFVYIAGK	99		cleaved M-S@N-term	-0.00624606	1225.63	613.821	1225.63	613.824	2	1.1.1.3607.5	63.7813	2889.39	63.768
P02787	Serotransferrin OS=Homo sapiens GN=TF PE=1 SV=3	SMGGKEDLIWELLNQAQEHFGK	99	Oxidation(M)@2	missed K-E@5	-0.00389079	2545.22	637.313	2545.23	637.314	4	1.1.1.4371.2	98.1768	9743.45	98.1252
P02787	Serotransferrin OS=Homo sapiens GN=TF PE=1 SV=3	SMGGKEDLIWELLNQAQEHFGKDK	99		missed K-E@5; missed K-D@22	-0.0030087	2772.35	555.477	2772.35	555.478	5	1.1.1.4335.3	96.5304	1196.77	96.3875
P02787	Serotransferrin OS=Homo sapiens GN=TF PE=1 SV=3	SVIPSDGPSVACVK	99	Carbamidomethyl(C)@12		-1.00233	1413.71	472.244	1414.71	472.578	3	1.1.1.3205.18	45.7273	2665.29	45.71
P02787	Serotransferrin OS=Homo sapiens GN=TF PE=1 SV=3	SVIPSDGPSVACVKK	99	Carbamidomethyl(C)@12; Carbamyl(K)@14	missed K-K@14	-0.00083427	1585.81	793.914	1585.81	793.914	2	1.1.1.3255.16	47.9846	1742.23	47.8153
P02787	Serotransferrin OS=Homo sapiens GN=TF PE=1 SV=3	TAGWNIPMGLLYNK	99			0.00125984	1576.81	789.412	1576.81	789.411	2	1.1.1.4234.8	91.9754	3562.94	92.096
P02787	Serotransferrin OS=Homo sapiens GN=TF PE=1 SV=3	WCAVSEHEATK	99	Carbamidomethyl(C)@2		-0.0012159	1316.58	439.868	1316.58	439.868	3	1.1.1.2687.6	22.5252	50408.8	22.5509
P02787	Serotransferrin OS=Homo sapiens GN=TF PE=1 SV=3	YLGEEYVK	99			0.000442079	999.492	500.753	999.491	500.753	2	1.1.1.3239.5	47.2455	37279.3	46.92
P02787	Serotransferrin OS=Homo sapiens GN=TF PE=1 SV=3	NLNEKDYELLCLDGTRK	99	Carbamidomethyl(C)@11	cleaved K-P@C-term; missed K-D@5; missed R-K@16	-0.000748355	2080.02	521.014	2080.03	521.014	4	1.1.1.3464.10	57.3384	7950.33	57.2821
P02787	Serotransferrin OS=Homo sapiens GN=TF PE=1 SV=3	AIAANEADAVTLDAGLVYDAY	99		cleaved Y-L@C-term	0.00129354	2125.02	1063.52	2125.02	1063.52	2	1.1.1.4318.16	95.7869	371.498	95.6591
P02787	Serotransferrin OS=Homo sapiens GN=TF PE=1 SV=3	DSGFQMN	99		cleaved N-Q@C-term	0.00040447	797.302	399.658	797.301	399.658	2	1.1.1.3031.4	37.9022	1116.54	37.9395
P02787	Serotransferrin OS=Homo sapiens GN=TF PE=1 SV=3	DYELLCLDGTRK	99	Carbamidomethyl(C)@6	cleaved K-P@C-term; missed R-K@11	0.00202493	1481.72	741.867	1481.72	741.867	2	1.1.1.3537.16	60.6556	1871.84	60.7155
P02787	Serotransferrin OS=Homo sapiens GN=TF PE=1 SV=3	SASDLTWDNLKGK	99	Carbamyl(K)@11	missed K-G@11	0.000127522	1476.72	739.368	1476.72	739.368	2	1.1.1.3538.18	60.6989	1925.09	60.6256
P02787	Serotransferrin OS=Homo sapiens GN=TF PE=1 SV=3	EADAVTLDAGLVYDAYLAPNNLKPVVAEFYGSK	99		cleaved N-E@N-term	0.00192137	3512.77	879.201	3512.77	879.2	4	1.1.1.4423.26	100.532	724.143	100.554
P02787	Serotransferrin OS=Homo sapiens GN=TF PE=1 SV=3	YANCHLAR	99	Carbamidomethyl(C)@4	cleaved E-Y@N-term	-0.00280116	1003.46	502.739	1003.47	502.74	2	1.1.1.2763.7	25.9171	2382.68	26.034
P02787	Serotransferrin OS=Homo sapiens GN=TF PE=1 SV=3	NIPIGLLYCDLPEPR	99	Carbamidomethyl(C)@9	cleaved W-N@N-term	0.00292498	1768.92	885.468	1768.92	885.466	2	1.1.1.4204.26	90.6435	497.26	90.61
P02787	Serotransferrin OS=Homo sapiens GN=TF PE=1 SV=3	CLVEKGDVAFVK	99	Carbamidomethyl(C)@1; Carbamyl(K)@5	missed K-G@5	0.00168942	1406.72	704.37	1406.72	704.369	2	1.1.1.3534.34	60.5238	2302.37	60.5353
P02787	Serotransferrin OS=Homo sapiens GN=TF PE=1 SV=3	YLGEEYVKAVGNLR	99	Carbamyl(K)@8	missed K-A@8	-0.00185922	1652.85	827.432	1652.85	827.433	2	1.1.1.4051.6	83.7359	903.989	83.937
P02787	Serotransferrin OS=Homo sapiens GN=TF PE=1 SV=3	MDAKMYLGYEYVTAIR	99	Carbamyl(K)@4	missed K-M@4	-0.00299523	1965.93	983.972	1965.93	983.974	2	1.1.1.4259.22	93.1377	736.667	93.0546
P02787	Serotransferrin OS=Homo sapiens GN=TF PE=1 SV=3	KDSAHGFLKVPPRMDAKMYLGYEYVTAIRNLREGTCPEAPTDECKPVK	99	Carbamidomethyl(C)@36; Carbamidomethyl(C)@44	cleaved F-K@N-term; missed K-D@1; missed K-V@9; missed R-M@13; missed K-M@17; missed R-N@29; missed R-E@32	-12.015	5525.72	1106.15	5537.74	1108.55	5	1.1.1.2665.16	21.5633	2200.46	21.6129
P02787	Serotransferrin OS=Homo sapiens GN=TF PE=1 SV=3	IECVSAETTEDCIAKIMNG	99	Carbamidomethyl(C)@3; Carbamidomethyl(C)@12; Dioxidation(M)@17; Deamidated(N)@18	cleaved G-E@C-term; missed K-I@15	-0.00866332	2172.91	725.312	2172.92	725.315	3	1.1.1.3157.41	43.5804	963.813	43.5435
P02787	Serotransferrin OS=Homo sapiens GN=TF PE=1 SV=3	SEGCAPGSKKDSSLCKLCMGSGLNLCEPNNK	99	Carbamidomethyl(C)@4; Pro->pyro-Glu(P)@6; Carbamidomethyl(C)@15; Carbamidomethyl(C)@18; Carbamidomethyl(C)@26	cleaved F-S@N-term; missed K-K@9; missed K-D@10; missed K-L@16	0.0270387	3411.52	1138.18	3411.5	1138.17	3	1.1.1.3467.41	57.5054	840.699	57.5103
P02787	Serotransferrin OS=Homo sapiens GN=TF PE=1 SV=3	DLLFKDSAHGFLK	98.71	Carbamyl(K)@5	missed K-D@5	0.00130654	1532.8	511.941	1532.8	511.94	3	1.1.1.3848.4	74.6281	3985.68	74.7105
P02787	Serotransferrin OS=Homo sapiens GN=TF PE=1 SV=3	KASYLDCIR	98.47	Carbamidomethyl(C)@7	missed K-A@1	-0.0019991	1124.56	563.289	1124.56	563.29	2	1.1.1.3015.11	37.2048	7661.35	37.6251
P02787	Serotransferrin OS=Homo sapiens GN=TF PE=1 SV=3	EFQLFSSPHGK	98.32			0.00154706	1275.63	426.216	1275.62	426.216	3	1.1.1.3308.5	50.333	38920.9	50.1889
P02787	Serotransferrin OS=Homo sapiens GN=TF PE=1 SV=3	EFQLFSSPH	98.22		cleaved H-G@C-term	-0.00188082	1090.51	546.26	1090.51	546.261	2	1.1.1.3651.3	65.747	3376.11	65.4276
P02787	Serotransferrin OS=Homo sapiens GN=TF PE=1 SV=3	DSSLCKLCMGSGLNLCEPNNK	98.03	Carbamidomethyl(C)@5; Carbamidomethyl(C)@8; Carbamyl(M)@9; Carbamidomethyl(C)@16	missed K-L@6	0.0035768	2439.07	814.03	2439.07	814.029	3	1.1.1.3824.41	73.5536	776.023	73.6087
P02787	Serotransferrin OS=Homo sapiens GN=TF PE=1 SV=3	PVEEYANCHLAR	97.85	Carbamidomethyl(C)@8	cleaved K-P@N-term	-10.0207	1447.65	483.558	1457.67	486.898	3	1.1.1.2980.7	35.6217	42518.6	35.2517
P02787	Serotransferrin OS=Homo sapiens GN=TF PE=1 SV=3	KDSGFQMNQLRGKKSCHTGLGRSAGWNIPIGLLYCDLPEPR	96.49	Carbamidomethyl@N-term; Dicarbamidomethyl(D)@2; Oxidation(M)@7; Carbamidomethyl(C)@16; Carbamidomethyl(C)@35	missed K-D@1; missed R-G@11; missed K-K@13; missed K-S@14; missed R-S@22	0.00133213	4843.39	1211.85	4843.39	1211.85	4	1.1.1.4411.12	100.011	2741.39	100.016
P02787	Serotransferrin OS=Homo sapiens GN=TF PE=1 SV=3	RNLREGTCPEAPTDECKPVK	96.13	Deamidated(N)@2; Cation:Na(E)@5; Carbamidomethyl(C)@8; Carbamidomethyl(C)@16	cleaved I-R@N-term; missed R-N@1; missed R-E@4	-0.0102861	2379.08	595.778	2379.09	595.78	4	1.1.1.2629.13	19.9257	310.4	19.8476
P02787	Serotransferrin OS=Homo sapiens GN=TF PE=1 SV=3	PVVAEFYGSK	95.31		cleaved K-P@N-term	0.00283749	1095.56	548.789	1095.56	548.787	2	1.1.1.3210.14	45.9657	1567.81	45.8009
P02787	Serotransferrin OS=Homo sapiens GN=TF PE=1 SV=3	EDPQTFYYAVAVVKK	95.16	Carbamyl(K)@14	missed K-K@14	-0.000119889	1799.91	600.977	1799.91	600.977	3	1.1.1.3905.6	77.1824	904.829	77.2207
P02647	Apolipoprotein A-I OS=Homo sapiens GN=APOA1 PE=1 SV=1	AKPALEDLR	99			0.000439623	1011.57	506.793	1011.57	506.793	2	1.1.1.2812.5	28.1063	152215	28.0939
P02647	Apolipoprotein A-I OS=Homo sapiens GN=APOA1 PE=1 SV=1	AKVQPYLDDFQK	99	Carbamyl(K)@2	missed K-V@2	0.000488586	1493.75	747.883	1493.75	747.883	2	1.1.1.3503.19	59.1271	12045.4	59.137
P02647	Apolipoprotein A-I OS=Homo sapiens GN=APOA1 PE=1 SV=1	ATEHLSTLSEKAKPALEDLR	99	Carbamyl(K)@11	missed K-A@11	-0.00351662	2251.18	563.802	2251.18	563.802	4	1.1.1.3503.12	59.113	9720.68	59.092
P02647	Apolipoprotein A-I OS=Homo sapiens GN=APOA1 PE=1 SV=1	DALRTHLAPYSDELR	99	Carbamyl(R)@4	cleaved V-D@N-term; missed R-T@4	0.0244282	1798.92	450.737	1798.9	450.731	4	1.1.1.3195.5	45.2634	2133.34	45.3024
P02647	Apolipoprotein A-I OS=Homo sapiens GN=APOA1 PE=1 SV=1	DEPPQSPWDR	99		cleaved Q-D@N-term	-0.000906478	1225.54	613.775	1225.54	613.775	2	1.1.1.3141.7	42.8537	28606.3	42.3721
P02647	Apolipoprotein A-I OS=Homo sapiens GN=APOA1 PE=1 SV=1	DLATVYVDVLK	99			-0.00273211	1234.68	618.346	1234.68	618.348	2	1.1.1.4079.4	84.9799	1906.25	85.4248
P02647	Apolipoprotein A-I OS=Homo sapiens GN=APOA1 PE=1 SV=1	DSGRDYVSQFEGSALGK	99		missed R-D@4	0.00394364	1814.85	908.431	1814.84	908.429	2	1.1.1.3555.36	61.4708	2879.13	61.5716
P02647	Apolipoprotein A-I OS=Homo sapiens GN=APOA1 PE=1 SV=1	DYVSQFEGSALGK	99			-0.000149823	1399.66	700.838	1399.66	700.838	2	1.1.1.3701.16	68.0059	846343	68.2547
P02647	Apolipoprotein A-I OS=Homo sapiens GN=APOA1 PE=1 SV=1	DYVSQFEGSALGKQLN	99	Carbamyl(K)@13	cleaved N-L@C-term; missed K-Q@13	-0.00226584	1797.85	899.933	1797.85	899.934	2	1.1.1.4044.11	83.4387	673.142	83.3988
P02647	Apolipoprotein A-I OS=Homo sapiens GN=APOA1 PE=1 SV=1	EQLGPVTQEFWDNLEK	99			-0.00227804	1931.92	966.969	1931.93	966.971	2	1.1.1.3857.11	75.0605	952.944	75.0695
P02647	Apolipoprotein A-I OS=Homo sapiens GN=APOA1 PE=1 SV=1	EQLGPVTQEFWDNLEKETEGLR	99		missed K-E@16	0.000853615	2617.27	655.324	2617.27	655.324	4	1.1.1.4388.6	98.9463	9579.62	99.2057
P02647	Apolipoprotein A-I OS=Homo sapiens GN=APOA1 PE=1 SV=1	EQLGPVTQEFWDNLEKETEGLRQEM	99		cleaved M-S@C-term; missed K-E@16; missed R-Q@22	0.00138787	3005.41	1002.81	3005.41	1002.81	3	1.1.1.4488.9	103.476	2124.54	103.257
P02647	Apolipoprotein A-I OS=Homo sapiens GN=APOA1 PE=1 SV=1	EQLGPVTQEFWDNLEKETEGLRQEMSK	99		missed K-E@16; missed R-Q@22	0.00230047	3220.54	806.141	3220.53	806.141	4	1.1.1.4436.8	101.118	7670.78	101.188
P02647	Apolipoprotein A-I OS=Homo sapiens GN=APOA1 PE=1 SV=1	ETEGLRQEM	99		cleaved M-S@C-term; missed R-Q@6	0.00143927	1091.49	546.754	1091.49	546.753	2	1.1.1.2837.11	29.2322	19281.4	29.3028
P02647	Apolipoprotein A-I OS=Homo sapiens GN=APOA1 PE=1 SV=1	KWQEEMELYR	99		missed K-W@1	0.000888491	1410.66	706.338	1410.66	706.337	2	1.1.1.3364.11	52.8554	6277.03	52.5147
P02647	Apolipoprotein A-I OS=Homo sapiens GN=APOA1 PE=1 SV=1	LAEYHAKATEHLSTLSEK	99	Carbamyl@N-term	missed K-A@7	-0.00193267	2070.04	518.516	2070.04	518.517	4	1.1.1.3097.7	40.8578	14876.5	40.8029
P02647	Apolipoprotein A-I OS=Homo sapiens GN=APOA1 PE=1 SV=1	LEALKENGGAR	99	Carbamyl(K)@5	missed K-E@5	-0.000216596	1199.63	600.82	1199.63	600.82	2	1.1.1.2787.8	26.9899	2155.48	27.154
P02647	Apolipoprotein A-I OS=Homo sapiens GN=APOA1 PE=1 SV=1	LGPVTQEFWDNLEK	99		cleaved Q-L@N-term	0.00176879	1674.83	838.421	1674.83	838.42	2	1.1.1.4098.12	85.8489	2430.53	85.6042
P02647	Apolipoprotein A-I OS=Homo sapiens GN=APOA1 PE=1 SV=1	LLDNWDSVTSTF	99		cleaved F-S@C-term	-0.000215869	1396.65	699.333	1396.65	699.333	2	1.1.1.4264.7	93.3387	15398.5	93.4609
P02647	Apolipoprotein A-I OS=Homo sapiens GN=APOA1 PE=1 SV=1	LLDNWDSVTSTFSK	99	Oxidation(W)@5		0.00400821	1627.78	814.896	1627.77	814.894	2	1.1.1.3714.22	68.6045	1860.96	68.6143
P02647	Apolipoprotein A-I OS=Homo sapiens GN=APOA1 PE=1 SV=1	LREQLGPVTQEFWDNLEK	99		missed R-E@2	-0.00574086	2201.11	551.284	2201.11	551.285	4	1.1.1.4053.3	83.8098	1873.07	84.2518
P02647	Apolipoprotein A-I OS=Homo sapiens GN=APOA1 PE=1 SV=1	LREQLGPVTQEFWDNLEKETEGLR	99		missed R-E@2; missed K-E@18	-0.00124476	2886.45	722.62	2886.45	722.62	4	1.1.1.4340.16	96.7714	22142.5	96.7095
P02647	Apolipoprotein A-I OS=Homo sapiens GN=APOA1 PE=1 SV=1	LREQLGPVTQEFWDNLEKETEGLRQEM	99		cleaved M-S@C-term; missed R-E@2; missed K-E@18; missed R-Q@24	-0.00130091	3274.59	819.655	3274.59	819.655	4	1.1.1.4421.11	100.447	1542.09	100.374
P02647	Apolipoprotein A-I OS=Homo sapiens GN=APOA1 PE=1 SV=1	LREQLGPVTQEFWDNLEKETEGLRQEMSK	99		missed R-E@2; missed K-E@18; missed R-Q@24	0.000361836	3489.72	698.951	3489.72	698.951	5	1.1.1.4393.13	99.1733	3896.28	99.2959
P02647	Apolipoprotein A-I OS=Homo sapiens GN=APOA1 PE=1 SV=1	LSALEEYTK	99		cleaved F-L@N-term	-0.00115041	1052.54	527.276	1052.54	527.277	2	1.1.1.3183.10	44.7343	15521.5	44.9417
P02647	Apolipoprotein A-I OS=Homo sapiens GN=APOA1 PE=1 SV=1	LSPLGEEMR	99			-0.000150614	1030.51	516.263	1030.51	516.263	2	1.1.1.3191.5	45.0875	238464	44.6269
P02647	Apolipoprotein A-I OS=Homo sapiens GN=APOA1 PE=1 SV=1	QEMSKDLEEVK	99		missed K-D@5	0.000929622	1334.64	668.327	1334.64	668.327	2	1.1.1.2834.12	29.1059	2041.39	29.1233
P02647	Apolipoprotein A-I OS=Homo sapiens GN=APOA1 PE=1 SV=1	QGLLPVLESFK	99			-0.000368669	1229.7	615.858	1229.7	615.858	2	1.1.1.4203.5	90.581	451685	90.1171
P02647	Apolipoprotein A-I OS=Homo sapiens GN=APOA1 PE=1 SV=1	THLAPYSDELR	99	Dehydrated(S)@7		-0.00173546	1282.63	428.55	1282.63	428.551	3	1.1.1.3024.4	37.5902	16911.4	37.4459
P02647	Apolipoprotein A-I OS=Homo sapiens GN=APOA1 PE=1 SV=1	TVYVDVLK	99		cleaved A-T@N-term	0.00202203	935.535	468.775	935.533	468.774	2	1.1.1.3296.4	49.796	1001.28	49.8309
P02647	Apolipoprotein A-I OS=Homo sapiens GN=APOA1 PE=1 SV=1	VKDLATVYVDVLK	99		missed K-D@2	-0.00336154	1461.84	731.928	1461.84	731.929	2	1.1.1.3717.20	68.7347	47254.1	68.7946
P02647	Apolipoprotein A-I OS=Homo sapiens GN=APOA1 PE=1 SV=1	VQPYLDDFQK	99			-0.000512573	1251.61	626.814	1251.61	626.814	2	1.1.1.3393.11	54.1468	419563	54.3966
P02647	Apolipoprotein A-I OS=Homo sapiens GN=APOA1 PE=1 SV=1	VSFLSALEEYTK	99			-0.000499391	1385.71	693.861	1385.71	693.861	2	1.1.1.4282.4	94.1438	843683	94.313
P02647	Apolipoprotein A-I OS=Homo sapiens GN=APOA1 PE=1 SV=1	VYVDVLK	99		cleaved T-V@N-term	3.6067e-05	834.485	418.25	834.485	418.25	2	1.1.1.3209.3	45.895	4626.67	45.8459
P02647	Apolipoprotein A-I OS=Homo sapiens GN=APOA1 PE=1 SV=1	WQEEMELYR	99	Oxidation(W)@1		0.00218528	1298.56	650.288	1298.56	650.287	2	1.1.1.3389.12	53.9708	1413.69	53.8139
P02647	Apolipoprotein A-I OS=Homo sapiens GN=APOA1 PE=1 SV=1	VEPLRAELQEGAR	99		missed R-A@5	-0.00171921	1466.78	489.935	1466.78	489.935	3	1.1.1.3059.9	39.1623	1148.9	39.4151
P02647	Apolipoprotein A-I OS=Homo sapiens GN=APOA1 PE=1 SV=1	PALEDLR	99		cleaved K-P@N-term	-0.000997096	812.438	407.226	812.439	407.227	2	1.1.1.3010.9	36.9691	10063.6	37.4012
P02647	Apolipoprotein A-I OS=Homo sapiens GN=APOA1 PE=1 SV=1	SALEEYTK	99		cleaved L-S@N-term	-0.000592642	939.454	470.734	939.455	470.735	2	1.1.1.2842.7	29.4495	2001.88	29.4377
P02647	Apolipoprotein A-I OS=Homo sapiens GN=APOA1 PE=1 SV=1	VSFLSALEEY	99		cleaved Y-T@C-term	0.00319498	1156.57	579.292	1156.57	579.29	2	1.1.1.4399.6	99.4378	4084.99	99.431
P02647	Apolipoprotein A-I OS=Homo sapiens GN=APOA1 PE=1 SV=1	DYVSQFEGSALGKQLNLK	99	Carbamyl(K)@13	missed K-Q@13	-0.000140513	2039.03	680.685	2039.03	680.685	3	1.1.1.4150.8	88.1975	9663.27	87.9494
P02647	Apolipoprotein A-I OS=Homo sapiens GN=APOA1 PE=1 SV=1	VSFLSALEEYTKK	99	Carbamyl(K)@12	missed K-K@12	-0.00143606	1556.81	779.411	1556.81	779.412	2	1.1.1.4275.2	93.8299	9798.43	93.9544
P02647	Apolipoprotein A-I OS=Homo sapiens GN=APOA1 PE=1 SV=1	LLDNWDSVTSTFSKLR	99	Carbamyl(K)@14	missed K-L@14	-0.00231744	1923.97	962.991	1923.97	962.992	2	1.1.1.4260.21	93.1679	6173.46	93.2362
P02647	Apolipoprotein A-I OS=Homo sapiens GN=APOA1 PE=1 SV=1	LHELQEKLSPLGEEMR	99	Carbamyl(K)@7	missed K-L@7	-0.00195738	1950.98	976.498	1950.98	976.499	2	1.1.1.3638.21	65.1983	2146.9	65.0238
P02647	Apolipoprotein A-I OS=Homo sapiens GN=APOA1 PE=1 SV=1	QGLLPVLESF	99		cleaved F-K@C-term	0.00414225	1101.61	551.813	1101.61	551.811	2	1.1.1.4467.2	102.502	877.246	102.361
P02647	Apolipoprotein A-I OS=Homo sapiens GN=APOA1 PE=1 SV=1	DLATVYVDVLKDSGR	99	Carbamyl(K)@11	missed K-D@11	-0.00173239	1692.87	847.441	1692.87	847.441	2	1.1.1.4274.9	93.7976	2945.8	93.9096
P02647	Apolipoprotein A-I OS=Homo sapiens GN=APOA1 PE=1 SV=1	QLNLKLLDNWDSVTSTFSK	99	Carbamidomethyl@N-term; Deamidated(N)@3	missed K-L@5	-0.00987643	2266.14	756.387	2266.15	756.39	3	1.1.1.4407.6	99.8066	11395.8	99.702
P02647	Apolipoprotein A-I OS=Homo sapiens GN=APOA1 PE=1 SV=1	RHFWQQDEPPQSPWDR	99		cleaved A-R@N-term; missed R-H@1	0.0279759	2107.99	528.005	2107.96	527.998	4	1.1.1.3412.3	54.9855	1089.9	55.1144
P02647	Apolipoprotein A-I OS=Homo sapiens GN=APOA1 PE=1 SV=1	VSFLSALEEYTKKLN	99	Carbamidomethyl(K)@13	cleaved N-T@C-term; missed K-K@12; missed K-L@13	0.00466129	1797.96	600.326	1797.95	600.324	3	1.1.1.4393.4	99.1658	2000.77	99.0704
P02647	Apolipoprotein A-I OS=Homo sapiens GN=APOA1 PE=1 SV=1	VQPYLDDFQKK	99	Carbamyl(K)@10	missed K-K@10	0.00142167	1422.72	712.365	1422.71	712.364	2	1.1.1.3453.35	56.8614	4298.09	56.9198
P02647	Apolipoprotein A-I OS=Homo sapiens GN=APOA1 PE=1 SV=1	VKDLATVYVDVLKDSGR	99	Carbamyl(K)@13	missed K-D@2; missed K-D@13	0.00442333	1920.04	641.019	1920.03	641.018	3	1.1.1.3950.8	79.2028	2351.4	79.1942
P02647	Apolipoprotein A-I OS=Homo sapiens GN=APOA1 PE=1 SV=1	LKLLDNWDSVTSTFSK	99	Carbamyl@N-term	cleaved N-L@N-term; missed K-L@2	-0.00317145	1895.96	948.987	1895.96	948.989	2	1.1.1.4261.20	93.213	632.214	93.1459
P02647	Apolipoprotein A-I OS=Homo sapiens GN=APOA1 PE=1 SV=1	ATEHLSTLSEKAK	99	Carbamyl(K)@11	cleaved K-P@C-term; missed K-A@11	0.00117828	1456.75	486.592	1456.75	486.591	3	1.1.1.2829.7	28.8618	6793.85	28.944
P02647	Apolipoprotein A-I OS=Homo sapiens GN=APOA1 PE=1 SV=1	PALEDLRQGLLPVLESFK	99	Dicarbamidomethyl(D)@5	cleaved K-P@N-term; missed R-Q@7	0.00309419	2138.18	713.733	2138.17	713.732	3	1.1.1.4372.8	98.2292	2582.33	98.1702
P02647	Apolipoprotein A-I OS=Homo sapiens GN=APOA1 PE=1 SV=1	LLDNWDSVTSTFSKLREQ	99	Arg->Orn(R)@16	cleaved Q-L@C-term; missed K-L@14; missed R-E@16	0.0097679	2096.05	699.691	2096.04	699.688	3	1.1.1.4169.11	89.0449	2122.39	89.2137
P02647	Apolipoprotein A-I OS=Homo sapiens GN=APOA1 PE=1 SV=1	LEDLRQGLLPVLESFK	99	Delta:H(4)C(2)@N-term	cleaved A-L@N-term; missed R-Q@5	-0.0124301	1884.06	629.027	1884.07	629.031	3	1.1.1.4259.5	93.1093	5585.58	93.1006
P02647	Apolipoprotein A-I OS=Homo sapiens GN=APOA1 PE=1 SV=1	SKLREQLGPVTQEFWDNLEK	99	Carbamidomethyl@N-term; Arg->GluSA(R)@4	cleaved F-S@N-term; missed K-L@2; missed R-E@4	-0.00198747	2430.2	811.076	2430.21	811.076	3	1.1.1.4202.10	90.5377	514.212	90.61
P02647	Apolipoprotein A-I OS=Homo sapiens GN=APOA1 PE=1 SV=1	LGPVTQEFWDNLEKETEGLR	98.88		cleaved Q-L@N-term; missed K-E@14	0.00112589	2360.17	787.729	2360.16	787.729	3	1.1.1.4355.16	97.4689	518.267	97.4871
P02647	Apolipoprotein A-I OS=Homo sapiens GN=APOA1 PE=1 SV=1	PLGEEMR	98.88		cleaved S-P@N-term	-0.00170858	830.394	416.204	830.396	416.205	2	1.1.1.3178.2	44.4965	1222.91	44.2681
P02647	Apolipoprotein A-I OS=Homo sapiens GN=APOA1 PE=1 SV=1	KVSFLSALEEYTK	98.17	Carbamyl@N-term	cleaved F-K@N-term; missed K-V@1	0.00259222	1556.81	779.413	1556.81	779.412	2	1.1.1.4316.9	95.6751	1047.7	95.7492
P02647	Apolipoprotein A-I OS=Homo sapiens GN=APOA1 PE=1 SV=1	KPALEDLR	97.97		cleaved A-K@N-term	0.00119929	940.535	471.275	940.534	471.274	2	1.1.1.2814.5	28.1993	4625.85	28.1387
P02647	Apolipoprotein A-I OS=Homo sapiens GN=APOA1 PE=1 SV=1	LDNWDSVTSTFSKLREQLGPVTQEFWDNLEKETEGLR	97.63	Deamidated(N)@28	cleaved L-L@N-term; missed K-L@13; missed R-E@15; missed K-E@31	-0.0282444	4368.09	874.625	4368.12	874.631	5	1.1.1.4387.15	98.9163	28446.7	98.5302
P02647	Apolipoprotein A-I OS=Homo sapiens GN=APOA1 PE=1 SV=1	LLDNWDSVTSTFSKLREQLG	97.43	Carbamidomethyl(E)@17	cleaved G-P@C-term; missed K-L@14; missed R-E@16	0.00388207	2365.2	789.406	2365.19	789.404	3	1.1.1.4352.22	97.3254	4927.09	97.5774
P02647	Apolipoprotein A-I OS=Homo sapiens GN=APOA1 PE=1 SV=1	NLKLLDNWDSVTSTFSK	95.84	Deamidated(N)@7; Oxidation(W)@8	cleaved L-N@N-term; missed K-L@3	0.0150585	1983.99	662.339	1983.98	662.334	3	1.1.1.4171.10	89.1411	437.971	89.1234
P00738	Haptoglobin OS=Homo sapiens GN=HP PE=1 SV=1	AVGDKLPECEADDGCPKPPEIAHGYVEHSVR	99	Carbamidomethyl(C)@9; Carbamidomethyl(C)@15	missed K-L@5	-0.000900277	3431.59	572.938	3431.59	572.939	6	1.1.1.3229.7	46.8032	1674.33	46.9647
P00738	Haptoglobin OS=Homo sapiens GN=HP PE=1 SV=1	AVGDKLPECEAVCGK	99	Carbamidomethyl(C)@9; Carbamidomethyl(C)@13	cleaved K-P@C-term; missed K-L@5	-0.000882596	1631.76	544.928	1631.76	544.929	3	1.1.1.2982.6	35.7095	2921.43	35.52
P00738	Haptoglobin OS=Homo sapiens GN=HP PE=1 SV=1	AVGDKLPECEAVCGKPK	99	Carbamidomethyl(C)@9; Carbamidomethyl(C)@13	missed K-L@5	0.00128729	1856.91	465.236	1856.91	465.235	4	1.1.1.2834.5	29.0884	8629.33	29.213
P00738	Haptoglobin OS=Homo sapiens GN=HP PE=1 SV=1	DIAPTLTLYVGK	99			-0.000155523	1289.72	645.869	1289.72	645.869	2	1.1.1.3789.6	71.9496	6353.01	72.3776
P00738	Haptoglobin OS=Homo sapiens GN=HP PE=1 SV=1	LPECEADDGCPKPPEIAHGYVEHSVR	99	Carbamidomethyl(C)@4; Carbamidomethyl(C)@10		-1.00127	2960.34	741.092	2961.34	741.342	4	1.1.1.3189.36	45.0255	419.308	44.9868
P00738	Haptoglobin OS=Homo sapiens GN=HP PE=1 SV=1	LPECEAVCGK	99	Carbamidomethyl(C)@4; Carbamidomethyl(C)@8	cleaved K-P@C-term	-0.00052887	1161.52	581.765	1161.52	581.765	2	1.1.1.2806.12	27.8524	3041.17	27.4671
P00738	Haptoglobin OS=Homo sapiens GN=HP PE=1 SV=1	LPECEAVCGKPK	99	Carbamidomethyl(C)@4; Carbamidomethyl(C)@8		-0.00310129	1386.66	463.227	1386.66	463.228	3	1.1.1.2699.5	23.0572	7386.27	23.1754
P00738	Haptoglobin OS=Homo sapiens GN=HP PE=1 SV=1	LRTEGDGVYTLNNEK	99		missed R-T@2	-0.00118499	1707.84	570.288	1707.84	570.288	3	1.1.1.2979.13	35.5895	2608.24	35.52
P00738	Haptoglobin OS=Homo sapiens GN=HP PE=1 SV=1	SCAVAEYGVYVK	99	Carbamidomethyl(C)@2		-0.000683995	1344.64	673.326	1344.64	673.326	2	1.1.1.3314.12	50.6247	3753.1	50.1441
P00738	Haptoglobin OS=Homo sapiens GN=HP PE=1 SV=1	SPVGVQPILNEH	99		cleaved H-T@C-term	0.000244731	1288.68	645.346	1288.68	645.346	2	1.1.1.3265.19	48.4307	1041.31	48.4439
P00738	Haptoglobin OS=Homo sapiens GN=HP PE=1 SV=1	SPVGVQPILNEHTF	99		cleaved F-C@C-term	-0.00461017	1536.79	769.402	1536.79	769.404	2	1.1.1.3719.11	68.8222	8136.04	68.7496
P00738	Haptoglobin OS=Homo sapiens GN=HP PE=1 SV=1	SPVGVQPILNEHTFCAGM	99	Carbamidomethyl(C)@15	cleaved M-S@C-term	-0.000927386	1955.92	978.968	1955.92	978.969	2	1.1.1.3851.24	74.7939	4871.18	74.6655
P00738	Haptoglobin OS=Homo sapiens GN=HP PE=1 SV=1	SPVGVQPILNEHTFCAGMSK	99	Carbamidomethyl(C)@15		-8.33981e-05	2171.05	724.691	2171.05	724.691	3	1.1.1.3572.15	62.2376	38994	62.0656
P00738	Haptoglobin OS=Homo sapiens GN=HP PE=1 SV=1	TEGDGVYTLNDK	99			-0.000314109	1310.6	656.307	1310.6	656.307	2	1.1.1.3004.21	36.7192	3065.42	36.8187
P00738	Haptoglobin OS=Homo sapiens GN=HP PE=1 SV=1	TEGDGVYTLNNEK	99			-0.000244124	1438.66	720.336	1438.66	720.336	2	1.1.1.2972.13	35.2766	10635.8	35.6988
P00738	Haptoglobin OS=Homo sapiens GN=HP PE=1 SV=1	VDSGNDVTDIADDGCPKPPEIAHGYVEH	99	Carbamidomethyl(C)@15	cleaved A-V@N-term; cleaved H-S@C-term	0.00065221	3006.33	752.59	3006.33	752.59	4	1.1.1.3432.12	55.9167	2549.41	56.0146
P00738	Haptoglobin OS=Homo sapiens GN=HP PE=1 SV=1	VDSGNDVTDIADDGCPKPPEIAHGYVEHSVR	99	Carbamidomethyl(C)@15	cleaved A-V@N-term	-0.00686011	3348.52	1117.18	3348.53	1117.18	3	1.1.1.3404.14	54.6608	2162.43	54.6656
P00738	Haptoglobin OS=Homo sapiens GN=HP PE=1 SV=1	VGYVSGWGR	99			0.000606441	979.488	490.751	979.488	490.751	2	1.1.1.3205.23	45.7314	15392.5	45.7555
P00738	Haptoglobin OS=Homo sapiens GN=HP PE=1 SV=1	VTSIQDWVQK	99			0.000207903	1202.63	602.322	1202.63	602.322	2	1.1.1.3475.6	57.8517	39838.4	57.6014
P00738	Haptoglobin OS=Homo sapiens GN=HP PE=1 SV=1	VVLHPNYSQVDIGLIK	99			-0.0243982	1793.98	599	1794	599.009	3	1.1.1.3668.7	66.526	2944.71	66.5483
P00738	Haptoglobin OS=Homo sapiens GN=HP PE=1 SV=1	YQEDTCYGDAGSAFAVHDLEEDTWYATGILSFDK	99	Carbamidomethyl(C)@6		-0.00545845	3873.66	969.422	3873.66	969.423	4	1.1.1.4442.11	101.401	3743.54	101.368
P00738	Haptoglobin OS=Homo sapiens GN=HP PE=1 SV=1	YVMLPVADQDQCIR	99	Carbamidomethyl(C)@12		-0.000831364	1706.81	854.413	1706.81	854.413	2	1.1.1.3577.14	62.4608	30028.8	62.2002
P00738	Haptoglobin OS=Homo sapiens GN=HP PE=1 SV=1	AVHDLEEDTWYATGILSFDK	99		cleaved F-A@N-term	-0.00200869	2309.08	770.702	2309.09	770.702	3	1.1.1.4250.18	92.7049	1341.06	92.7331
P00738	Haptoglobin OS=Homo sapiens GN=HP PE=1 SV=1	GSFPWQAK	97.97			0.00151058	919.457	460.736	919.455	460.735	2	1.1.1.3394.5	54.1849	2499.21	54.1725
P00738	Haptoglobin OS=Homo sapiens GN=HP PE=1 SV=1	QLVEIEK	97.32	Gln->pyro-Glu@N-term		-0.000985853	840.458	421.236	840.459	421.237	2	1.1.1.3471.5	57.6535	1151.45	57.2821
P00738	Haptoglobin OS=Homo sapiens GN=HP PE=1 SV=1	VMPICLPSK	95.72	Carbamidomethyl(C)@5		0.00157999	1043.55	522.783	1043.55	522.783	2	1.1.1.3395.6	54.2297	31031.9	54.5759
P02652	Apolipoprotein A-II OS=Homo sapiens GN=APOA2 PE=1 SV=1	AGTELVNFLSYFVELGTQPAT	99		cleaved T-Q@C-term	-0.00114966	2256.13	753.051	2256.13	753.051	3	1.1.1.4692.6	112.745	4850.38	112.771
P02652	Apolipoprotein A-II OS=Homo sapiens GN=APOA2 PE=1 SV=1	AGTELVNFLSYFVELGTQPATQ	99			-9.36749e-05	2384.19	795.737	2384.19	795.737	3	1.1.1.4696.4	112.948	15716.6	112.771
P02652	Apolipoprotein A-II OS=Homo sapiens GN=APOA2 PE=1 SV=1	EPCVESLVSQY	99	Carbamidomethyl(C)@3	cleaved Y-F@C-term	0.00238716	1309.59	655.802	1309.59	655.8	2	1.1.1.3846.12	74.5417	5812.38	74.4846
P02652	Apolipoprotein A-II OS=Homo sapiens GN=APOA2 PE=1 SV=1	EPCVESLVSQYFQTVTDYGK	99	Carbamidomethyl(C)@3		0.00179295	2349.09	784.036	2349.08	784.035	3	1.1.1.4363.28	97.8297	2847.79	97.5774
P02652	Apolipoprotein A-II OS=Homo sapiens GN=APOA2 PE=1 SV=1	EPCVESLVSQYFQTVTDYGKDLMEK	99	Carbamidomethyl(C)@3	missed K-D@20	-0.00490366	2965.37	742.349	2965.37	742.35	4	1.1.1.4589.26	108.036	1433.07	107.909
P02652	Apolipoprotein A-II OS=Homo sapiens GN=APOA2 PE=1 SV=1	EQLTPL	99		cleaved L-I@C-term	0.00107977	699.381	350.698	699.38	350.697	2	1.1.1.3292.2	49.6112	5097.73	50.0546
P02652	Apolipoprotein A-II OS=Homo sapiens GN=APOA2 PE=1 SV=1	FVELGTQPATQ	99		cleaved Y-F@N-term	0.00156134	1189.6	595.807	1189.6	595.806	2	1.1.1.3273.7	48.7754	12011.2	48.6685
P02652	Apolipoprotein A-II OS=Homo sapiens GN=APOA2 PE=1 SV=1	KAGTELVNFLSYFVELGTQPAT	99		cleaved T-Q@C-term; missed K-A@1	-0.00168981	2384.22	795.749	2384.23	795.749	3	1.1.1.4629.40	109.88	2088.37	109.797
P02652	Apolipoprotein A-II OS=Homo sapiens GN=APOA2 PE=1 SV=1	KAGTELVNFLSYFVELGTQPATQ	99		missed K-A@1	-0.00143538	2512.28	838.435	2512.28	838.436	3	1.1.1.4616.38	109.279	5612.6	109.474
P02652	Apolipoprotein A-II OS=Homo sapiens GN=APOA2 PE=1 SV=1	LSYFVELGTQPATQ	99		cleaved F-L@N-term	0.00134936	1552.78	777.397	1552.78	777.396	2	1.1.1.3934.13	78.5121	941.475	78.2066
P02652	Apolipoprotein A-II OS=Homo sapiens GN=APOA2 PE=1 SV=1	LVSQYFQTVTDYGK	99		cleaved S-L@N-term	0.00825528	1647.82	824.919	1647.81	824.914	2	1.1.1.3727.14	69.1891	1160.49	69.199
P02652	Apolipoprotein A-II OS=Homo sapiens GN=APOA2 PE=1 SV=1	SKEQLTPLIK	99	Carbamyl@N-term	missed K-E@2	0.00146256	1198.69	600.354	1198.69	600.353	2	1.1.1.3283.10	49.2372	6190.17	49.5177
P02652	Apolipoprotein A-II OS=Homo sapiens GN=APOA2 PE=1 SV=1	SPELQAEAKSYFEK	99	Cation:Na(E)@13	missed K-S@9	0.0347783	1647.81	550.277	1647.78	550.266	3	1.1.1.3015.9	37.1998	1358.12	37.2669
P02652	Apolipoprotein A-II OS=Homo sapiens GN=APOA2 PE=1 SV=1	VKSPELQAEAKSYFEK	99	Carbamyl(K)@11	missed K-S@2; missed K-S@11	-0.00177955	1895.96	632.994	1895.96	632.995	3	1.1.1.3524.23	60.066	3525.31	60.0825
P02652	Apolipoprotein A-II OS=Homo sapiens GN=APOA2 PE=1 SV=1	VSQYFQTVTDYGK	99		cleaved L-V@N-term	0.000699318	1534.73	768.373	1534.73	768.372	2	1.1.1.3491.15	58.5863	5719.81	58.7716
P02652	Apolipoprotein A-II OS=Homo sapiens GN=APOA2 PE=1 SV=1	YFQTVTDYGK	99		cleaved Q-Y@N-term	-0.00117042	1220.57	611.292	1220.57	611.293	2	1.1.1.3196.29	45.3294	754.826	45.3024
P02652	Apolipoprotein A-II OS=Homo sapiens GN=APOA2 PE=1 SV=1	AGTELVNFLSYFVELGTQPA	99		cleaved A-T@C-term	-0.00416323	2155.08	719.367	2155.08	719.369	3	1.1.1.4693.7	112.779	345.894	112.771
P02652	Apolipoprotein A-II OS=Homo sapiens GN=APOA2 PE=1 SV=1	AGTELVNFLSY	99		cleaved Y-F@C-term	-0.000261092	1212.6	607.308	1212.6	607.309	2	1.1.1.4295.3	94.7257	22556.1	94.7166
P02652	Apolipoprotein A-II OS=Homo sapiens GN=APOA2 PE=1 SV=1	CVESLVSQYFQTVTDYGK	99	Carbamidomethyl(C)@1	cleaved P-C@N-term	0.00152349	2122.99	1062.5	2122.99	1062.5	2	1.1.1.4366.40	97.9782	2400.95	98.0801
P02652	Apolipoprotein A-II OS=Homo sapiens GN=APOA2 PE=1 SV=1	KEPCVESLVSQYFQTVTDYGK	99	Carbamidomethyl(C)@4	cleaved A-K@N-term; missed K-E@1	-0.00463837	2477.17	620.301	2477.18	620.302	4	1.1.1.4366.3	97.9473	1140.75	98.0342
P02652	Apolipoprotein A-II OS=Homo sapiens GN=APOA2 PE=1 SV=1	VESLVSQYFQTVTDYGK	99		cleaved C-V@N-term	9.23903e-06	1962.96	982.486	1962.96	982.486	2	1.1.1.4274.13	93.8076	1043.56	93.8648
P02652	Apolipoprotein A-II OS=Homo sapiens GN=APOA2 PE=1 SV=1	AGTELVNFL	99		cleaved L-S@C-term	-0.000951523	962.506	482.26	962.507	482.261	2	1.1.1.4212.3	90.9755	2330.18	91.4223
P02652	Apolipoprotein A-II OS=Homo sapiens GN=APOA2 PE=1 SV=1	VKSPELQAEAK	99	Carbamyl@N-term	missed K-S@2	-0.00108934	1241.66	621.837	1241.66	621.838	2	1.1.1.2795.10	27.3528	5218.65	27.4671
P02652	Apolipoprotein A-II OS=Homo sapiens GN=APOA2 PE=1 SV=1	EPCVESLVSQYFQ	99	Carbamidomethyl(C)@3	cleaved Q-T@C-term	0.00148006	1584.71	793.365	1584.71	793.364	2	1.1.1.4355.17	97.4705	4003.75	97.4417
P02652	Apolipoprotein A-II OS=Homo sapiens GN=APOA2 PE=1 SV=1	FVELGTQPAT	99		cleaved Y-F@N-term; cleaved T-Q@C-term	0.00122859	1061.54	531.778	1061.54	531.777	2	1.1.1.3316.9	50.7033	2501.8	50.5021
P02652	Apolipoprotein A-II OS=Homo sapiens GN=APOA2 PE=1 SV=1	EQLTPLIK	99	Glu->pyro-Glu@N-term		-0.000837348	922.548	462.281	922.549	462.282	2	1.1.1.3214.3	46.1207	13211.5	46.1597
P02652	Apolipoprotein A-II OS=Homo sapiens GN=APOA2 PE=1 SV=1	FLSYFVELGTQPATQ	99		cleaved N-F@N-term	0.000698531	1699.85	850.931	1699.85	850.93	2	1.1.1.4268.13	93.5284	1059.03	93.4609
P02652	Apolipoprotein A-II OS=Homo sapiens GN=APOA2 PE=1 SV=1	EPCVESLVSQYFQT	99	Carbamidomethyl(C)@3	cleaved T-V@C-term	0.010096	1685.77	843.893	1685.76	843.888	2	1.1.1.4359.21	97.6461	620.916	97.5774
P02652	Apolipoprotein A-II OS=Homo sapiens GN=APOA2 PE=1 SV=1	SKEQLTPL	99		cleaved L-I@C-term; missed K-E@2	-0.00129623	914.506	458.26	914.507	458.261	2	1.1.1.2987.4	35.9326	28551.3	35.4753
P02652	Apolipoprotein A-II OS=Homo sapiens GN=APOA2 PE=1 SV=1	QAKEPCVESLVSQYFQTVTDYGK	99	Gln->pyro-Glu@N-term; Carbamyl(K)@3; Carbamidomethyl(C)@6	missed K-E@3	0.00104832	2702.25	901.759	2702.25	901.758	3	1.1.1.4582.29	107.716	3856.87	107.68
P02652	Apolipoprotein A-II OS=Homo sapiens GN=APOA2 PE=1 SV=1	EPCVESLVSQYF	98.84	Carbamidomethyl(C)@3	cleaved F-Q@C-term	0.000455206	1456.65	729.335	1456.65	729.334	2	1.1.1.4397.8	99.3561	4952.48	99.2508
P02652	Apolipoprotein A-II OS=Homo sapiens GN=APOA2 PE=1 SV=1	AGTELVNFLSYF	97.79		cleaved F-V@C-term	-0.000344493	1359.67	680.843	1359.67	680.843	2	1.1.1.4620.26	109.453	439.005	109.474
P02652	Apolipoprotein A-II OS=Homo sapiens GN=APOA2 PE=1 SV=1	AKEPCVESLVSQYFQTVTDYGK	97.55	Carbamidomethyl(C)@5	cleaved Q-A@N-term; missed K-E@2	0.00595954	2548.22	850.414	2548.22	850.412	3	1.1.1.4366.25	97.9657	2125.56	98.0801
P02652	Apolipoprotein A-II OS=Homo sapiens GN=APOA2 PE=1 SV=1	DLMEKVK	96.42	Carbamyl(K)@5	missed K-V@5	7.51488e-05	904.469	453.242	904.469	453.242	2	1.1.1.3204.14	45.6785	15767.8	45.6648
P02790	Hemopexin OS=Homo sapiens GN=HPX PE=1 SV=2	EVGTPHGIILDSVDAAFICPGSSR	99	Carbamidomethyl(C)@19		-0.00318421	2497.22	833.415	2497.23	833.416	3	1.1.1.4028.12	82.7229	7584.06	82.9962
P02790	Hemopexin OS=Homo sapiens GN=HPX PE=1 SV=2	EWFWDLATGTMK	99			0.00113087	1483.68	742.848	1483.68	742.848	2	1.1.1.4333.16	96.449	19095.3	96.4788
P02790	Hemopexin OS=Homo sapiens GN=HPX PE=1 SV=2	GECQAEGVLFFQGDR	99	Carbamidomethyl(C)@3		-0.000801398	1711.76	571.595	1711.76	571.595	3	1.1.1.3729.14	69.2575	13116.8	69.2891
P02790	Hemopexin OS=Homo sapiens GN=HPX PE=1 SV=2	GECQAEGVLFFQGDREWFWDLATGTMK	99	Carbamidomethyl(C)@3	missed R-E@15	0.00495139	3177.44	1060.15	3177.43	1060.15	3	1.1.1.4479.8	103.074	2651.45	103.123
P02790	Hemopexin OS=Homo sapiens GN=HPX PE=1 SV=2	GGYTLVSGYPK	99			-7.10633e-05	1140.58	571.298	1140.58	571.298	2	1.1.1.3261.12	48.2413	66842.5	48.3988
P02790	Hemopexin OS=Homo sapiens GN=HPX PE=1 SV=2	LLQDEFPGIPSPLDAAVECHR	99	Carbamidomethyl(C)@19		-0.0025754	2363.16	788.726	2363.16	788.727	3	1.1.1.4084.14	85.2202	36048.5	85.649
P02790	Hemopexin OS=Homo sapiens GN=HPX PE=1 SV=2	NFPSPVDAAFR	99			-0.00183866	1219.6	610.806	1219.6	610.807	2	1.1.1.3620.8	64.3654	66444.4	64.2607
P02790	Hemopexin OS=Homo sapiens GN=HPX PE=1 SV=2	QGHNSVFLIK	99			-0.00182686	1141.62	381.548	1141.62	381.549	3	1.1.1.3036.5	38.1276	60956.7	38.2528
P02790	Hemopexin OS=Homo sapiens GN=HPX PE=1 SV=2	RLWWLDLK	99		missed R-L@1	-0.00073893	1128.64	377.222	1128.64	377.222	3	1.1.1.3971.2	80.1386	6602.65	80.1793
P02790	Hemopexin OS=Homo sapiens GN=HPX PE=1 SV=2	SANGPGLYLIHGPNLYCYSDVEK	99	Carbamidomethyl(C)@17	cleaved C-S@N-term	0.000906823	2566.22	856.413	2566.22	856.413	3	1.1.1.3852.17	74.8304	2887.29	74.8004
P02790	Hemopexin OS=Homo sapiens GN=HPX PE=1 SV=2	SCSANGPGLYLIHGPNLYCYSDVEK	99	Carbamidomethyl(C)@2; Carbamidomethyl(C)@19	cleaved N-S@N-term	-0.00154071	2813.28	938.766	2813.28	938.767	3	1.1.1.3852.20	74.8379	1790.2	74.8902
P02790	Hemopexin OS=Homo sapiens GN=HPX PE=1 SV=2	SGAQATWTELPWPHEK	99			-0.00510087	1836.87	919.444	1836.88	919.447	2	1.1.1.3718.18	68.7847	19198.2	69.199
P02790	Hemopexin OS=Homo sapiens GN=HPX PE=1 SV=2	SLGPNSCSANGPGLYLIHGPNLYCYSDVEK	99	Carbamidomethyl(C)@7; Carbamidomethyl(C)@24		-0.00343995	3281.51	1094.84	3281.51	1094.84	3	1.1.1.3940.12	78.7814	21577.2	78.6099
P02790	Hemopexin OS=Homo sapiens GN=HPX PE=1 SV=2	TPLPPTSAHGNVAEGETKPDPDVTER	99		cleaved A-T@N-term	-0.00383816	2714.31	679.585	2714.31	679.586	4	1.1.1.2971.14	35.2368	2128.73	35.2964
P02790	Hemopexin OS=Homo sapiens GN=HPX PE=1 SV=2	TSAHGNVAEGETKPDPDVTER	99		cleaved P-T@N-term	-0.00495326	2209.02	553.262	2209.02	553.263	4	1.1.1.2666.11	21.5955	2808.14	21.6129
P02790	Hemopexin OS=Homo sapiens GN=HPX PE=1 SV=2	VDGALCMEK	99	Carbamidomethyl(C)@6		-4.98987e-05	1021.46	511.736	1021.46	511.736	2	1.1.1.2847.6	29.6773	80473.8	29.6623
P02790	Hemopexin OS=Homo sapiens GN=HPX PE=1 SV=2	YYCFQGNQFLR	99	Carbamidomethyl(C)@3		-0.00128464	1494.67	748.342	1494.67	748.343	2	1.1.1.3702.31	68.0594	10247.3	67.9389
P02790	Hemopexin OS=Homo sapiens GN=HPX PE=1 SV=2	DYFMPCPGR	99	Carbamidomethyl(C)@6		0.000625652	1141.47	571.742	1141.47	571.742	2	1.1.1.3426.11	55.6305	59826.6	55.5206
P02790	Hemopexin OS=Homo sapiens GN=HPX PE=1 SV=2	VAEGETKPDPDVTER	99		cleaved N-V@N-term	-0.00240274	1641.78	821.898	1641.78	821.9	2	1.1.1.2660.46	21.338	460.422	21.389
P02790	Hemopexin OS=Homo sapiens GN=HPX PE=1 SV=2	EVGTPHGIILDSVDAAF	99		cleaved F-I@C-term	-0.0013824	1739.87	870.943	1739.87	870.944	2	1.1.1.4143.23	87.891	1128.45	87.9042
P02790	Hemopexin OS=Homo sapiens GN=HPX PE=1 SV=2	FDPVRGEVPPR	99		missed R-G@5	-0.000635329	1267.67	423.563	1267.67	423.563	3	1.1.1.2974.3	35.3485	3786.26	35.207
P02790	Hemopexin OS=Homo sapiens GN=HPX PE=1 SV=2	LPPTSAHGNVAEGETKPDPDVTER	99		cleaved P-L@N-term	0.0030275	2516.22	630.062	2516.21	630.061	4	1.1.1.2853.6	29.9464	2224.77	30.0213
P02790	Hemopexin OS=Homo sapiens GN=HPX PE=1 SV=2	GIILDSVDAAFICPGSSR	99	Carbamidomethyl(C)@13	cleaved H-G@N-term	0.00506241	1876.94	626.654	1876.94	626.652	3	1.1.1.4155.7	88.4111	7649.64	88.4937
P02790	Hemopexin OS=Homo sapiens GN=HPX PE=1 SV=2	RLEKEVGTPHGIILDSVDAAFICPGSSR	99	Carbamyl@N-term; Carbamidomethyl(C)@23	missed R-L@1; missed K-E@4	0.000527781	3066.56	767.646	3066.56	767.646	4	1.1.1.3939.13	78.7214	2432.54	78.6997
P02790	Hemopexin OS=Homo sapiens GN=HPX PE=1 SV=2	VWVYPPEK	98.85			0.00265323	1016.54	509.275	1016.53	509.274	2	1.1.1.3318.5	50.7827	1932.53	50.6809
P02790	Hemopexin OS=Homo sapiens GN=HPX PE=1 SV=2	LWWLDLK	98.79			0.000824962	972.544	487.279	972.543	487.279	2	1.1.1.4286.2	94.3188	8287.31	94.4474
P02790	Hemopexin OS=Homo sapiens GN=HPX PE=1 SV=2	GYPKLLQDEFPGIPSPLDAAVECHR	97.89	Carbamyl@N-term; Carbamidomethyl(C)@23	missed K-L@4	-0.00332567	2851.39	951.472	2851.4	951.473	3	1.1.1.4257.36	93.0414	1838.93	93.1006
P02790	Hemopexin OS=Homo sapiens GN=HPX PE=1 SV=2	QWPQGPSAVDAAFSWEEK	96.03		cleaved H-Q@N-term	0.00347106	2031.94	678.319	2031.93	678.318	3	1.1.1.4086.15	85.3036	573.572	85.2889
P02765	Alpha-2-HS-glycoprotein OS=Homo sapiens GN=AHSG PE=1 SV=1	APHGPGLIYR	99		cleaved S-A@N-term	0.000557042	1079.59	360.87	1079.59	360.87	3	1.1.1.2854.3	29.9823	245175	30.0213
P02765	Alpha-2-HS-glycoprotein OS=Homo sapiens GN=AHSG PE=1 SV=1	AQLVPLPPSTYVEF	99		cleaved F-T@C-term	0.00216545	1559.83	780.92	1559.82	780.919	2	1.1.1.4314.8	95.5891	2293.39	95.614
P02765	Alpha-2-HS-glycoprotein OS=Homo sapiens GN=AHSG PE=1 SV=1	AQLVPLPPSTYVEFTVSGTDCVAK	99	Carbamidomethyl(C)@21		-0.00464536	2578.29	860.439	2578.3	860.44	3	1.1.1.4252.25	92.8023	5629.5	92.8247
P02765	Alpha-2-HS-glycoprotein OS=Homo sapiens GN=AHSG PE=1 SV=1	CDDPETEEAALVAIDYINQNLPWGYK	99	Carbamidomethyl(C)@1	cleaved N-C@N-term	-0.000647452	3023.38	1008.8	3023.39	1008.8	3	1.1.1.4559.13	106.671	719.208	106.631
P02765	Alpha-2-HS-glycoprotein OS=Homo sapiens GN=AHSG PE=1 SV=1	CDSSPDSAEDVR	99	Carbamidomethyl(C)@1		-0.000305272	1336.52	669.267	1336.52	669.267	2	1.1.1.2627.9	19.8344	3648.75	19.9373
P02765	Alpha-2-HS-glycoprotein OS=Homo sapiens GN=AHSG PE=1 SV=1	CNLLAEK	99	Carbamidomethyl(C)@1; Ammonia-loss(N)@2		0.000140911	829.401	415.708	829.4	415.707	2	1.1.1.3394.2	54.1774	10782.8	54.6208
P02765	Alpha-2-HS-glycoprotein OS=Homo sapiens GN=AHSG PE=1 SV=1	EHAVEGDCDFQLLK	99	Glu->pyro-Glu@N-term; Carbamidomethyl(C)@8		0.000950673	1641.75	821.881	1641.75	821.88	2	1.1.1.3585.17	62.8176	2370.81	62.7826
P02765	Alpha-2-HS-glycoprotein OS=Homo sapiens GN=AHSG PE=1 SV=1	HTFMGVVSLGSPSGEVSHPR	99	Oxidation(M)@4		-0.00356418	2096.01	699.676	2096.01	699.678	3	1.1.1.3190.33	45.066	4364.87	45.0775
P02765	Alpha-2-HS-glycoprotein OS=Homo sapiens GN=AHSG PE=1 SV=1	HTLNQIDEVK	99			-0.000375293	1195.62	598.817	1195.62	598.817	2	1.1.1.2774.9	26.4198	45906.3	26.124
P02765	Alpha-2-HS-glycoprotein OS=Homo sapiens GN=AHSG PE=1 SV=1	LGGAEVAVTC	99	Carbamidomethyl(C)@10	cleaved C-T@C-term	-0.000729429	975.469	488.742	975.47	488.742	2	1.1.1.3074.5	39.8371	3057.16	39.9969
P02765	Alpha-2-HS-glycoprotein OS=Homo sapiens GN=AHSG PE=1 SV=1	MGVVSLGSPSGEVSHPR	99		cleaved F-M@N-term	-0.00301074	1694.84	565.953	1694.84	565.954	3	1.1.1.3174.5	44.3288	13619.2	44.7617
P02765	Alpha-2-HS-glycoprotein OS=Homo sapiens GN=AHSG PE=1 SV=1	QPNCDDPETEEAALVAIDYINQNLPWGYK	99	Gln->pyro-Glu@N-term; Carbamidomethyl(C)@4		0.0049481	3345.52	1116.18	3345.51	1116.18	3	1.1.1.4642.45	110.484	4459.21	110.259
P02765	Alpha-2-HS-glycoprotein OS=Homo sapiens GN=AHSG PE=1 SV=1	QYGFCKATLSEK	99	Carbamidomethyl(C)@5; Carbamyl(K)@6	missed K-A@6	0.0159318	1473.71	737.861	1473.69	737.853	2	1.1.1.3385.10	53.809	2080.76	53.8139
P02765	Alpha-2-HS-glycoprotein OS=Homo sapiens GN=AHSG PE=1 SV=1	TVVQPSVGAAAGPVVPPCPGR	99	Carbamidomethyl(C)@18		0.000854603	2015.06	672.695	2015.06	672.695	3	1.1.1.3370.18	53.134	3537.25	53.0965
P02765	Alpha-2-HS-glycoprotein OS=Homo sapiens GN=AHSG PE=1 SV=1	VLLAAPPGH	99		cleaved H-V@N-term; cleaved H-Q@C-term	0.00013599	873.507	437.761	873.507	437.761	2	1.1.1.3020.7	37.4161	2003.26	37.67
P02765	Alpha-2-HS-glycoprotein OS=Homo sapiens GN=AHSG PE=1 SV=1	VLLAAPPGHQLHR	99		cleaved H-V@N-term	-0.00198713	1407.81	352.959	1407.81	352.96	4	1.1.1.2864.2	30.4279	6444.56	30.335
P02765	Alpha-2-HS-glycoprotein OS=Homo sapiens GN=AHSG PE=1 SV=1	VWPQQPSGELFEIEIDTLETTCHVLDPTPVAR	99	Carbamidomethyl(C)@22		-0.00389532	3676.8	920.208	3676.81	920.209	4	1.1.1.4557.19	106.581	882.07	106.676
P02765	Alpha-2-HS-glycoprotein OS=Homo sapiens GN=AHSG PE=1 SV=1	VLDPTPVAR	99		cleaved H-V@N-term	0.00131258	966.551	484.283	966.55	484.282	2	1.1.1.2845.8	29.5842	9372.31	29.4827
P02765	Alpha-2-HS-glycoprotein OS=Homo sapiens GN=AHSG PE=1 SV=1	GPGLIYR	99		cleaved H-G@N-term	-0.000319881	774.438	388.226	774.439	388.227	2	1.1.1.2919.4	32.8973	4157	32.8404
P02765	Alpha-2-HS-glycoprotein OS=Homo sapiens GN=AHSG PE=1 SV=1	LDGKFSVVYAK	99	Carbamyl(K)@4	missed K-F@4	-6.93363e-05	1268.68	635.346	1268.68	635.346	2	1.1.1.3505.13	59.1955	3365.73	59.182
P02765	Alpha-2-HS-glycoprotein OS=Homo sapiens GN=AHSG PE=1 SV=1	CNLLAEKQYGFCK	99	Carbamidomethyl(C)@1; Carbamyl(K)@7; Carbamidomethyl(C)@12	missed K-Q@7	6.34517e-05	1672.77	837.392	1672.77	837.392	2	1.1.1.3562.23	61.7863	1697.48	61.841
P02765	Alpha-2-HS-glycoprotein OS=Homo sapiens GN=AHSG PE=1 SV=1	AQLVPLPPSTYVEFTVSGTDCVAKEATEAAK	99	Carbamidomethyl(C)@21; Carbamyl(K)@24	missed K-E@24	0.00872884	3321.65	1108.22	3321.64	1108.22	3	1.1.1.4354.43	97.4344	1967.45	97.3502
P02765	Alpha-2-HS-glycoprotein OS=Homo sapiens GN=AHSG PE=1 SV=1	VWPQQPSGELFEIEIDTLETTCH	99	Carbamidomethyl(C)@22	cleaved H-V@C-term	-1.03918	2727.23	910.084	2728.27	910.43	3	1.1.1.4405.12	99.7421	3173.03	99.702
P02765	Alpha-2-HS-glycoprotein OS=Homo sapiens GN=AHSG PE=1 SV=1	PHGPGLIYR	98.98		cleaved A-P@N-term	0.00185305	1008.55	505.283	1008.55	505.283	2	1.1.1.2854.13	29.999	1294.57	30.0213
P02765	Alpha-2-HS-glycoprotein OS=Homo sapiens GN=AHSG PE=1 SV=1	TLNQIDEVK	97.97		cleaved H-T@N-term	0.00409891	1058.56	530.29	1058.56	530.288	2	1.1.1.2896.7	31.8785	1016.1	31.9008
P02765	Alpha-2-HS-glycoprotein OS=Homo sapiens GN=AHSG PE=1 SV=1	VWPQQPSGELFEIEIDTLETTCHVLD	96.7	Carbamidomethyl(C)@22	cleaved D-P@C-term	0.00421995	3055.45	1019.49	3055.45	1019.49	3	1.1.1.4553.15	106.395	274.572	106.405
P06727	Apolipoprotein A-IV OS=Homo sapiens GN=APOA4 PE=1 SV=3	ALVQQMEQLR	99			-0.000360238	1214.64	608.329	1214.64	608.329	2	1.1.1.3472.24	57.7148	8824.97	57.8284
P06727	Apolipoprotein A-IV OS=Homo sapiens GN=APOA4 PE=1 SV=3	DKVNSFFSTFK	99		missed K-V@2	-0.000499065	1318.66	660.335	1318.66	660.335	2	1.1.1.3641.14	65.3172	2210.57	65.3379
P06727	Apolipoprotein A-IV OS=Homo sapiens GN=APOA4 PE=1 SV=3	ENADSLQASLRPHADELK	99			-0.000958856	1992.99	499.254	1992.99	499.254	4	1.1.1.3189.7	44.9947	10056.1	45.032
P06727	Apolipoprotein A-IV OS=Homo sapiens GN=APOA4 PE=1 SV=3	IDQNVEELK	99			-0.000237772	1086.56	544.285	1086.56	544.285	2	1.1.1.2873.12	30.8526	3882.14	30.8277
P06727	Apolipoprotein A-IV OS=Homo sapiens GN=APOA4 PE=1 SV=3	ISASAEELR	99			0.000557038	974.504	488.259	974.503	488.259	2	1.1.1.2833.5	29.0394	4318.78	29.0784
P06727	Apolipoprotein A-IV OS=Homo sapiens GN=APOA4 PE=1 SV=3	LAPLAEDVR	99			0.000402283	982.545	492.28	982.545	492.28	2	1.1.1.3115.4	41.6656	2083.71	41.6557
P06727	Apolipoprotein A-IV OS=Homo sapiens GN=APOA4 PE=1 SV=3	LGEVNTYAGDLQK	99			-0.00165452	1406.7	704.359	1406.7	704.359	2	1.1.1.3208.14	45.876	1979.36	46.2045
P06727	Apolipoprotein A-IV OS=Homo sapiens GN=APOA4 PE=1 SV=3	LGPHAGDVEGHLSFLEK	99			-0.00206447	1804.91	452.235	1804.91	452.235	4	1.1.1.3490.4	58.5088	10041.4	58.6361
P06727	Apolipoprotein A-IV OS=Homo sapiens GN=APOA4 PE=1 SV=3	LNHQLEGLTFQMK	99			-0.0015438	1557.8	520.273	1557.8	520.273	3	1.1.1.3529.3	60.2683	8281.19	60.2185
P06727	Apolipoprotein A-IV OS=Homo sapiens GN=APOA4 PE=1 SV=3	SELTQQLNALFQDK	99			-0.000115708	1633.83	817.923	1633.83	817.923	2	1.1.1.4231.8	91.8463	3815.23	91.6915
P06727	Apolipoprotein A-IV OS=Homo sapiens GN=APOA4 PE=1 SV=3	SLAELGGHLDQQVEEFR	99			0.00194538	1926.95	643.322	1926.94	643.322	3	1.1.1.3762.9	70.7493	1965.67	70.7227
P06727	Apolipoprotein A-IV OS=Homo sapiens GN=APOA4 PE=1 SV=3	SLAPYAQDTQEK	99			-0.000170161	1349.65	675.83	1349.65	675.83	2	1.1.1.2842.19	29.4695	5168.28	29.4827
P06727	Apolipoprotein A-IV OS=Homo sapiens GN=APOA4 PE=1 SV=3	TQVNTQAEQLR	99			-0.000682786	1286.66	644.336	1286.66	644.336	2	1.1.1.2737.13	24.7635	2111.38	24.7387
P06727	Apolipoprotein A-IV OS=Homo sapiens GN=APOA4 PE=1 SV=3	LKEEIGKELEELR	99		missed K-E@2; missed K-E@7	0.00184987	1584.87	397.226	1584.87	397.225	4	1.1.1.3428.2	55.7054	1232	55.5206
P06727	Apolipoprotein A-IV OS=Homo sapiens GN=APOA4 PE=1 SV=3	RVEPYGENFNK	99		missed R-V@1	0.000767693	1351.65	676.834	1351.65	676.833	2	1.1.1.2791.14	27.1789	673.502	27.2882
P06727	Apolipoprotein A-IV OS=Homo sapiens GN=APOA4 PE=1 SV=3	IDQTVEELR	99			-1.00212	1100.56	551.289	1101.57	551.791	2	1.1.1.3011.11	37.0231	4482.22	36.9533
P06727	Apolipoprotein A-IV OS=Homo sapiens GN=APOA4 PE=1 SV=3	LVPFATELHER	98.77			0.00263838	1310.7	437.908	1310.7	437.907	3	1.1.1.3417.4	55.2094	1912.5	55.1594
P06727	Apolipoprotein A-IV OS=Homo sapiens GN=APOA4 PE=1 SV=3	SLAELGGHLDQQVEEFRR	98.67		missed R-R@17	0.00194588	2083.05	521.769	2083.04	521.768	4	1.1.1.3664.3	66.3349	2586.44	66.4587
P02763	Alpha-1-acid glycoprotein 1 OS=Homo sapiens GN=ORM1 PE=1 SV=1	EQLGEFYEALDCLR	99	Carbamidomethyl(C)@12		-0.00162831	1741.8	871.905	1741.8	871.906	2	1.1.1.3916.12	77.7027	478.108	77.8037
P02763	Alpha-1-acid glycoprotein 1 OS=Homo sapiens GN=ORM1 PE=1 SV=1	IPKSDVVYTDWK	99	Carbamyl@N-term	missed K-S@3	0.00234076	1492.76	747.386	1492.76	747.385	2	1.1.1.3542.12	60.887	3458.52	61.0299
P02763	Alpha-1-acid glycoprotein 1 OS=Homo sapiens GN=ORM1 PE=1 SV=1	LAFDVNDEK	99		cleaved M-L@N-term	-0.000345909	1049.5	525.759	1049.5	525.759	2	1.1.1.3166.9	43.9698	1955.07	43.9538
P02763	Alpha-1-acid glycoprotein 1 OS=Homo sapiens GN=ORM1 PE=1 SV=1	MLAFDVNDEKNWGLSVYADKPETTK	99		cleaved Y-M@N-term; missed K-N@10	-0.00282976	2870.38	718.601	2870.38	718.602	4	1.1.1.3898.10	76.8836	6034.77	77.0404
P02763	Alpha-1-acid glycoprotein 1 OS=Homo sapiens GN=ORM1 PE=1 SV=1	NWGLSVYADKPETTK	99			0.000647564	1707.85	570.29	1707.85	570.29	3	1.1.1.3444.21	56.4425	123364	56.2404
P02763	Alpha-1-acid glycoprotein 1 OS=Homo sapiens GN=ORM1 PE=1 SV=1	SDVVYTDWK	99	Oxidation(W)@8		-0.000145576	1127.51	564.764	1127.51	564.764	2	1.1.1.3198.28	45.4182	984.594	45.3024
P02763	Alpha-1-acid glycoprotein 1 OS=Homo sapiens GN=ORM1 PE=1 SV=1	TEDTIFLR	99			0.00147033	993.515	497.765	993.513	497.764	2	1.1.1.3331.4	51.369	291610	50.9045
P02763	Alpha-1-acid glycoprotein 1 OS=Homo sapiens GN=ORM1 PE=1 SV=1	TYMLAFDVNDEK	99			-0.00210016	1444.65	723.333	1444.65	723.334	2	1.1.1.3804.13	72.6379	432.346	72.646
P02763	Alpha-1-acid glycoprotein 1 OS=Homo sapiens GN=ORM1 PE=1 SV=1	TYMLAFDVNDEKNWGLSVYADKPETTK	99		missed K-N@12	-0.00386752	3134.49	784.629	3134.49	784.63	4	1.1.1.4062.13	84.2345	45083.8	84.4778
P02763	Alpha-1-acid glycoprotein 1 OS=Homo sapiens GN=ORM1 PE=1 SV=1	YIASAFR	99		cleaved F-Y@N-term	-0.00254247	826.431	414.223	826.434	414.224	2	1.1.1.3016.4	37.2295	2606.61	37.2669
P02763	Alpha-1-acid glycoprotein 1 OS=Homo sapiens GN=ORM1 PE=1 SV=1	YVGGQEHFAHLLILR	99			-0.0022997	1751.94	438.993	1751.95	438.994	4	1.1.1.3570.3	62.1196	186990	62.245
P02763	Alpha-1-acid glycoprotein 1 OS=Homo sapiens GN=ORM1 PE=1 SV=1	SVQEIQATFF	99		cleaved F-Y@C-term	-0.000109785	1168.58	585.295	1168.58	585.295	2	1.1.1.4066.4	84.3928	11623	84.7472
P02763	Alpha-1-acid glycoprotein 1 OS=Homo sapiens GN=ORM1 PE=1 SV=1	GGQEHFAHLLILR	99		cleaved V-G@N-term	-0.00316831	1489.81	497.611	1489.82	497.612	3	1.1.1.3574.8	62.3097	2812.13	62.245
P02763	Alpha-1-acid glycoprotein 1 OS=Homo sapiens GN=ORM1 PE=1 SV=1	SVQEIQATFFY	99		cleaved Y-F@C-term	0.0058431	1331.65	666.83	1331.64	666.827	2	1.1.1.4217.3	91.2057	1119.85	91.1527
P02763	Alpha-1-acid glycoprotein 1 OS=Homo sapiens GN=ORM1 PE=1 SV=1	EQLGEFYEALDCL	99	Carbamidomethyl(C)@12	cleaved L-R@C-term	-0.000201387	1585.7	793.856	1585.7	793.856	2	1.1.1.4399.17	99.4478	975.44	99.386
P02763	Alpha-1-acid glycoprotein 1 OS=Homo sapiens GN=ORM1 PE=1 SV=1	MLAFDVNDEK	99		cleaved Y-M@N-term	0.00231854	1180.55	591.28	1180.54	591.279	2	1.1.1.3431.12	55.8559	1889.69	55.7453
P02763	Alpha-1-acid glycoprotein 1 OS=Homo sapiens GN=ORM1 PE=1 SV=1	SVQEIQATF	99		cleaved F-F@C-term	-9.58455e-05	1021.51	511.761	1021.51	511.761	2	1.1.1.3554.6	61.3972	5645.84	61.4354
P02763	Alpha-1-acid glycoprotein 1 OS=Homo sapiens GN=ORM1 PE=1 SV=1	LAFDVNDEKNWGLSVYADKPETTK	99		cleaved M-L@N-term; missed K-N@9	0.000320989	2739.34	685.842	2739.34	685.842	4	1.1.1.3814.25	73.081	3272.87	73.0573
P02763	Alpha-1-acid glycoprotein 1 OS=Homo sapiens GN=ORM1 PE=1 SV=1	NWGLSVYADKPETTKEQLGEFYEALDCLR	98.94	Pro->pyro-Glu(P)@11; Cation:K(E)@12; Carbamidomethyl(C)@27	missed K-E@15	0.0235893	3483.59	1162.2	3483.57	1162.2	3	1.1.1.4237.24	92.1362	7849.31	91.9611
P02763	Alpha-1-acid glycoprotein 1 OS=Homo sapiens GN=ORM1 PE=1 SV=1	TTKEQLGEFYEALDCLR	98.7	Dehydrated(T)@2; Carbamidomethyl(C)@15	cleaved E-T@N-term; missed K-E@3	0.0360663	2054.01	685.679	2053.98	685.667	3	1.1.1.4153.17	88.3289	558.272	88.3126
P02763	Alpha-1-acid glycoprotein 1 OS=Homo sapiens GN=ORM1 PE=1 SV=1	DTKTYMLAFDVNDEKNWGLSVYADKPETTK	97.17	Carbamyl(K)@3	missed K-T@3; missed K-N@15	-0.00016729	3521.67	881.424	3521.67	881.424	4	1.1.1.4147.34	88.0711	1077.24	88.2674
P43652	Afamin OS=Homo sapiens GN=AFM PE=1 SV=1	AESPEVCFNEESPK	99	Carbamidomethyl(C)@7		-0.00297943	1621.69	811.852	1621.69	811.854	2	1.1.1.3169.28	44.1271	3192.7	44.0438
P43652	Afamin OS=Homo sapiens GN=AFM PE=1 SV=1	AQYVQEATFEEMEK	99		cleaved F-A@N-term	0.00266094	1701.76	851.886	1701.76	851.885	2	1.1.1.3503.21	59.1321	5123.73	59.092
P43652	Afamin OS=Homo sapiens GN=AFM PE=1 SV=1	ELISLVEDVSSNYDGCCEGDVVQCIR	99	Carbamidomethyl(C)@16; Carbamidomethyl(C)@17; Carbamidomethyl(C)@24		-0.00167671	3015.32	1006.12	3015.33	1006.12	3	1.1.1.4235.12	92.0396	4182.76	92.2762
P43652	Afamin OS=Homo sapiens GN=AFM PE=1 SV=1	ESLLNHFLYEVAR	99			-0.0019965	1589.82	795.916	1589.82	795.917	2	1.1.1.4247.21	92.5698	3418.36	92.5955
P43652	Afamin OS=Homo sapiens GN=AFM PE=1 SV=1	FTDSENVCQER	99	Carbamidomethyl(C)@8		-0.00131107	1383.57	692.793	1383.57	692.794	2	1.1.1.2758.11	25.7037	6594.74	25.7211
P43652	Afamin OS=Homo sapiens GN=AFM PE=1 SV=1	HELTDEELQSLFTNFANVVDK	99			-0.000919471	2448.18	1225.1	2448.18	1225.1	2	1.1.1.4424.26	100.594	307.322	100.645
P43652	Afamin OS=Homo sapiens GN=AFM PE=1 SV=1	IAPQLSTEELVSLGEK	99			0.000120958	1712.92	571.981	1712.92	571.98	3	1.1.1.3832.12	73.8994	5335.75	73.6087
P43652	Afamin OS=Homo sapiens GN=AFM PE=1 SV=1	ICAMEGLPQK	99	Carbamidomethyl(C)@2		-0.00129218	1145.56	573.785	1145.56	573.786	2	1.1.1.3116.12	41.7279	9375.92	41.6108
P43652	Afamin OS=Homo sapiens GN=AFM PE=1 SV=1	LKHELTDEELQSLFTNFANVVDK	99		missed K-H@2	-0.00399571	2689.36	673.346	2689.36	673.347	4	1.1.1.4355.8	97.4555	15244.6	97.396
P43652	Afamin OS=Homo sapiens GN=AFM PE=1 SV=1	LPNNVLQEK	99			-0.000322313	1053.58	527.798	1053.58	527.798	2	1.1.1.3000.15	36.5305	9440.63	36.5047
P43652	Afamin OS=Homo sapiens GN=AFM PE=1 SV=1	SDVGFLPPFPTLDPEEK	99			-0.00284158	1886.93	944.471	1886.93	944.472	2	1.1.1.4265.11	93.3911	8964.3	93.3261
P43652	Afamin OS=Homo sapiens GN=AFM PE=1 SV=1	TYVPPPFSQDLFTFHADMCQSQNEELQR	99	Carbamidomethyl(C)@19		0.00166658	3384.52	1129.18	3384.52	1129.18	3	1.1.1.4241.41	92.3133	3120.31	92.4581
P43652	Afamin OS=Homo sapiens GN=AFM PE=1 SV=1	VFAPTLLTVAVHFEEVAK	99		cleaved F-V@N-term	0.000505599	1970.09	657.703	1970.09	657.703	3	1.1.1.4397.3	99.3469	2925.67	99.341
P43652	Afamin OS=Homo sapiens GN=AFM PE=1 SV=1	RHPDLSIPELLR	99		missed R-H@1	-0.00325082	1444.81	482.611	1444.82	482.612	3	1.1.1.3571.3	62.1611	6005.74	62.1105
P25311	Zinc-alpha-2-glycoprotein OS=Homo sapiens GN=AZGP1 PE=1 SV=2	AGEVQEPELR	99			-0.000671498	1126.56	564.288	1126.56	564.288	2	1.1.1.2855.8	30.0413	36139.9	29.9764
P25311	Zinc-alpha-2-glycoprotein OS=Homo sapiens GN=AZGP1 PE=1 SV=2	AYLEEECPATLR	99	Carbamidomethyl(C)@7		0.00083084	1450.68	726.346	1450.68	726.345	2	1.1.1.3255.14	47.9796	55834.5	48.0841
P25311	Zinc-alpha-2-glycoprotein OS=Homo sapiens GN=AZGP1 PE=1 SV=2	CLAYDFYPGK	99	Carbamidomethyl(C)@1		-0.00204109	1232.55	617.283	1232.55	617.284	2	1.1.1.3566.7	61.9484	15653.5	61.9758
P25311	Zinc-alpha-2-glycoprotein OS=Homo sapiens GN=AZGP1 PE=1 SV=2	EDIFMETLK	99			-0.000287824	1124.54	563.278	1124.54	563.278	2	1.1.1.3730.5	69.2951	7486.21	69.2439
P25311	Zinc-alpha-2-glycoprotein OS=Homo sapiens GN=AZGP1 PE=1 SV=2	EIPAWVPFDPAAQITK	99			0.00100876	1781.94	891.975	1781.94	891.975	2	1.1.1.4232.12	91.8937	29373.8	92.2311
P25311	Zinc-alpha-2-glycoprotein OS=Homo sapiens GN=AZGP1 PE=1 SV=2	HVEDVPAFQALGSLNDLQFFR	99			-0.000664492	2402.2	801.741	2402.2	801.741	3	1.1.1.4375.11	98.3607	22948.6	98.8
P25311	Zinc-alpha-2-glycoprotein OS=Homo sapiens GN=AZGP1 PE=1 SV=2	QDPPSVVVTSHQAPGEK	99			1.09843e-05	1774.89	592.636	1774.89	592.636	3	1.1.1.2843.9	29.5003	65321.5	29.3478
P25311	Zinc-alpha-2-glycoprotein OS=Homo sapiens GN=AZGP1 PE=1 SV=2	QKWEAEPVYVQR	99		missed K-W@2	-0.00181074	1531.78	511.599	1531.78	511.6	3	1.1.1.3120.8	41.8995	10012.6	41.7005
P25311	Zinc-alpha-2-glycoprotein OS=Homo sapiens GN=AZGP1 PE=1 SV=2	QVEGMEDWKQDSQLQK	99		missed K-Q@9	0.000577013	1947.9	974.957	1947.9	974.957	2	1.1.1.3217.25	46.2875	577.426	46.2492
P25311	Zinc-alpha-2-glycoprotein OS=Homo sapiens GN=AZGP1 PE=1 SV=2	WEAEPVYVQR	99			0.00115913	1275.63	638.82	1275.62	638.82	2	1.1.1.3267.21	48.519	28388.7	48.4439
P25311	Zinc-alpha-2-glycoprotein OS=Homo sapiens GN=AZGP1 PE=1 SV=2	YSLTYIYTGLSK	99			-0.00052826	1407.73	704.871	1407.73	704.872	2	1.1.1.3851.8	74.7672	6642.65	74.8453
P25311	Zinc-alpha-2-glycoprotein OS=Homo sapiens GN=AZGP1 PE=1 SV=2	YYYDGKDYIEFNK	99		missed K-D@6	0.000571115	1716.77	859.391	1716.77	859.391	2	1.1.1.3453.39	56.8681	2709.13	56.8746
P25311	Zinc-alpha-2-glycoprotein OS=Homo sapiens GN=AZGP1 PE=1 SV=2	SSLAQPLVVPWEAS	99		cleaved H-S@N-term	-0.000884348	1482.77	742.393	1482.77	742.393	2	1.1.1.4191.19	90.0524	2058.87	90.0722
P25311	Zinc-alpha-2-glycoprotein OS=Homo sapiens GN=AZGP1 PE=1 SV=2	QDPPSVVVTSH	99		cleaved H-Q@C-term	0.00197709	1164.58	583.297	1164.58	583.296	2	1.1.1.2852.14	29.9116	3101.97	29.8417
P25311	Zinc-alpha-2-glycoprotein OS=Homo sapiens GN=AZGP1 PE=1 SV=2	AREDIFMETLK	99		missed R-E@2	1.00274	1352.68	677.349	1351.68	676.848	2	1.1.1.3509.12	59.3875	11141.7	59.4971
P25311	Zinc-alpha-2-glycoprotein OS=Homo sapiens GN=AZGP1 PE=1 SV=2	SCHVQHSSLAQPLVVPWEAS	99	Carbamidomethyl(C)@2	cleaved Y-S@N-term	0.00296909	2231.08	744.701	2231.08	744.7	3	1.1.1.3726.12	69.1391	2385.02	69.199
P25311	Zinc-alpha-2-glycoprotein OS=Homo sapiens GN=AZGP1 PE=1 SV=2	HVQHSSLAQPLVVPWEAS	98.5		cleaved C-H@N-term	-0.00107816	1984.02	662.346	1984.02	662.346	3	1.1.1.3728.14	69.2233	1862.75	69.2439
P25311	Zinc-alpha-2-glycoprotein OS=Homo sapiens GN=AZGP1 PE=1 SV=2	DIVEYYNDSNGSHVLQGR	95.72	Deamidated(N)@10		0.0109406	2065.94	689.656	2065.93	689.652	3	1.1.1.3512.14	59.5247	654.28	59.4971
P04217	Alpha-1B-glycoprotein OS=Homo sapiens GN=A1BG PE=1 SV=4	ATWSGAVLAGR	99			0.00141049	1087.58	544.797	1087.58	544.796	2	1.1.1.3292.10	49.6296	6738.76	49.1601
P04217	Alpha-1B-glycoprotein OS=Homo sapiens GN=A1BG PE=1 SV=4	CEGPIPDVTFELLR	99	Carbamidomethyl(C)@1		-0.0012637	1644.82	823.416	1644.82	823.416	2	1.1.1.4262.9	93.2538	26596.5	93.1911
P04217	Alpha-1B-glycoprotein OS=Homo sapiens GN=A1BG PE=1 SV=4	HQFLLTGDTQGR	99			-0.00345649	1371.69	458.236	1371.69	458.237	3	1.1.1.3029.11	37.8243	22388.2	37.8051
P04217	Alpha-1B-glycoprotein OS=Homo sapiens GN=A1BG PE=1 SV=4	LELHVDGPPPRPQLR	99			-0.00233743	1722.95	575.324	1722.95	575.325	3	1.1.1.3243.14	47.4398	1563.74	47.3675
P04217	Alpha-1B-glycoprotein OS=Homo sapiens GN=A1BG PE=1 SV=4	LETPDFQLFK	99		cleaved H-L@N-term	-0.000309701	1236.64	619.327	1236.64	619.327	2	1.1.1.3942.9	78.857	27683.5	78.8793
P04217	Alpha-1B-glycoprotein OS=Homo sapiens GN=A1BG PE=1 SV=4	LHDNQNGWSGDSAPVELILSDETLPAPEFSPEPESGR	99	Deamidated(N)@6		0.00507643	3990.84	998.718	3990.84	998.717	4	1.1.1.4301.9	95.0145	13503.4	95.2992
P04217	Alpha-1B-glycoprotein OS=Homo sapiens GN=A1BG PE=1 SV=4	LLELTGPK	99			-0.00040466	869.522	435.768	869.522	435.768	2	1.1.1.3209.5	45.8967	45388	45.8009
P04217	Alpha-1B-glycoprotein OS=Homo sapiens GN=A1BG PE=1 SV=4	NGVAQEPVHLDSPAIK	99			-0.00287053	1673.87	558.964	1673.87	558.965	3	1.1.1.3191.8	45.095	12011.6	45.0775
P04217	Alpha-1B-glycoprotein OS=Homo sapiens GN=A1BG PE=1 SV=4	SGLSTGWTQLSK	99			0.00101475	1263.65	632.831	1263.65	632.83	2	1.1.1.3469.24	57.5782	20239.7	57.6014
P04217	Alpha-1B-glycoprotein OS=Homo sapiens GN=A1BG PE=1 SV=4	SWVPHTFESELSDPVELLVAES	99			0.000774694	2470.19	1236.1	2470.19	1236.1	2	1.1.1.4452.35	101.862	8671.93	101.867
P04217	Alpha-1B-glycoprotein OS=Homo sapiens GN=A1BG PE=1 SV=4	TDGEGALSEPSATVTIEELAAPPPPVLMHHGESSQVLHPGNK	99			0.991215	4300.1	1076.03	4299.11	1075.79	4	1.1.1.3857.12	75.0647	484.84	75.0695
P04217	Alpha-1B-glycoprotein OS=Homo sapiens GN=A1BG PE=1 SV=4	TPGAAANLELIFVGPQHAGNYR	99			-0.00162726	2295.17	766.065	2295.18	766.066	3	1.1.1.3925.9	78.1014	15218.9	77.9828
P04217	Alpha-1B-glycoprotein OS=Homo sapiens GN=A1BG PE=1 SV=4	VTLTCVAPLSGVDFQLR	99	Carbamidomethyl(C)@5		-0.00108557	1874.99	938.503	1874.99	938.503	2	1.1.1.4155.25	88.4387	15620.9	88.3579
P04217	Alpha-1B-glycoprotein OS=Homo sapiens GN=A1BG PE=1 SV=4	GVTFLLR	98.32			-0.00143465	804.484	403.25	804.486	403.25	2	1.1.1.3576.3	62.3868	12798.2	62.2002
P02753	Retinol-binding protein 4 OS=Homo sapiens GN=RBP4 PE=1 SV=3	DPNGLPPEAQK	99			-0.000464283	1164.58	583.296	1164.58	583.296	2	1.1.1.2748.6	25.2487	3802.65	25.6764
P02753	Retinol-binding protein 4 OS=Homo sapiens GN=RBP4 PE=1 SV=3	GNDDHWIVDTDYDTY	99		cleaved Y-A@C-term	0.00843234	1827.73	914.873	1827.72	914.868	2	1.1.1.3820.42	73.3711	279.053	73.3793
P02753	Retinol-binding protein 4 OS=Homo sapiens GN=RBP4 PE=1 SV=3	GNDDHWIVDTDYDTYAVQY	99		cleaved Y-S@C-term	0.0107426	2288.96	1145.49	2288.95	1145.48	2	1.1.1.4022.15	82.4546	500.402	82.4595
P02753	Retinol-binding protein 4 OS=Homo sapiens GN=RBP4 PE=1 SV=3	GNDDHWIVDTDYDTYAVQYSCR	99	Carbamidomethyl(C)@21		-0.00325294	2692.11	674.035	2692.11	674.036	4	1.1.1.3815.26	73.128	2040	73.2415
P02753	Retinol-binding protein 4 OS=Homo sapiens GN=RBP4 PE=1 SV=3	KDPEGLFLQDNIVAEFSVDETGQMSATAK	99		missed K-D@1	-0.00376971	3139.5	1047.51	3139.5	1047.51	3	1.1.1.4321.32	95.9185	887.919	95.9301
P02753	Retinol-binding protein 4 OS=Homo sapiens GN=RBP4 PE=1 SV=3	LIVHNGYCDGR	99	Deamidated(N)@5; Carbamidomethyl(C)@8		0.00100242	1303.6	435.54	1303.6	435.54	3	1.1.1.2808.7	27.922	2054.83	27.8698
P02753	Retinol-binding protein 4 OS=Homo sapiens GN=RBP4 PE=1 SV=3	LLNLDGTCADSYSFVFSR	99	Carbamidomethyl(C)@8		-0.00460467	2063.96	1032.99	2063.96	1032.99	2	1.1.1.4221.17	91.4175	1407.01	91.1982
P02753	Retinol-binding protein 4 OS=Homo sapiens GN=RBP4 PE=1 SV=3	LLNNWDVCADMVGTFTDTEDPAK	99	Carbamidomethyl(C)@8		-0.00141403	2611.16	871.393	2611.16	871.393	3	1.1.1.4270.8	93.6215	2865.14	93.7752
P02753	Retinol-binding protein 4 OS=Homo sapiens GN=RBP4 PE=1 SV=3	QEELCLAR	99	Carbamidomethyl(C)@5		-0.00247448	1017.49	509.752	1017.49	509.753	2	1.1.1.2939.9	33.7997	615.271	33.6883
P02753	Retinol-binding protein 4 OS=Homo sapiens GN=RBP4 PE=1 SV=3	QRQEELCLAR	99	Carbamidomethyl(C)@7	missed R-Q@2	-0.00087149	1301.65	434.891	1301.65	434.891	3	1.1.1.2793.2	27.2483	20190.2	27.154
P02753	Retinol-binding protein 4 OS=Homo sapiens GN=RBP4 PE=1 SV=3	YWGVASFLQK	99			-0.000119215	1197.62	599.816	1197.62	599.816	2	1.1.1.3971.4	80.142	5643.55	80.1793
P02753	Retinol-binding protein 4 OS=Homo sapiens GN=RBP4 PE=1 SV=3	FSGTWYAMAK	99			0.000662722	1160.53	581.274	1160.53	581.273	2	1.1.1.3547.5	61.0874	7398.55	61.1647
P01042	Kininogen-1 OS=Homo sapiens GN=KNG1 PE=1 SV=2	DIPTNSPELEETLTHTITK	99			0.000129334	2138.07	713.699	2138.07	713.699	3	1.1.1.3794.11	72.1814	5696.35	72.6013
P01042	Kininogen-1 OS=Homo sapiens GN=KNG1 PE=1 SV=2	ENFLFLTPDCK	99	Carbamidomethyl(C)@10		-0.00123255	1382.65	692.334	1382.65	692.334	2	1.1.1.3923.5	77.9952	10372.5	77.5352
P01042	Kininogen-1 OS=Homo sapiens GN=KNG1 PE=1 SV=2	FKLDDDLEHQGGHVLDHGHK	99		missed K-L@2	-0.00288754	2296.1	575.031	2296.1	575.032	4	1.1.1.3105.15	41.2218	1205.71	41.2517
P01042	Kininogen-1 OS=Homo sapiens GN=KNG1 PE=1 SV=2	FSVATQTCQITPAEGPVVTAQYDCLGCVHPISTQSPDLEPILR	99	Carbamidomethyl(C)@8; Carbamidomethyl(C)@24; Carbamidomethyl(C)@27		-0.00346466	4755.29	1189.83	4755.3	1189.83	4	1.1.1.4147.44	88.0812	2097.39	87.9949
P01042	Kininogen-1 OS=Homo sapiens GN=KNG1 PE=1 SV=2	IASFSQNCDIYPGK	99	Carbamidomethyl(C)@8		-0.000377919	1598.74	800.377	1598.74	800.377	2	1.1.1.3363.9	52.8232	3501.88	52.5147
P01042	Kininogen-1 OS=Homo sapiens GN=KNG1 PE=1 SV=2	LGQSLDCNAEVYVVPWEK	99	Carbamidomethyl(C)@7		0.000720143	2106.01	1054.01	2106.01	1054.01	2	1.1.1.3933.13	78.4673	4192.92	78.6997
P01042	Kininogen-1 OS=Homo sapiens GN=KNG1 PE=1 SV=2	QESQSEEIDCNDKDLFK	99	Gln->pyro-Glu@N-term; Carbamidomethyl(C)@10	cleaved T-Q@N-term; missed K-D@13	0.000509909	2066.87	1034.44	2066.87	1034.44	2	1.1.1.3428.16	55.7404	3457.14	55.8799
P01042	Kininogen-1 OS=Homo sapiens GN=KNG1 PE=1 SV=2	QVVAGLNFR	99	Gln->pyro-Glu@N-term		-0.000192165	985.534	493.774	985.534	493.775	2	1.1.1.3816.2	73.1539	513.24	73.1955
P01042	Kininogen-1 OS=Homo sapiens GN=KNG1 PE=1 SV=2	SLWNGDTGECTDNAYIDIQLR	99	Carbamidomethyl(C)@10		-0.00118652	2440.1	1221.06	2440.1	1221.06	2	1.1.1.4053.16	83.8423	395.883	83.7126
P01042	Kininogen-1 OS=Homo sapiens GN=KNG1 PE=1 SV=2	YFIDFVAR	99			0.00172907	1029.53	515.772	1029.53	515.771	2	1.1.1.3846.4	74.535	3348.46	74.2563
P01042	Kininogen-1 OS=Homo sapiens GN=KNG1 PE=1 SV=2	YNSQNQSNNQFVLYR	99			0.00390802	1873.87	937.945	1873.87	937.943	2	1.1.1.3371.9	53.1771	679.503	53.2758
P01042	Kininogen-1 OS=Homo sapiens GN=KNG1 PE=1 SV=2	DFVQPPTK	99			0.000551249	930.482	466.248	930.481	466.248	2	1.1.1.2872.2	30.787	3445.17	30.6038
P01042	Kininogen-1 OS=Homo sapiens GN=KNG1 PE=1 SV=2	KLGQSLDCNAEVYVVPWEK	96.8	Carbamidomethyl(C)@8	missed K-L@1	2.00399	2236.11	746.377	2234.1	745.709	3	1.1.1.3756.8	70.48	448.504	70.499
P01859	Ig gamma-2 chain C region OS=Homo sapiens GN=IGHG2 PE=1 SV=2	CCVECPPCPAPPVAGPSVFLFPPKPK	99	Carbamidomethyl(C)@1; Carbamidomethyl(C)@2; Carbamidomethyl(C)@5; Carbamidomethyl(C)@8		-0.00204292	2907.39	970.138	2907.39	970.139	3	1.1.1.3877.9	75.961	1617.83	75.8315
P01859	Ig gamma-2 chain C region OS=Homo sapiens GN=IGHG2 PE=1 SV=2	EPQVYTLPPSR	99			-0.000417655	1285.67	643.84	1285.67	643.841	2	1.1.1.3172.16	44.2466	2477.31	44.3578
P01859	Ig gamma-2 chain C region OS=Homo sapiens GN=IGHG2 PE=1 SV=2	GLPAPIEK	99			-4.31326e-05	823.48	412.747	823.48	412.747	2	1.1.1.2907.2	32.3529	27149	31.9902
P01859	Ig gamma-2 chain C region OS=Homo sapiens GN=IGHG2 PE=1 SV=2	GPSVFPLAPCSR	99	Carbamidomethyl(C)@10		-0.000263211	1286.64	644.329	1286.64	644.329	2	1.1.1.3549.15	61.1882	28606.4	61.1198
P01859	Ig gamma-2 chain C region OS=Homo sapiens GN=IGHG2 PE=1 SV=2	STSESTAALGCLVK	99	Carbamidomethyl(C)@11		0.0016949	1422.7	712.359	1422.7	712.359	2	1.1.1.3360.12	52.679	14295.1	52.5594
P01859	Ig gamma-2 chain C region OS=Homo sapiens GN=IGHG2 PE=1 SV=2	TPEVTCVVVDVSHEDPEVQFNWYVDGVEVHNAK	99	Carbamidomethyl(C)@6		0.00255651	3796.77	950.2	3796.77	950.199	4	1.1.1.4233.18	91.947	1310.81	91.9611
P01859	Ig gamma-2 chain C region OS=Homo sapiens GN=IGHG2 PE=1 SV=2	TTPPMLDSDGSFFLYSK	99			-0.00267163	1904.88	953.449	1904.89	953.451	2	1.1.1.4109.14	86.3465	4595.44	86.2764
P01859	Ig gamma-2 chain C region OS=Homo sapiens GN=IGHG2 PE=1 SV=2	VVSVLTVVHQDWLNGK	99			-0.00148673	1792.98	598.668	1792.98	598.668	3	1.1.1.3957.3	79.5159	19354.3	79.4638
P01859	Ig gamma-2 chain C region OS=Homo sapiens GN=IGHG2 PE=1 SV=2	WQQGNVFSCSVMHEALHNHYTQK	99	Carbamidomethyl(C)@9		-0.0054123	2800.25	561.058	2800.26	561.059	5	1.1.1.3530.13	60.326	5529.12	60.4447
P01859	Ig gamma-2 chain C region OS=Homo sapiens GN=IGHG2 PE=1 SV=2	NQVSLTCLVK	99	Deamidated(N)@1; Carbamidomethyl(C)@7		0.00195396	1161.61	581.812	1161.61	581.81	2	1.1.1.3610.3	63.9098	1902.73	64.0368
P01859	Ig gamma-2 chain C region OS=Homo sapiens GN=IGHG2 PE=1 SV=2	TTPPMLDSDGSFFLY	99		cleaved Y-S@C-term	-7.36621e-05	1689.76	845.887	1689.76	845.887	2	1.1.1.4405.7	99.7245	1961.83	99.6119
P01859	Ig gamma-2 chain C region OS=Homo sapiens GN=IGHG2 PE=1 SV=2	GPSVFPLAPC	99	Carbamidomethyl(C)@10	cleaved C-S@C-term	-0.000278089	1043.51	522.763	1043.51	522.763	2	1.1.1.3881.2	76.1068	6499.29	76.2792
P01859	Ig gamma-2 chain C region OS=Homo sapiens GN=IGHG2 PE=1 SV=2	SVMHEALHNHYTQK	99		cleaved C-S@N-term	-0.000351034	1693.8	424.457	1693.8	424.457	4	1.1.1.2667.5	21.622	1595.73	21.6129
P01859	Ig gamma-2 chain C region OS=Homo sapiens GN=IGHG2 PE=1 SV=2	FNWYVDGVEVHNAK	99		cleaved Q-F@N-term	0.998638	1677.79	839.904	1676.79	839.405	2	1.1.1.3558.16	61.6092	2150.08	61.4354
P80108	Phosphatidylinositol-glycan-specific phospholipase D OS=Homo sapiens GN=GPLD1 PE=1 SV=3	AQYVLISPEASSR	99			0.00500336	1419.74	710.878	1419.74	710.875	2	1.1.1.3324.16	51.0686	388.917	50.8151
P80108	Phosphatidylinositol-glycan-specific phospholipase D OS=Homo sapiens GN=GPLD1 PE=1 SV=3	FGGVLHLSDLDDDGLDEIIMAAPLR	99			-0.00656014	2681.33	894.784	2681.34	894.786	3	1.1.1.4410.12	99.9534	1936.39	99.9708
P80108	Phosphatidylinositol-glycan-specific phospholipase D OS=Homo sapiens GN=GPLD1 PE=1 SV=3	GIVAAFYSGPSLSDK	99			0.000287752	1510.77	756.391	1510.77	756.391	2	1.1.1.3729.28	69.2692	939.682	69.2891
P80108	Phosphatidylinositol-glycan-specific phospholipase D OS=Homo sapiens GN=GPLD1 PE=1 SV=3	IADVTSGLIGGEDGR	99			0.000143694	1458.73	730.373	1458.73	730.373	2	1.1.1.3425.22	55.5956	1939.82	55.7004
P80108	Phosphatidylinositol-glycan-specific phospholipase D OS=Homo sapiens GN=GPLD1 PE=1 SV=3	LSFPYARLGWAMTSA	99		cleaved F-L@N-term; cleaved A-D@C-term; missed R-L@7	0.00400108	1669.83	557.618	1669.83	557.617	3	1.1.1.3021.7	37.4658	3930.37	37.4459
P80108	Phosphatidylinositol-glycan-specific phospholipase D OS=Homo sapiens GN=GPLD1 PE=1 SV=3	TMFIGGSQLSQK	99			0.00112434	1295.66	648.835	1295.65	648.834	2	1.1.1.3271.17	48.6984	588.324	48.7133
P80108	Phosphatidylinositol-glycan-specific phospholipase D OS=Homo sapiens GN=GPLD1 PE=1 SV=3	VITENVIVDCSHIQFLEMYGEMLAVSK	99	Carbamidomethyl(C)@10		-0.00135791	3124.53	1042.52	3124.53	1042.52	3	1.1.1.4425.21	100.635	617.86	100.736
P80108	Phosphatidylinositol-glycan-specific phospholipase D OS=Homo sapiens GN=GPLD1 PE=1 SV=3	QVLLVGAPTYDDVSK	99			-0.000729523	1603.85	802.93	1603.85	802.93	2	1.1.1.3552.36	61.3352	2022.86	61.3902
P80108	Phosphatidylinositol-glycan-specific phospholipase D OS=Homo sapiens GN=GPLD1 PE=1 SV=3	LSGALHVYSLGSD	99			-0.00231515	1317.65	659.834	1317.66	659.836	2	1.1.1.3528.34	60.249	1452.01	60.2639
P80108	Phosphatidylinositol-glycan-specific phospholipase D OS=Homo sapiens GN=GPLD1 PE=1 SV=3	ELLLEHQDAYQAGIVFPDCFYPSICK	99	Carbamidomethyl(C)@19; Carbamidomethyl(C)@25		0.00178702	3112.47	1038.5	3112.47	1038.5	3	1.1.1.4247.41	92.5906	352.269	92.5039
P80108	Phosphatidylinositol-glycan-specific phospholipase D OS=Homo sapiens GN=GPLD1 PE=1 SV=3	GIVAAFYSGPSLSDKEK	96.87		missed K-E@15	-0.0025411	1767.9	590.308	1767.9	590.309	3	1.1.1.3549.9	61.1782	1181.2	61.1647
P02749	Beta-2-glycoprotein 1 OS=Homo sapiens GN=APOH PE=1 SV=3	AGILENGAVR	99	Deamidated(N)@6	cleaved F-A@N-term	-0.00213887	999.533	500.774	999.535	500.775	2	1.1.1.3030.10	37.8749	7807.06	37.85
P02749	Beta-2-glycoprotein 1 OS=Homo sapiens GN=APOH PE=1 SV=3	ATFGCHDGYSLDGPEEIECTK	99	Carbamidomethyl(C)@5; Carbamidomethyl(C)@19		0.00093897	2384.99	796.004	2384.99	796.004	3	1.1.1.3452.37	56.8178	17520.8	56.5588
P02749	Beta-2-glycoprotein 1 OS=Homo sapiens GN=APOH PE=1 SV=3	CSYTEDAQCIDGTIEVPK	99	Carbamidomethyl(C)@1; Carbamidomethyl(C)@9		0.00404194	2084.91	1043.46	2084.9	1043.46	2	1.1.1.3537.20	60.6656	3685.8	60.8054
P02749	Beta-2-glycoprotein 1 OS=Homo sapiens GN=APOH PE=1 SV=3	KCSYTEDAQCIDGTIEVPK	99	Carbamidomethyl(C)@2; Carbamidomethyl(C)@10	missed K-C@1	0.000846833	2213	738.674	2213	738.673	3	1.1.1.3409.9	54.8767	6256.18	54.8451
P02749	Beta-2-glycoprotein 1 OS=Homo sapiens GN=APOH PE=1 SV=3	TCPKPDDLPFSTVVPLK	99	Carbamidomethyl(C)@2		0.0014164	1913	957.506	1913	957.506	2	1.1.1.3746.9	70.033	919.225	69.8274
P02749	Beta-2-glycoprotein 1 OS=Homo sapiens GN=APOH PE=1 SV=3	TFYEPGEEITYSCK	99	Carbamidomethyl(C)@13	cleaved K-P@C-term	0.00292874	1722.75	862.381	1722.74	862.38	2	1.1.1.3467.38	57.5004	2721.36	57.5103
P02749	Beta-2-glycoprotein 1 OS=Homo sapiens GN=APOH PE=1 SV=3	TFYEPGEEITYSCKPGYVSR	99	Carbamidomethyl(C)@13		0.00111832	2382.08	795.036	2382.08	795.035	3	1.1.1.3468.41	57.5468	9119.5	57.6469
P02749	Beta-2-glycoprotein 1 OS=Homo sapiens GN=APOH PE=1 SV=3	VCPFAGILENGAVR	99	Carbamidomethyl(C)@2		-0.00181748	1501.77	751.892	1501.77	751.893	2	1.1.1.3892.10	76.6225	1615.44	76.4136
P02749	Beta-2-glycoprotein 1 OS=Homo sapiens GN=APOH PE=1 SV=3	WSPELPVCAPIICPPPSIPTFATLR	99	Carbamidomethyl(C)@8; Carbamidomethyl(C)@13		0.00228771	2818.46	940.493	2818.46	940.492	3	1.1.1.4400.32	99.508	425.527	99.476
P02749	Beta-2-glycoprotein 1 OS=Homo sapiens GN=APOH PE=1 SV=3	EHSSLAFWK	99			0.00365355	1103.54	552.779	1103.54	552.777	2	1.1.1.3309.6	50.3786	1565.91	50.2784
P68871	Hemoglobin subunit beta OS=Homo sapiens GN=HBB PE=1 SV=2	EFTPPVQAAYQK	99			-0.000506599	1377.69	689.854	1377.69	689.854	2	1.1.1.3210.17	45.9732	1632.75	46.1597
P68871	Hemoglobin subunit beta OS=Homo sapiens GN=HBB PE=1 SV=2	FFESFGDLSTPDAVMGNPK	99			-0.00206922	2057.94	686.987	2057.94	686.987	3	1.1.1.4080.7	85.03	3221.83	85.0172
P68871	Hemoglobin subunit beta OS=Homo sapiens GN=HBB PE=1 SV=2	GTFATLSELHCDK	99	Carbamidomethyl(C)@11		0.00131413	1477.69	739.851	1477.69	739.851	2	1.1.1.3264.29	48.3923	3088.9	48.3988
P68871	Hemoglobin subunit beta OS=Homo sapiens GN=HBB PE=1 SV=2	LLVVYPWTQR	99			9.02276e-06	1273.72	637.866	1273.72	637.866	2	1.1.1.3902.4	77.0504	2658.95	77.1302
P68871	Hemoglobin subunit beta OS=Homo sapiens GN=HBB PE=1 SV=2	VLGAFSDGLAHLDNLK	99			-0.000163818	1668.88	557.302	1668.88	557.302	3	1.1.1.3848.5	74.6297	13176.1	74.7555
P68871	Hemoglobin subunit beta OS=Homo sapiens GN=HBB PE=1 SV=2	VNVDEVGGEALGR	99			0.000182408	1313.66	657.836	1313.66	657.836	2	1.1.1.3258.15	48.1192	13252.9	47.9049
P68871	Hemoglobin subunit beta OS=Homo sapiens GN=HBB PE=1 SV=2	VVAGVANALAHK	99			0.000291001	1148.67	383.896	1148.67	383.896	3	1.1.1.2906.2	32.3081	7667.67	32.1244
P68871	Hemoglobin subunit beta OS=Homo sapiens GN=HBB PE=1 SV=2	SAVTALWGK	99			-0.000373325	931.512	466.764	931.513	466.764	2	1.1.1.3486.3	58.3294	7015.34	58.3667
P68871	Hemoglobin subunit beta OS=Homo sapiens GN=HBB PE=1 SV=2	KVLGAFSDGLAHLDNLK	99		missed K-V@1	-0.00370329	1796.97	599.999	1796.98	600	3	1.1.1.3708.8	68.3081	2005.3	68.2997
P68871	Hemoglobin subunit beta OS=Homo sapiens GN=HBB PE=1 SV=2	LHVDPENFR	97.77			-0.00050949	1125.56	376.193	1125.56	376.193	3	1.1.1.3106.2	41.256	4402.17	41.3867
P51884	Lumican OS=Homo sapiens GN=LUM PE=1 SV=2	FNALQYLR	99			-0.00623913	1023.54	512.779	1023.55	512.782	2	1.1.1.3735.4	69.5212	6909.28	69.6481
P51884	Lumican OS=Homo sapiens GN=LUM PE=1 SV=2	ISETSLPPDMYECLR	99	Carbamidomethyl(C)@13		-0.000106698	1809.83	905.921	1809.83	905.921	2	1.1.1.3705.17	68.2024	5924.07	67.9839
P51884	Lumican OS=Homo sapiens GN=LUM PE=1 SV=2	LKEDAVSAAFK	99		missed K-E@2	-0.00246362	1177.63	589.823	1177.63	589.824	2	1.1.1.3012.14	37.0671	2539.53	37.1774
P51884	Lumican OS=Homo sapiens GN=LUM PE=1 SV=2	LPSGLPVSLLTLYLDNNK	99			-0.00123948	1956.09	979.053	1956.09	979.054	2	1.1.1.4459.11	102.17	947.262	102.047
P51884	Lumican OS=Homo sapiens GN=LUM PE=1 SV=2	NIPTVNENLENYYLEVNQLEK	99			-0.00341142	2535.25	846.089	2535.25	846.09	3	1.1.1.4197.12	90.3263	5917.46	90.4307
P51884	Lumican OS=Homo sapiens GN=LUM PE=1 SV=2	SLEDLQLTHNK	99			-0.00273976	1296.66	649.34	1296.67	649.341	2	1.1.1.3109.15	41.4192	1499.82	41.3867
P51884	Lumican OS=Homo sapiens GN=LUM PE=1 SV=2	SLEYLDLSFNQIAR	99			-0.000768635	1667.85	556.958	1667.85	556.958	3	1.1.1.4181.2	89.5823	2268.65	89.6687
P51884	Lumican OS=Homo sapiens GN=LUM PE=1 SV=2	ILGPLSYSK	99			0.00162153	976.561	489.288	976.559	489.287	2	1.1.1.3276.4	48.9019	2069.3	48.8474
P51884	Lumican OS=Homo sapiens GN=LUM PE=1 SV=2	ISNIPDEYFK	99			0.00086295	1224.6	613.309	1224.6	613.309	2	1.1.1.3514.6	59.6021	7011.55	59.4073
P51884	Lumican OS=Homo sapiens GN=LUM PE=1 SV=2	CAPECNCPESYPSAMYCDELK	97.1	Carbamidomethyl(C)@1; Carbamidomethyl(C)@5; Carbamidomethyl(C)@7; Carbamidomethyl(C)@17	cleaved N-C@N-term	5.81792e-05	2579.97	860.999	2579.97	860.998	3	1.1.1.3531.42	60.3929	1161.67	60.3994
P02655	Apolipoprotein C-II OS=Homo sapiens GN=APOC2 PE=1 SV=1	DEMPSPTFLTQVK	99		cleaved Q-D@N-term	8.23261e-05	1491.73	746.871	1491.73	746.871	2	1.1.1.3768.7	71.0111	1957.56	70.9912
P02655	Apolipoprotein C-II OS=Homo sapiens GN=APOC2 PE=1 SV=1	STAAMSTYTGIFTDQVLSVLK	99	Oxidation(M)@5		0.00490564	2248.14	1125.08	2248.13	1125.07	2	1.1.1.4377.30	98.4802	669.638	98.5302
P02655	Apolipoprotein C-II OS=Homo sapiens GN=APOC2 PE=1 SV=1	STAAMSTYTGIFTDQVLSVLKGEE	99		missed K-G@21	0.000966414	2547.24	850.088	2547.24	850.088	3	1.1.1.4530.10	105.367	6419.72	105.372
P02655	Apolipoprotein C-II OS=Homo sapiens GN=APOC2 PE=1 SV=1	STYTGIFTDQVLSVLK	99		cleaved M-S@N-term	-0.000107605	1770.94	886.477	1770.94	886.477	2	1.1.1.4358.18	97.6085	3408.15	97.4871
P02655	Apolipoprotein C-II OS=Homo sapiens GN=APOC2 PE=1 SV=1	STYTGIFTDQVLSVLKGEE	99		cleaved M-S@N-term; missed K-G@16	0.0155291	2086.06	696.361	2086.05	696.356	3	1.1.1.4419.10	100.347	492.472	100.329
P02655	Apolipoprotein C-II OS=Homo sapiens GN=APOC2 PE=1 SV=1	TQQPQQDEMPSPTFLTQVK	99		cleaved G-T@N-term	-0.00428303	2202.06	1102.04	2202.06	1102.04	2	1.1.1.3720.15	68.8771	38297.7	69.154
P02655	Apolipoprotein C-II OS=Homo sapiens GN=APOC2 PE=1 SV=1	TYLPAVDEK	99			-0.00623424	1034.52	1035.53	1034.53	1035.54	1	1.1.1.3098.12	40.9327	629.665	40.8927
P02655	Apolipoprotein C-II OS=Homo sapiens GN=APOC2 PE=1 SV=1	ESLSSYWESAK	99			-0.000768735	1285.58	643.798	1285.58	643.799	2	1.1.1.3544.9	60.9551	43137.9	60.8054
P02766	Transthyretin OS=Homo sapiens GN=TTR PE=1 SV=1	AADDTWEPFASGK	99			0.000114724	1393.62	697.815	1393.61	697.815	2	1.1.1.3549.19	61.1948	28328.3	61.1198
P02766	Transthyretin OS=Homo sapiens GN=TTR PE=1 SV=1	ALGISPFHEHAEVVFTANDSGPR	99			-0.00378749	2450.19	613.556	2450.2	613.557	4	1.1.1.3552.17	61.3161	107014	61.2999
P02766	Transthyretin OS=Homo sapiens GN=TTR PE=1 SV=1	KAADDTWEPFASGK	99		missed K-A@1	0.000697988	1521.71	508.244	1521.71	508.244	3	1.1.1.3269.11	48.598	9232.4	48.6685
P02766	Transthyretin OS=Homo sapiens GN=TTR PE=1 SV=1	SYSTTAVVTNPK	99		cleaved Y-S@N-term	0.00425691	1266.65	634.332	1266.65	634.33	2	1.1.1.2831.15	28.9715	2735.51	28.9888
P02766	Transthyretin OS=Homo sapiens GN=TTR PE=1 SV=1	SYSTTAVVTNPKE	99		cleaved Y-S@N-term; missed K-E@12	0.0280143	1395.72	698.865	1395.69	698.851	2	1.1.1.2850.19	29.8268	2023.13	29.8866
P02766	Transthyretin OS=Homo sapiens GN=TTR PE=1 SV=1	TSESGELHGLTTEEEFVEGIYK	99			-0.00149092	2454.14	614.543	2454.14	614.543	4	1.1.1.3938.7	78.6674	4854.58	78.7446
P02766	Transthyretin OS=Homo sapiens GN=TTR PE=1 SV=1	TSESGELHGLTTEEEFVEGIYKVEIDTK	99		missed K-V@22	-0.0054633	3139.5	785.883	3139.51	785.884	4	1.1.1.4256.22	92.9837	16924.9	92.9164
P02766	Transthyretin OS=Homo sapiens GN=TTR PE=1 SV=1	GSPAINVAVHVFR	99			-0.00215634	1365.75	456.257	1365.75	456.258	3	1.1.1.3542.3	60.8578	13039.9	60.7604
P02766	Transthyretin OS=Homo sapiens GN=TTR PE=1 SV=1	YTIAALLSPY	99		cleaved Y-S@C-term	-0.00187493	1110.59	556.304	1110.6	556.305	2	1.1.1.4328.2	96.2086	645.128	96.2501
P02750	Leucine-rich alpha-2-glycoprotein OS=Homo sapiens GN=LRG1 PE=1 SV=2	ALGHLDLSGNR	99			0.000709932	1151.61	384.876	1151.6	384.876	3	1.1.1.3009.3	36.9126	4907.65	37.0878
P02750	Leucine-rich alpha-2-glycoprotein OS=Homo sapiens GN=LRG1 PE=1 SV=2	DGFDISGNPWICDQNLSDLYR	99	Carbamidomethyl(C)@12		0.00331048	2484.1	829.042	2484.1	829.041	3	1.1.1.4320.24	95.8616	1956.93	95.9754
P02750	Leucine-rich alpha-2-glycoprotein OS=Homo sapiens GN=LRG1 PE=1 SV=2	DLLLPQPDLR	99			-0.000183773	1178.67	590.34	1178.67	590.34	2	1.1.1.3735.8	69.5287	7083.62	69.4689
P02750	Leucine-rich alpha-2-glycoprotein OS=Homo sapiens GN=LRG1 PE=1 SV=2	ENQLEVLEVSWLHGLK	99			-0.00214773	1893	632.006	1893	632.007	3	1.1.1.4331.7	96.3501	8784.25	96.2501
P02750	Leucine-rich alpha-2-glycoprotein OS=Homo sapiens GN=LRG1 PE=1 SV=2	LQELHLSSNGLESLSPEFLRPVPQLR	99			-0.000421371	2958.59	740.655	2958.59	740.655	4	1.1.1.4143.13	87.8743	2502.36	87.9042
P02750	Leucine-rich alpha-2-glycoprotein OS=Homo sapiens GN=LRG1 PE=1 SV=2	TLDLGENQLETLPPDLLR	99			0.00190648	2036.08	1019.05	2036.08	1019.05	2	1.1.1.4182.20	89.6589	918.285	89.5788
P02750	Leucine-rich alpha-2-glycoprotein OS=Homo sapiens GN=LRG1 PE=1 SV=2	VAAGAFQGLR	99			3.97701e-05	988.545	495.28	988.545	495.28	2	1.1.1.3165.11	43.9223	6454	43.864
P02750	Leucine-rich alpha-2-glycoprotein OS=Homo sapiens GN=LRG1 PE=1 SV=2	NALTGLPPGLFQASATLDTLVLK	99			-10.0179	2329.29	777.438	2339.31	780.777	3	1.1.1.4512.6	104.54	499.262	104.517
P02750	Leucine-rich alpha-2-glycoprotein OS=Homo sapiens GN=LRG1 PE=1 SV=2	GPLQLER	98.8			0.00017686	811.455	406.735	811.455	406.735	2	1.1.1.2916.3	32.76	6415.47	32.6613
P02750	Leucine-rich alpha-2-glycoprotein OS=Homo sapiens GN=LRG1 PE=1 SV=2	LQELHLSSNGLESLSPEFLR	95.47		cleaved R-P@C-term	-0.00760477	2268.17	757.063	2268.18	757.066	3	1.1.1.4124.15	87.0137	643.726	87.0898
P05090	Apolipoprotein D OS=Homo sapiens GN=APOD PE=1 SV=1	CPNPPVQENFDVNK	99	Carbamidomethyl(C)@1		-0.00258794	1656.75	829.384	1656.76	829.386	2	1.1.1.3176.22	44.4427	5207.84	43.9538
P05090	Apolipoprotein D OS=Homo sapiens GN=APOD PE=1 SV=1	IPTTFENGR	99	Deamidated(N)@7		-0.000416506	1034.5	518.259	1034.5	518.259	2	1.1.1.3008.12	36.8835	35470.9	36.9084
P05090	Apolipoprotein D OS=Homo sapiens GN=APOD PE=1 SV=1	KMTVTDQVNCPK	99	Carbamidomethyl(C)@10	missed K-M@1	-0.00232797	1419.68	474.235	1419.69	474.236	3	1.1.1.2698.5	23.0092	5617.29	22.997
P05090	Apolipoprotein D OS=Homo sapiens GN=APOD PE=1 SV=1	MTVTDQVNCPK	99	Carbamidomethyl(C)@9		0.000678684	1291.59	646.803	1291.59	646.802	2	1.1.1.2838.15	29.2796	47203.2	29.213
P05090	Apolipoprotein D OS=Homo sapiens GN=APOD PE=1 SV=1	NILTSNNIDVK	99			0.000554851	1229.66	615.838	1229.66	615.838	2	1.1.1.3270.16	48.6512	64967.3	48.5788
P05090	Apolipoprotein D OS=Homo sapiens GN=APOD PE=1 SV=1	NPNLPPETVDSLK	99			-0.000924649	1422.73	712.375	1422.74	712.375	2	1.1.1.3288.13	49.4615	2923.07	49.2942
P05090	Apolipoprotein D OS=Homo sapiens GN=APOD PE=1 SV=1	QAFHLGK	99	Gln->pyro-Glu@N-term	cleaved G-Q@N-term	-0.000793061	782.407	392.211	782.408	392.211	2	1.1.1.3150.3	43.2279	16367.5	42.7749
P19652	Alpha-1-acid glycoprotein 2 OS=Homo sapiens GN=ORM2 PE=1 SV=2	EHVAHLLF	99		cleaved F-L@C-term	0.000842045	964.514	483.264	964.513	483.264	2	1.1.1.3328.2	51.2224	6290	51.1282
P19652	Alpha-1-acid glycoprotein 2 OS=Homo sapiens GN=ORM2 PE=1 SV=2	EHVAHLLFLR	99			0.00263537	1233.7	412.241	1233.7	412.24	3	1.1.1.3312.2	50.507	109099	50.6809
P19652	Alpha-1-acid glycoprotein 2 OS=Homo sapiens GN=ORM2 PE=1 SV=2	EQLGEFYEALDCLCIPR	99	Carbamidomethyl(C)@12; Carbamidomethyl(C)@14		-0.000619143	2111.97	704.996	2111.97	704.996	3	1.1.1.4348.15	97.1352	112713	96.9841
P19652	Alpha-1-acid glycoprotein 2 OS=Homo sapiens GN=ORM2 PE=1 SV=2	SDVMYTDWK	99			0.000306828	1143.49	572.753	1143.49	572.753	2	1.1.1.3394.12	54.2024	76974.9	53.8587
P19652	Alpha-1-acid glycoprotein 2 OS=Homo sapiens GN=ORM2 PE=1 SV=2	TLMFGSYLDDEK	99			0.00180465	1417.65	709.83	1417.64	709.829	2	1.1.1.3820.27	73.3586	2804.03	73.7934
P19652	Alpha-1-acid glycoprotein 2 OS=Homo sapiens GN=ORM2 PE=1 SV=2	TLMFGSYLDDEKNWGLSFYADKPETTK	99		missed K-N@12	0.00062579	3155.48	789.877	3155.48	789.877	4	1.1.1.4234.9	91.977	29410.6	92.1861
P19652	Alpha-1-acid glycoprotein 2 OS=Homo sapiens GN=ORM2 PE=1 SV=2	NWGLSFYADKPETTK	99			-0.00221571	1755.84	586.289	1755.85	586.29	3	1.1.1.3584.6	62.757	8550.17	62.7378
P19652	Alpha-1-acid glycoprotein 2 OS=Homo sapiens GN=ORM2 PE=1 SV=2	SYLNVQR	98.68		cleaved S-S@N-term	0.00207273	878.463	440.239	878.461	440.238	2	1.1.1.2852.5	29.8958	741.095	29.8417
P02774	Vitamin D-binding protein OS=Homo sapiens GN=GC PE=1 SV=1	GQELCADYSENTFTEYK	99	Carbamidomethyl(C)@5		0.00362988	2053.86	1027.94	2053.86	1027.94	2	1.1.1.3511.20	59.4923	1024.45	59.5421
P02774	Vitamin D-binding protein OS=Homo sapiens GN=GC PE=1 SV=1	HQPQEFPTYVEPTNDEICEAFR	99	Carbamidomethyl(C)@18		0.00168739	2706.2	903.075	2706.2	903.075	3	1.1.1.3814.44	73.0968	6967.27	73.2415
P02774	Vitamin D-binding protein OS=Homo sapiens GN=GC PE=1 SV=1	SCESNSPFPVHPGTAECCTK	99	Carbamidomethyl(C)@2; Carbamidomethyl(C)@17; Carbamidomethyl(C)@18		0.000930213	2263.93	755.651	2263.93	755.651	3	1.1.1.3083.13	40.2537	996.287	40.31
P02774	Vitamin D-binding protein OS=Homo sapiens GN=GC PE=1 SV=1	SLGECCDVEDSTTCFNAK	99	Carbamidomethyl(C)@5; Carbamidomethyl(C)@6; Carbamidomethyl(C)@14		0.00378043	2091.82	1046.92	2091.82	1046.92	2	1.1.1.3260.19	48.2139	1198.35	48.3538
P02774	Vitamin D-binding protein OS=Homo sapiens GN=GC PE=1 SV=1	VCSQYAAYGEK	99	Carbamidomethyl(C)@2		0.00172684	1274.56	638.288	1274.56	638.287	2	1.1.1.2819.12	28.4277	1124.97	28.407
P02774	Vitamin D-binding protein OS=Homo sapiens GN=GC PE=1 SV=1	VPTADLEDVLPLAEDITNILSK	99			-0.00162735	2365.26	789.428	2365.26	789.428	3	1.1.1.4671.6	111.814	3430.16	111.641
P02774	Vitamin D-binding protein OS=Homo sapiens GN=GC PE=1 SV=1	EVVSLTEACCAEGADPDCYDTR	98.56	Carbamidomethyl(C)@9; Carbamidomethyl(C)@10; Carbamidomethyl(C)@18		0.000126374	2517.01	840.01	2517.01	840.01	3	1.1.1.3472.43	57.7307	2071.18	57.6469
P02774	Vitamin D-binding protein OS=Homo sapiens GN=GC PE=1 SV=1	VLEPTLK	98.44			-0.000392337	798.485	400.25	798.485	400.25	2	1.1.1.2896.2	31.8618	3417.13	32.0797
P02656	Apolipoprotein C-III OS=Homo sapiens GN=APOC3 PE=1 SV=1	DALSSVQESQVAQQAR	99			-0.00131662	1715.84	572.955	1715.84	572.955	3	1.1.1.3197.15	45.3695	131282	45.3476
P02656	Apolipoprotein C-III OS=Homo sapiens GN=APOC3 PE=1 SV=1	DKFSEFWDLDPEVRPTSAVAA	99		missed K-F@2	0.00104791	2379.14	794.054	2379.14	794.053	3	1.1.1.4158.17	88.5656	7773.82	88.7635
P02656	Apolipoprotein C-III OS=Homo sapiens GN=APOC3 PE=1 SV=1	FSEFWDLDPEVRPTSAVAA	99			-0.00199475	2136.02	1069.02	2136.02	1069.02	2	1.1.1.4201.18	90.5154	3037.07	90.7
P02656	Apolipoprotein C-III OS=Homo sapiens GN=APOC3 PE=1 SV=1	GWVTDGFSSLK	99			-8.29495e-05	1195.59	598.801	1195.59	598.801	2	1.1.1.3733.8	69.4382	107603	69.3342
P02656	Apolipoprotein C-III OS=Homo sapiens GN=APOC3 PE=1 SV=1	TAKDALSSVQESQVAQQAR	99	Carbamyl@N-term	missed K-D@3	0.000713171	2059.03	1030.52	2059.03	1030.52	2	1.1.1.3289.17	49.5104	685.972	49.2495
P02656	Apolipoprotein C-III OS=Homo sapiens GN=APOC3 PE=1 SV=1	SEAEDASLLSFMQGYMK	99		cleaved A-S@N-term	0.00150427	1905.85	953.932	1905.85	953.932	2	1.1.1.4359.27	97.6561	35450	97.8038
P02656	Apolipoprotein C-III OS=Homo sapiens GN=APOC3 PE=1 SV=1	SSVQESQVAQQAR	99		cleaved L-S@N-term	0.00241303	1416.7	709.356	1416.7	709.355	2	1.1.1.2657.38	21.1963	143.439	21.1589
P02656	Apolipoprotein C-III OS=Homo sapiens GN=APOC3 PE=1 SV=1	SEAEDASLLSFMQGY	99		cleaved A-S@N-term; cleaved Y-M@C-term	-0.00156269	1646.71	824.363	1646.71	824.364	2	1.1.1.4400.18	99.4929	63924.9	99.431
P02656	Apolipoprotein C-III OS=Homo sapiens GN=APOC3 PE=1 SV=1	SEAEDASLLSF	99		cleaved A-S@N-term; cleaved F-M@C-term	0.00223217	1167.53	584.773	1167.53	584.772	2	1.1.1.3990.3	80.9948	1046.63	80.8501
P02656	Apolipoprotein C-III OS=Homo sapiens GN=APOC3 PE=1 SV=1	DALSSVQESQVAQQARGWVTDGFSSLK	99	Deamidated(Q)@13; Deamidated(Q)@14; Delta:H(4)C(2)(K)@27	missed R-G@16	0.0123853	2923.43	731.865	2923.42	731.862	4	1.1.1.3648.8	65.6341	1295.94	65.6515
P01876	Ig alpha-1 chain C region OS=Homo sapiens GN=IGHA1 PE=1 SV=2	DASGVTFTWTPSSGK	99			-0.00136311	1539.72	770.867	1539.72	770.868	2	1.1.1.3582.12	62.6815	1196.38	62.6482
P01876	Ig alpha-1 chain C region OS=Homo sapiens GN=IGHA1 PE=1 SV=2	DLCGCYSVSSVLPGCAEPWNHGK	99	Carbamidomethyl(C)@3; Carbamidomethyl(C)@5; Carbamidomethyl(C)@15		0.00384096	2592.12	865.048	2592.12	865.047	3	1.1.1.3823.43	73.5093	2442.02	73.5166
P01876	Ig alpha-1 chain C region OS=Homo sapiens GN=IGHA1 PE=1 SV=2	QEPSQGTTTFAVTSILR	99			0.00201009	1834.94	918.48	1834.94	918.479	2	1.1.1.3849.25	74.704	1847.31	74.7105
P01876	Ig alpha-1 chain C region OS=Homo sapiens GN=IGHA1 PE=1 SV=2	SGNTFRPEVHLLPPPSEELALNELVTLTCLAR	99	Carbamidomethyl(C)@29		0.00056428	3572.87	894.224	3572.87	894.224	4	1.1.1.4446.10	101.56	5709.46	101.233
P01876	Ig alpha-1 chain C region OS=Homo sapiens GN=IGHA1 PE=1 SV=2	TFTCTAAYPESK	99	Carbamidomethyl(C)@4		0.00143854	1374.61	688.314	1374.61	688.314	2	1.1.1.2986.15	35.9036	1127.11	35.8331
P01876	Ig alpha-1 chain C region OS=Homo sapiens GN=IGHA1 PE=1 SV=2	WLQGSQELPR	99			0.00118321	1212.63	607.32	1212.63	607.32	2	1.1.1.3263.29	48.3348	7098.42	48.3988
P01876	Ig alpha-1 chain C region OS=Homo sapiens GN=IGHA1 PE=1 SV=2	LLPPPSEELALNELVTLTCLAR	99	Carbamidomethyl(C)@19	cleaved H-L@N-term	-0.000246824	2448.33	817.117	2448.33	817.117	3	1.1.1.4559.9	106.658	880.859	106.768
P01876	Ig alpha-1 chain C region OS=Homo sapiens GN=IGHA1 PE=1 SV=2	TPLTATLSK	98.41			1.97305	932.512	467.263	930.539	466.277	2	1.1.1.2939.6	33.7922	1558948	33.6883
P04196	Histidine-rich glycoprotein OS=Homo sapiens GN=HRG PE=1 SV=1	ADLFYDVEALDLESPK	99			-0.000373463	1823.88	912.948	1823.88	912.949	2	1.1.1.4264.12	93.347	2513.93	93.416
P04196	Histidine-rich glycoprotein OS=Homo sapiens GN=HRG PE=1 SV=1	DGYLFQLLR	99			-0.000653362	1123.6	562.808	1123.6	562.809	2	1.1.1.4264.3	93.332	1621.16	93.3711
P04196	Histidine-rich glycoprotein OS=Homo sapiens GN=HRG PE=1 SV=1	DSPVLIDFFEDTER	99			0.00035685	1681.78	841.899	1681.78	841.899	2	1.1.1.4358.16	97.6052	2622.69	97.5774
P04196	Histidine-rich glycoprotein OS=Homo sapiens GN=HRG PE=1 SV=1	GGEGTGYFVDFSVR	99			0.00191303	1489.69	745.85	1489.68	745.849	2	1.1.1.3835.32	74.0551	1625.77	74.1178
P04196	Histidine-rich glycoprotein OS=Homo sapiens GN=HRG PE=1 SV=1	RPSEIVIGQCK	99	Carbamidomethyl(C)@10		0.000119529	1285.68	643.848	1285.68	643.848	2	1.1.1.2781.14	26.7414	1140.56	26.7513
P04196	Histidine-rich glycoprotein OS=Homo sapiens GN=HRG PE=1 SV=1	VSPTDCSAVEPEAEK	99	Carbamidomethyl(C)@6	cleaved A-V@N-term	0.00198277	1617.72	809.868	1617.72	809.867	2	1.1.1.2833.25	29.0719	2886.05	29.0336
P04196	Histidine-rich glycoprotein OS=Homo sapiens GN=HRG PE=1 SV=1	GEVLPLPEANFPSFPLPH	99		cleaved H-H@C-term	0.000152418	1960.01	654.344	1960.01	654.344	3	1.1.1.4347.4	97.0804	255.355	97.0295
P04196	Histidine-rich glycoprotein OS=Homo sapiens GN=HRG PE=1 SV=1	KGEVLPLPEANFPSFPLPH	98.99		cleaved H-H@C-term; missed K-G@1	-0.0133926	2088.09	697.038	2088.1	697.042	3	1.1.1.4225.4	91.5643	678.823	91.6466
P05452	Tetranectin OS=Homo sapiens GN=CLEC3B PE=1 SV=3	DQLPYICQFGIV	99	Carbamidomethyl(C)@7		0.00201262	1451.71	726.864	1451.71	726.863	2	1.1.1.4374.7	98.3173	1390.56	98.1702
P05452	Tetranectin OS=Homo sapiens GN=CLEC3B PE=1 SV=3	EQQALQTVCLK	99	Carbamidomethyl(C)@9		-0.000811932	1316.68	659.345	1316.68	659.345	2	1.1.1.3136.12	42.6258	3151.31	42.7301
P05452	Tetranectin OS=Homo sapiens GN=CLEC3B PE=1 SV=3	LDTLAQEVALLK	99			-0.000815034	1312.76	657.387	1312.76	657.387	2	1.1.1.3966.3	79.9216	4967.71	79.7321
P05452	Tetranectin OS=Homo sapiens GN=CLEC3B PE=1 SV=3	NWETEITAQPDGGK	99			0.00267784	1544.71	773.364	1544.71	773.363	2	1.1.1.3441.40	56.3214	2013	56.5136
P05452	Tetranectin OS=Homo sapiens GN=CLEC3B PE=1 SV=3	TENCAVLSGAANGK	99	Carbamidomethyl(C)@4		-0.00465671	1390.65	696.331	1390.65	696.333	2	1.1.1.2829.20	28.8743	416.598	28.8544
P05452	Tetranectin OS=Homo sapiens GN=CLEC3B PE=1 SV=3	TFHEASEDCISR	99	Carbamidomethyl(C)@9		0.00310267	1450.62	726.316	1450.61	726.315	2	1.1.1.2720.26	24.0174	683.646	24.024
P01834	Ig kappa chain C region OS=Homo sapiens GN=IGKC PE=1 SV=1	DSTYSLSSTLTLSK	99			-0.00250238	1501.75	751.882	1501.75	751.883	2	1.1.1.3650.15	65.7288	2974.72	65.6963
P01834	Ig kappa chain C region OS=Homo sapiens GN=IGKC PE=1 SV=1	HKVYACEVTHQGLSSPVTK	99	Carbamidomethyl@N-term; Carbamidomethyl(C)@6	missed K-V@2	-0.00245676	2197.09	550.28	2197.09	550.281	4	1.1.1.3149.17	43.1968	752.803	43.2234
P01834	Ig kappa chain C region OS=Homo sapiens GN=IGKC PE=1 SV=1	SGTASVVCLLNNFYPR	99	Carbamidomethyl(C)@8; Deamidated(N)@11		-0.00209415	1797.87	899.942	1797.87	899.943	2	1.1.1.3951.28	79.2729	2249.52	79.2844
P01834	Ig kappa chain C region OS=Homo sapiens GN=IGKC PE=1 SV=1	TVAAPSVFIFPPSDEQLK	99			-0.00344797	1945.02	649.346	1945.02	649.347	3	1.1.1.4086.12	85.3011	3113.32	85.1981
P01834	Ig kappa chain C region OS=Homo sapiens GN=IGKC PE=1 SV=1	VDNALQSGNSQESVTEQDSK	99			0.00260983	2134.96	1068.49	2134.96	1068.49	2	1.1.1.2836.29	29.2065	20062.3	28.7201
P01834	Ig kappa chain C region OS=Homo sapiens GN=IGKC PE=1 SV=1	VYACEVTHQGLSSPVTK	99	Amino(Y)@2; Carbamidomethyl(C)@4; Deamidated(Q)@9		0.0213215	1890.94	631.319	1890.91	631.312	3	1.1.1.3187.28	44.9218	15195	44.8066
P02775	Platelet basic protein OS=Homo sapiens GN=PPBP PE=1 SV=3	EESLDSDLYAELR	99			-0.000215356	1538.71	770.362	1538.71	770.362	2	1.1.1.3794.15	72.1939	445.248	72.2881
P02775	Platelet basic protein OS=Homo sapiens GN=PPBP PE=1 SV=3	GKEESLDSDLYAELR	99		missed K-E@2	-0.0017538	1723.82	575.615	1723.83	575.616	3	1.1.1.3567.8	61.99	27728.5	61.9758
P02775	Platelet basic protein OS=Homo sapiens GN=PPBP PE=1 SV=3	GTHCNQVEVIATLK	99	Carbamidomethyl(C)@4		-0.00092468	1568.8	785.406	1568.8	785.406	2	1.1.1.3188.34	44.9803	6016.7	45.2122
P02775	Platelet basic protein OS=Homo sapiens GN=PPBP PE=1 SV=3	ICLDPDAPR	99	Carbamidomethyl(C)@2		-0.00115225	1055.51	528.76	1055.51	528.761	2	1.1.1.3113.7	41.5835	15675.8	41.6108
P02775	Platelet basic protein OS=Homo sapiens GN=PPBP PE=1 SV=3	KICLDPDAPR	99	Carbamidomethyl(C)@3	missed K-I@1	0.00090397	1183.6	592.809	1183.6	592.808	2	1.1.1.2863.9	30.4031	2243.88	30.6038
P02775	Platelet basic protein OS=Homo sapiens GN=PPBP PE=1 SV=3	NIQSLEVIGK	99			-0.000566189	1099.62	550.819	1099.62	550.819	2	1.1.1.3358.12	52.5802	6783.07	52.5147
P00734	Prothrombin OS=Homo sapiens GN=F2 PE=1 SV=2	HQDFNSAVQLVENFCR	99	Carbamidomethyl(C)@15		0.00120029	1962.9	655.308	1962.9	655.307	3	1.1.1.3944.6	78.9393	52569.8	79.104
P00734	Prothrombin OS=Homo sapiens GN=F2 PE=1 SV=2	LAVTTHGLPCLAWASAQAK	99	Carbamidomethyl(C)@10		-0.000416646	1994.04	665.687	1994.04	665.688	3	1.1.1.3778.9	71.4678	2709.11	71.7965
P00734	Prothrombin OS=Homo sapiens GN=F2 PE=1 SV=2	SEGSSVNLSPPLEQCVPDR	99	Carbamidomethyl(C)@15		-0.0133987	2069.96	690.992	2069.97	690.997	3	1.1.1.3497.36	58.8497	20116.9	58.7716
P00734	Prothrombin OS=Homo sapiens GN=F2 PE=1 SV=2	TFGSGEADCGLRPLFEK	99	Carbamidomethyl(C)@9		-0.00229165	1882.89	628.636	1882.89	628.637	3	1.1.1.3591.9	63.0739	8057.1	62.9171
P00734	Prothrombin OS=Homo sapiens GN=F2 PE=1 SV=2	ELLESYIDGR	99			-0.00265218	1193.59	597.802	1193.59	597.804	2	1.1.1.3596.5	63.2911	6797.62	63.1858
P00734	Prothrombin OS=Homo sapiens GN=F2 PE=1 SV=2	TATSEYQTFFNPR	99			0.00184159	1560.72	781.369	1560.72	781.368	2	1.1.1.3598.17	63.3949	462.358	63.3649
P00734	Prothrombin OS=Homo sapiens GN=F2 PE=1 SV=2	LAVTTHGLPCLAWASAQ	99	Carbamidomethyl(C)@10	cleaved Q-A@C-term	0.00576739	1794.91	898.465	1794.91	898.462	2	1.1.1.3950.25	79.2312	476.113	79.1942
P00734	Prothrombin OS=Homo sapiens GN=F2 PE=1 SV=2	LAWASAQAK	96.93		cleaved C-L@N-term	0.00217202	944.51	473.262	944.508	473.261	2	1.1.1.2914.17	32.6879	1536.48	32.6613
P01009	Alpha-1-antitrypsin OS=Homo sapiens GN=SERPINA1 PE=1 SV=3	AVLTIDEK	99			0.000185311	887.497	444.756	887.496	444.755	2	1.1.1.2919.6	32.904	4227.86	32.7509
P01009	Alpha-1-antitrypsin OS=Homo sapiens GN=SERPINA1 PE=1 SV=3	LQHLENELTHDIITK	99			8.33921e-05	1802.95	601.991	1802.95	601.992	3	1.1.1.3408.9	54.8202	4063.38	54.9348
P01009	Alpha-1-antitrypsin OS=Homo sapiens GN=SERPINA1 PE=1 SV=3	TLNQPDSQLQLTTGNGLFLSEGLK	99			-0.00100556	2573.33	858.785	2573.33	858.785	3	1.1.1.4118.20	86.7558	1006.02	86.9082
P01009	Alpha-1-antitrypsin OS=Homo sapiens GN=SERPINA1 PE=1 SV=3	VFSNGADLSGVTEEAPLK	99			0.00546865	1832.92	917.468	1832.92	917.465	2	1.1.1.3554.33	61.4305	1649.51	61.5262
P01009	Alpha-1-antitrypsin OS=Homo sapiens GN=SERPINA1 PE=1 SV=3	ITPNLAEFAF	99		cleaved F-S@C-term	-0.00158494	1121.57	561.794	1121.58	561.795	2	1.1.1.4336.2	96.5757	791.793	96.5711
P01009	Alpha-1-antitrypsin OS=Homo sapiens GN=SERPINA1 PE=1 SV=3	LSITGTYDLK	99			-0.000216027	1109.6	555.806	1109.6	555.806	2	1.1.1.3464.15	57.3425	6249.4	57.3275
P01009	Alpha-1-antitrypsin OS=Homo sapiens GN=SERPINA1 PE=1 SV=3	QINDYVEK	95.57			-0.000804246	1007.49	504.753	1007.49	504.753	2	1.1.1.2784.10	26.8582	1727.47	26.9303
P01857	Ig gamma-1 chain C region OS=Homo sapiens GN=IGHG1 PE=1 SV=1	GFYPSDIAVEWESNGQPENNYK	99			-0.00296245	2543.12	848.714	2543.12	848.715	3	1.1.1.3965.11	79.8994	1156.47	79.8662
P01857	Ig gamma-1 chain C region OS=Homo sapiens GN=IGHG1 PE=1 SV=1	STSGGTAALGCLVK	99	Carbamidomethyl(C)@11		-0.0015112	1320.67	661.342	1320.67	661.343	2	1.1.1.3268.19	48.5656	2024.42	48.5788
P01857	Ig gamma-1 chain C region OS=Homo sapiens GN=IGHG1 PE=1 SV=1	TPEVTCVVVDVSHEDPEVK	99	Carbamidomethyl(C)@6		-0.00394	2138.02	713.679	2138.02	713.681	3	1.1.1.3566.11	61.9584	5555.17	61.9309
P01857	Ig gamma-1 chain C region OS=Homo sapiens GN=IGHG1 PE=1 SV=1	TTPPVLDSDGSFFLYSK	99			0.000689934	1872.92	937.465	1872.91	937.465	2	1.1.1.3968.17	80.0352	3107.53	80.1345
P01857	Ig gamma-1 chain C region OS=Homo sapiens GN=IGHG1 PE=1 SV=1	VVSVLTVLHQDWLNGK	99	Deamidated(N)@14		-0.00233873	1807.98	603.668	1807.98	603.668	3	1.1.1.4256.4	92.9687	2838.57	93.0085
P01857	Ig gamma-1 chain C region OS=Homo sapiens GN=IGHG1 PE=1 SV=1	GPSVFPLAPSSK	99			-0.00066515	1185.64	593.827	1185.64	593.827	2	1.1.1.3472.23	57.714	2161.62	57.8732
P01857	Ig gamma-1 chain C region OS=Homo sapiens GN=IGHG1 PE=1 SV=1	TPEVTCVVVDVSHEDPEVKFNWYVDGVEVHNAK	99	Carbamidomethyl(C)@6	missed K-F@19	0.00108271	3796.81	950.209	3796.8	950.208	4	1.1.1.4249.36	92.6741	5173.44	92.7331
P01857	Ig gamma-1 chain C region OS=Homo sapiens GN=IGHG1 PE=1 SV=1	ALPAPIEK	98.95			0.00122641	837.497	419.756	837.496	419.755	2	1.1.1.2873.2	30.8318	2549.15	30.9172
P01011	Alpha-1-antichymotrypsin OS=Homo sapiens GN=SERPINA3 PE=1 SV=2	AVLDVFEEGTEASAATAVK	99			-0.980318	1905.97	953.993	1906.95	954.483	2	1.1.1.3851.22	74.7906	1221.95	74.6655
P01011	Alpha-1-antichymotrypsin OS=Homo sapiens GN=SERPINA3 PE=1 SV=2	LYGSEAFATDFQDSAAAK	99			0.00379803	1890.87	946.441	1890.86	946.439	2	1.1.1.3697.19	67.8415	712.722	67.8488
P01011	Alpha-1-antichymotrypsin OS=Homo sapiens GN=SERPINA3 PE=1 SV=2	NSPLDEENLTQENQDR	99		cleaved P-N@N-term	0.00764926	1900.85	951.431	1900.84	951.427	2	1.1.1.3172.26	44.2633	496.793	44.2681
P01011	Alpha-1-antichymotrypsin OS=Homo sapiens GN=SERPINA3 PE=1 SV=2	ADLSGITGAR	99			0.000140919	959.504	480.759	959.504	480.759	2	1.1.1.3013.11	37.1044	1350.85	37.0878
P01011	Alpha-1-antichymotrypsin OS=Homo sapiens GN=SERPINA3 PE=1 SV=2	DEELSCTVVELK	99	Carbamidomethyl(C)@6		0.00322599	1420.68	711.347	1420.68	711.345	2	1.1.1.3505.20	59.2071	636.67	59.182
O95445	Apolipoprotein M OS=Homo sapiens GN=APOM PE=1 SV=2	EELATFDPVDNIVFNMAAGSAPMQLHLR	99			-0.000497785	3085.5	1029.51	3085.5	1029.51	3	1.1.1.4440.19	101.315	2637.32	101.188
O95445	Apolipoprotein M OS=Homo sapiens GN=APOM PE=1 SV=2	NQEACELSNN	99	Carbamidomethyl(C)@5		0.000323353	1177.47	589.741	1177.47	589.741	2	1.1.1.2658.33	21.2347	2303.04	21.2045
O95445	Apolipoprotein M OS=Homo sapiens GN=APOM PE=1 SV=2	SLTSCLDSK	99	Carbamidomethyl(C)@5		-5.93062e-05	1009.48	505.745	1009.48	505.745	2	1.1.1.2876.8	30.9735	4057.87	31.0067
O95445	Apolipoprotein M OS=Homo sapiens GN=APOM PE=1 SV=2	DGLCVPR	99	Carbamidomethyl(C)@4		0.00041622	815.396	408.705	815.396	408.705	2	1.1.1.2911.2	32.531	3243.13	32.5717
O95445	Apolipoprotein M OS=Homo sapiens GN=APOM PE=1 SV=2	AFLLTPR	99			0.00147769	816.487	409.251	816.486	409.25	2	1.1.1.3323.3	50.9997	7972.53	51.0387
O95445	Apolipoprotein M OS=Homo sapiens GN=APOM PE=1 SV=2	WIYHLTEGSTDLR	99			-0.00142819	1589.78	530.935	1589.78	530.935	3	1.1.1.3516.7	59.6845	6446.75	59.7669
Q9UGM5	Fetuin-B OS=Homo sapiens GN=FETUB PE=1 SV=2	IYMTCPDCPSSIPTDSSNHQVLEAATESLAK	99	Carbamidomethyl(C)@5; Carbamidomethyl(C)@8		0.0076121	3421.56	1141.53	3421.55	1141.52	3	1.1.1.3796.16	72.2833	861.063	72.1541
Q9UGM5	Fetuin-B OS=Homo sapiens GN=FETUB PE=1 SV=2	LVVLPFPK	99			-0.000680464	911.584	456.799	911.584	456.799	2	1.1.1.3752.2	70.2801	1617.58	70.3199
Q9UGM5	Fetuin-B OS=Homo sapiens GN=FETUB PE=1 SV=2	SQASSCSLQSSDSVPVGLCK	99	Carbamidomethyl(C)@6; Carbamidomethyl(C)@19		0.00322664	2095.96	1048.98	2095.95	1048.98	2	1.1.1.3251.14	47.8105	863.473	47.8601
Q9UGM5	Fetuin-B OS=Homo sapiens GN=FETUB PE=1 SV=2	IFFESVYGQCK	99	Carbamidomethyl(C)@10		3.76967e-05	1376.64	689.329	1376.64	689.329	2	1.1.1.3631.9	64.8734	1710.53	64.8891
Q9UGM5	Fetuin-B OS=Homo sapiens GN=FETUB PE=1 SV=2	GSVQYLPDLDDK	99			0.00276743	1348.65	675.334	1348.65	675.333	2	1.1.1.3511.15	59.4798	991.968	59.4073
Q9UGM5	Fetuin-B OS=Homo sapiens GN=FETUB PE=1 SV=2	MSPPQLALNPSALLSR	97.99		cleaved A-M@N-term	-0.000247459	1693.92	847.966	1693.92	847.967	2	1.1.1.4147.27	88.0653	424.929	87.9949
P02760	Protein AMBP OS=Homo sapiens GN=AMBP PE=1 SV=1	EDSCQLGYSAGPCMGMTSR	99	Carbamidomethyl(C)@4; Carbamidomethyl(C)@13		-0.00115027	2105.83	1053.92	2105.83	1053.92	2	1.1.1.3386.19	53.8539	572.677	53.7691
P02760	Protein AMBP OS=Homo sapiens GN=AMBP PE=1 SV=1	GECVPGEQEPEPILIPR	99	Carbamidomethyl(C)@3		0.000742444	1918.95	960.481	1918.95	960.48	2	1.1.1.3589.22	63.0018	1516.17	63.1411
P02760	Protein AMBP OS=Homo sapiens GN=AMBP PE=1 SV=1	TVAACNLPIVR	99	Carbamidomethyl(C)@5		0.000122724	1212.67	607.34	1212.66	607.34	2	1.1.1.3267.20	48.5174	7188.63	48.6237
P02760	Protein AMBP OS=Homo sapiens GN=AMBP PE=1 SV=1	VVAQGVGIPEDSIFTMADR	99			-0.00308906	2004	669.006	2004	669.007	3	1.1.1.3971.5	80.1445	4443.59	80.1345
P02760	Protein AMBP OS=Homo sapiens GN=AMBP PE=1 SV=1	EYCGVPGDGDEELLR	98.19	Carbamidomethyl(C)@3		0.0015507	1707.74	854.879	1707.74	854.878	2	1.1.1.3490.19	58.5338	3289.22	58.3667
P02760	Protein AMBP OS=Homo sapiens GN=AMBP PE=1 SV=1	CVLFPYGGCQGNGNK	97.88	Carbamidomethyl(C)@1; Carbamidomethyl(C)@9; Deamidated(N)@12		0.00451626	1670.72	836.369	1670.72	836.366	2	1.1.1.3519.21	59.848	1015.49	59.8571
Q16610	Extracellular matrix protein 1 OS=Homo sapiens GN=ECM1 PE=1 SV=2	ACPSHQPDISSGLELPFPPGVPTLDNIK	99	Carbamidomethyl(C)@2		0.00415723	2985.49	996.172	2985.49	996.171	3	1.1.1.4236.16	92.0837	1123.21	92.0511
Q16610	Extracellular matrix protein 1 OS=Homo sapiens GN=ECM1 PE=1 SV=2	FSCFQEEAPQPHYQLR	99	Carbamidomethyl(C)@3		-0.00103283	2035.92	679.647	2035.92	679.648	3	1.1.1.3391.12	54.068	1644.04	54.038
Q16610	Extracellular matrix protein 1 OS=Homo sapiens GN=ECM1 PE=1 SV=2	NVALVSGDTENAK	99			0.00100739	1316.66	659.336	1316.66	659.336	2	1.1.1.2839.17	29.3354	1457.82	29.3927
Q16610	Extracellular matrix protein 1 OS=Homo sapiens GN=ECM1 PE=1 SV=2	QGETLNFLEIGYSR	99			-0.00317789	1625.8	813.908	1625.8	813.91	2	1.1.1.3971.15	80.1695	1754.07	80.1793
P00739	Haptoglobin-related protein OS=Homo sapiens GN=HPR PE=1 SV=2	SPVGVQPILNEHTFCVGMSK	99	Carbamidomethyl(C)@15		-0.00466306	2199.08	734.033	2199.08	734.034	3	1.1.1.3709.14	68.368	4544.57	68.5243
P00739	Haptoglobin-related protein OS=Homo sapiens GN=HPR PE=1 SV=2	VGYVSGWGQSDNFK	99			-0.00056701	1542.71	772.362	1542.71	772.362	2	1.1.1.3512.17	59.5322	1385.26	59.7219
P00739	Haptoglobin-related protein OS=Homo sapiens GN=HPR PE=1 SV=2	VVLHPNYHQVDIGLIK	99			0.000346476	1844.03	462.015	1844.03	462.015	4	1.1.1.3482.2	58.1467	4715.28	58.3219
P00739	Haptoglobin-related protein OS=Homo sapiens GN=HPR PE=1 SV=2	YVMLPVADQYDCITHYEGSTCPK	99	Carbamidomethyl(C)@12; Carbamidomethyl(C)@21		0.00218884	2746.21	916.411	2746.21	916.41	3	1.1.1.3833.44	73.9726	5730.67	74.1178
P14151	L-selectin OS=Homo sapiens GN=SELL PE=1 SV=2	NKEDCVEIYIK	99	Carbamidomethyl(C)@5	missed K-E@2	-0.000687963	1409.69	705.85	1409.69	705.85	2	1.1.1.3165.24	43.944	1794.17	43.9089
P14151	L-selectin OS=Homo sapiens GN=SELL PE=1 SV=2	TICESSGIWSNPSPICQK	99	Carbamidomethyl(C)@3; Carbamidomethyl(C)@16		0.00662231	2062.95	1032.48	2062.95	1032.48	2	1.1.1.3539.18	60.7531	1010.03	60.6256
P14151	L-selectin OS=Homo sapiens GN=SELL PE=1 SV=2	TSACTFICSEGTELIGK	99	Carbamidomethyl(C)@4; Carbamidomethyl(C)@8	cleaved F-T@N-term	0.00201958	1872.86	937.438	1872.86	937.437	2	1.1.1.3816.43	73.1881	355.588	73.1033
P14151	L-selectin OS=Homo sapiens GN=SELL PE=1 SV=2	AEIEYLEK	99			0.000557861	993.503	497.759	993.502	497.758	2	1.1.1.3131.9	42.3954	1656.19	42.5511
P05155	Plasma protease C1 inhibitor OS=Homo sapiens GN=SERPING1 PE=1 SV=2	LEDMEQALSPSVFK	99			-0.00226618	1592.77	797.394	1592.78	797.395	2	1.1.1.3853.14	74.882	958.009	74.8902
P05155	Plasma protease C1 inhibitor OS=Homo sapiens GN=SERPING1 PE=1 SV=2	SIASLLTQVLLGAGENTK	99		cleaved F-S@N-term	0.00493734	1814.02	605.681	1814.01	605.679	3	1.1.1.4573.13	107.282	441.5	107.313
P05155	Plasma protease C1 inhibitor OS=Homo sapiens GN=SERPING1 PE=1 SV=2	TNLESILSYPK	99			0.00030843	1263.67	632.843	1263.67	632.843	2	1.1.1.3823.17	73.4876	527.764	73.2875
P05155	Plasma protease C1 inhibitor OS=Homo sapiens GN=SERPING1 PE=1 SV=2	VTTSQDMLSIMEK	96.34			-0.000122156	1481.71	741.862	1481.71	741.863	2	1.1.1.3691.10	67.5596	843.207	67.5795
B9A064	Immunoglobulin lambda-like polypeptide 5 OS=Homo sapiens GN=IGLL5 PE=2 SV=2	ANPTVTLFPPSSEELQANK	99			0.00141968	2042.03	1022.02	2042.03	1022.02	2	1.1.1.3733.17	69.459	461.883	69.424
B9A064	Immunoglobulin lambda-like polypeptide 5 OS=Homo sapiens GN=IGLL5 PE=2 SV=2	SYSCQVTHEGSTVEK	99	Carbamidomethyl(C)@4		-7.16052e-05	1710.75	571.258	1710.75	571.258	3	1.1.1.2677.4	22.085	25541.4	22.194
B9A064	Immunoglobulin lambda-like polypeptide 5 OS=Homo sapiens GN=IGLL5 PE=2 SV=2	YAASSYLSLTPEQWK	99			0.00158749	1742.85	872.434	1742.85	872.433	2	1.1.1.3887.17	76.3979	6585.64	75.9211
Q13790	Apolipoprotein F OS=Homo sapiens GN=APOF PE=1 SV=2	SGVQQLIQYYQDQK	99			0.000251202	1696.84	849.428	1696.84	849.428	2	1.1.1.3851.18	74.7839	14710.2	74.6655
Q13790	Apolipoprotein F OS=Homo sapiens GN=APOF PE=1 SV=2	SLPTEDCENEK	99	Carbamidomethyl(C)@7		-0.000584679	1320.55	661.282	1320.55	661.282	2	1.1.1.2660.41	21.3338	6372.99	21.3428
Q13790	Apolipoprotein F OS=Homo sapiens GN=APOF PE=1 SV=2	SYDLDPGAGSLEI	99			0.00296764	1335.62	668.818	1335.62	668.817	2	1.1.1.3953.8	79.3468	1780.9	79.3742
Q04756	Hepatocyte growth factor activator OS=Homo sapiens GN=HGFAC PE=1 SV=1	VQLSPDLLATLPEPASPGR	99			-0.00188124	1960.06	981.038	1960.06	981.039	2	1.1.1.4056.22	83.9747	200.93	83.8921
Q04756	Hepatocyte growth factor activator OS=Homo sapiens GN=HGFAC PE=1 SV=1	TTDVTQTFGIEK	99			0.00329068	1338.67	670.342	1338.67	670.341	2	1.1.1.3276.12	48.9219	469.631	49.0708
Q04756	Hepatocyte growth factor activator OS=Homo sapiens GN=HGFAC PE=1 SV=1	YEYLEGGDR	99			-2.72593e-06	1100.48	551.246	1100.48	551.246	2	1.1.1.2973.9	35.328	989.3	35.3411
Q04756	Hepatocyte growth factor activator OS=Homo sapiens GN=HGFAC PE=1 SV=1	DSALSWEYCR	98.94	Carbamidomethyl(C)@9		0.00954949	1285.55	643.782	1285.54	643.777	2	1.1.1.3473.26	57.7619	1050.84	57.6925
Q04756	Hepatocyte growth factor activator OS=Homo sapiens GN=HGFAC PE=1 SV=1	VANYVDWINDR	98.86			-0.00645673	1363.65	682.83	1363.65	682.833	2	1.1.1.3722.11	68.9486	1719.52	68.8395
Q04756	Hepatocyte growth factor activator OS=Homo sapiens GN=HGFAC PE=1 SV=1	LEACESLTR	96.11	Carbamidomethyl(C)@4		0.000613464	1077.51	539.764	1077.51	539.763	2	1.1.1.2841.21	29.412	1914.23	29.4377
P02654	Apolipoprotein C-I OS=Homo sapiens GN=APOC1 PE=1 SV=1	LKEFGNTLEDK	99		missed K-E@2	0.000659944	1292.66	647.338	1292.66	647.338	2	1.1.1.2909.12	32.4707	3099.75	32.5717
P02654	Apolipoprotein C-I OS=Homo sapiens GN=APOC1 PE=1 SV=1	TPDVSSALDK	99		cleaved G-T@N-term	-0.000609296	1031.51	516.764	1031.51	516.764	2	1.1.1.2940.6	33.8386	2747.8	33.376
P02654	Apolipoprotein C-I OS=Homo sapiens GN=APOC1 PE=1 SV=1	EWFSETFQK	99			-0.00216427	1200.54	601.279	1200.55	601.28	2	1.1.1.3632.8	64.9041	14816.9	64.7543
P02654	Apolipoprotein C-I OS=Homo sapiens GN=APOC1 PE=1 SV=1	MREWFSETFQK	97.52		missed R-E@2	-0.00209644	1487.68	496.902	1487.69	496.903	3	1.1.1.3552.4	61.3052	5809.22	61.2097
P01008	Antithrombin-III OS=Homo sapiens GN=SERPINC1 PE=1 SV=1	TSDQIHFFFAK	99			-0.00203803	1339.65	670.834	1339.66	670.835	2	1.1.1.3642.20	65.3662	1173.18	65.3827
P01008	Antithrombin-III OS=Homo sapiens GN=SERPINC1 PE=1 SV=1	VAEGTQVLELPFK	99			0.00101421	1429.78	715.899	1429.78	715.898	2	1.1.1.3867.13	75.4956	1723.89	75.3385
P01008	Antithrombin-III OS=Homo sapiens GN=SERPINC1 PE=1 SV=1	EVPLNTIIFMGR	99			0.000459672	1388.75	695.382	1388.75	695.382	2	1.1.1.4130.17	87.2869	1076.7	87.3613
P01008	Antithrombin-III OS=Homo sapiens GN=SERPINC1 PE=1 SV=1	FATTFYQHLADSK	98.28			-0.992054	1526.74	764.379	1527.74	764.875	2	1.1.1.3464.39	57.3625	286.506	57.3275
Q9Y5Y7	Lymphatic vessel endothelial hyaluronic acid receptor 1 OS=Homo sapiens GN=LYVE1 PE=1 SV=2	AEELSIQVSCR	99	Carbamidomethyl(C)@10		-0.00266856	1290.62	646.318	1290.62	646.319	2	1.1.1.3198.38	45.4265	1898.07	45.4834
Q9Y5Y7	Lymphatic vessel endothelial hyaluronic acid receptor 1 OS=Homo sapiens GN=LYVE1 PE=1 SV=2	NGVGVLIWK	99	Deamidated(N)@1		0.00022931	985.56	493.787	985.56	493.787	2	1.1.1.3944.2	78.9293	902.672	79.0141
Q9Y5Y7	Lymphatic vessel endothelial hyaluronic acid receptor 1 OS=Homo sapiens GN=LYVE1 PE=1 SV=2	LLGLSLAGK	99			-0.00144027	870.552	436.284	870.554	436.284	2	1.1.1.3608.2	63.8169	2552.47	63.7232
P49908	Selenoprotein P OS=Homo sapiens GN=SEPP1 PE=1 SV=3	DMPASEDLQDLQK	99			0.00216009	1488.68	745.347	1488.68	745.346	2	1.1.1.3396.12	54.2954	1478.99	54.2621
P49908	Selenoprotein P OS=Homo sapiens GN=SEPP1 PE=1 SV=3	LPTDSELAPR	99			-0.000998843	1097.57	549.793	1097.57	549.793	2	1.1.1.3026.20	37.6885	1900.09	37.715
P01034	Cystatin-C OS=Homo sapiens GN=CST3 PE=1 SV=1	LVGGPMDASVEEEGVR	99			0.000632336	1643.78	822.899	1643.78	822.898	2	1.1.1.3368.18	53.0444	818.709	53.007
P01034	Cystatin-C OS=Homo sapiens GN=CST3 PE=1 SV=1	LVGGPMDASVEEEGVRR	99		missed R-R@16	-0.000260553	1799.88	600.968	1799.88	600.969	3	1.1.1.3183.14	44.741	2953.93	44.7168
P04180	Phosphatidylcholine-sterol acyltransferase OS=Homo sapiens GN=LCAT PE=1 SV=1	SSGLVSNAPGVQIR	99			-0.00164023	1383.75	692.88	1383.75	692.881	2	1.1.1.3204.40	45.7002	1235.99	45.71
P04180	Phosphatidylcholine-sterol acyltransferase OS=Homo sapiens GN=LCAT PE=1 SV=1	TYIYDHGFPYTDPVGVLYEDGDDTVATR	99			-0.00197666	3178.44	1060.49	3178.44	1060.49	3	1.1.1.4141.25	87.8073	858.939	87.9042
P06309	Ig kappa chain V-II region GM607 (Fragment) OS=Homo sapiens PE=4 SV=1; Ig kappa chain V-II region TEW OS=Homo sapiens PE=1 SV=1	DIVMTQSPLSLPVTPGEPASISCR	99	Carbamidomethyl(C)@23	cleaved G-D@N-term	-0.000734441	2554.28	852.433	2554.28	852.433	3	1.1.1.4026.10	82.6234	1351.3	82.37
P06309	Ig kappa chain V-II region GM607 (Fragment) OS=Homo sapiens PE=4 SV=1; Ig kappa chain V-II region TEW OS=Homo sapiens PE=1 SV=1	FSGSGSGTDFTLK	99			0.00117466	1302.61	652.312	1302.61	652.312	2	1.1.1.3256.13	48.0245	4490.08	48.0393
Q66K66	Transmembrane protein 198 OS=Homo sapiens GN=TMEM198 PE=1 SV=1	PGTVATLR	99	Delta:H(4)C(2)@N-term	cleaved M-P@N-term	-0.000898752	841.501	421.758	841.502	421.758	2	1.1.1.3050.5	38.76	45541.6	38.2975
Q66K66	Transmembrane protein 198 OS=Homo sapiens GN=TMEM198 PE=1 SV=1	MPGTVATLR	99			-0.000848843	944.51	473.262	944.511	473.263	2	1.1.1.3114.5	41.6233	11112.8	41.3417
P01344	Insulin-like growth factor II OS=Homo sapiens GN=IGF2 PE=1 SV=1	SCDLALLETYCATPAK	99	Carbamidomethyl(C)@2; Carbamidomethyl(C)@11		-0.00157217	1811.84	906.928	1811.84	906.929	2	1.1.1.3728.21	69.2349	989.779	69.2439
P01344	Insulin-like growth factor II OS=Homo sapiens GN=IGF2 PE=1 SV=1	AYRPSETLCGGELVDTLQFVCGDR	99	Carbamidomethyl(C)@9; Carbamidomethyl(C)@21	cleaved A-A@N-term	-0.0001592	2742.27	915.099	2742.27	915.099	3	1.1.1.4129.16	87.2533	648.841	87.2707
Q96PD5	N-acetylmuramoyl-L-alanine amidase OS=Homo sapiens GN=PGLYRP2 PE=1 SV=1	EYGVVLAPDGSTVAVEPLLAGLEAGLQGR	99			-0.00244093	2880.52	961.181	2880.52	961.182	3	1.1.1.4527.14	105.229	474.786	105.102
Q96PD5	N-acetylmuramoyl-L-alanine amidase OS=Homo sapiens GN=PGLYRP2 PE=1 SV=1	TDCPGDALFDLLR	98.11	Carbamidomethyl(C)@3		0.00424814	1491.71	746.861	1491.7	746.859	2	1.1.1.4318.7	95.7644	399.971	95.7943
Q6UXB8	Peptidase inhibitor 16 OS=Homo sapiens GN=PI16 PE=1 SV=1	AQVSPTASDMLHMR	99			0.00176555	1542.73	515.251	1542.73	515.25	3	1.1.1.3263.16	48.3239	2896.25	48.3988
Q6UXB8	Peptidase inhibitor 16 OS=Homo sapiens GN=PI16 PE=1 SV=1	LQGVEETNIELLVCNYEPPGNVK	99	Carbamidomethyl(C)@14		-0.00632809	2614.29	872.437	2614.29	872.439	3	1.1.1.4150.13	88.2101	1083.77	88.0404
Q6UXB8	Peptidase inhibitor 16 OS=Homo sapiens GN=PI16 PE=1 SV=1	RPYQEGTPCSQCPSGYHCK	97.69	Carbamidomethyl(C)@9; Carbamidomethyl(C)@12; Carbamidomethyl(C)@18		-0.00181598	2310.95	578.746	2310.96	578.746	4	1.1.1.2656.24	21.1391	1078.51	21.2045
Q6UXB8	Peptidase inhibitor 16 OS=Homo sapiens GN=PI16 PE=1 SV=1	WDEELAAFAK	96.04			0.00243017	1178.56	590.289	1178.56	590.288	2	1.1.1.3716.10	68.6698	1559.67	68.6143
P00915	Carbonic anhydrase 1 OS=Homo sapiens GN=CA1 PE=1 SV=2	ADGLAVIGVLMK	99			-0.000328167	1185.68	593.847	1185.68	593.847	2	1.1.1.4176.7	89.3589	683.799	89.3046
P07359	Platelet glycoprotein Ib alpha chain OS=Homo sapiens GN=GP1BA PE=1 SV=2	GLGELQELYLK	99			-0.00100379	1261.69	631.853	1261.69	631.853	2	1.1.1.3868.5	75.5337	1070.28	75.5627
P01860	Ig gamma-3 chain C region OS=Homo sapiens GN=IGHG3 PE=1 SV=2	TPEVTCVVVDVSHEDPEVQFK	99	Carbamidomethyl(C)@6		0.00553547	2413.15	805.391	2413.15	805.39	3	1.1.1.3836.38	74.1062	1166.22	74.1178
P01877	Ig alpha-2 chain C region OS=Homo sapiens GN=IGHA2 PE=1 SV=3	DASGATFTWTPSSGK	99			-0.000255712	1511.69	756.852	1511.69	756.852	2	1.1.1.3446.24	56.549	1367.41	56.6939
P0CG06	Ig lambda-3 chain C regions OS=Homo sapiens GN=IGLC3 PE=1 SV=1; Ig lambda-2 chain C regions OS=Homo sapiens GN=IGLC2 PE=1 SV=1; Ig lambda-6 chain C region OS=Homo sapiens GN=IGLC6 PE=4 SV=1	AAPSVTLFPPSSEELQANK	99			-0.000845318	1985.01	993.512	1985.01	993.513	2	1.1.1.3684.8	67.2559	7451.94	66.8624
P0C0L5	Complement C4-B OS=Homo sapiens GN=C4B PE=1 SV=2; Complement C4-A OS=Homo sapiens GN=C4A PE=1 SV=2	EPFLSCCQFAESLR	99	Carbamidomethyl(C)@6; Carbamidomethyl(C)@7		-0.000123236	1742.78	872.395	1742.78	872.395	2	1.1.1.3850.16	74.7482	1022.25	74.7555
P10909	Clusterin OS=Homo sapiens GN=CLU PE=1 SV=1	LFDSDPITVTVPVEVSR	99			0.0067701	1872.99	937.502	1872.98	937.499	2	1.1.1.3949.33	79.1844	1163.01	79.1942
P10909	Clusterin OS=Homo sapiens GN=CLU PE=1 SV=1	ASSIIDELFQDR	98.46			-0.0366484	1392.65	697.333	1392.69	697.352	2	1.1.1.4240.10	92.2413	549.774	92.3669
P22352	Glutathione peroxidase 3 OS=Homo sapiens GN=GPX3 PE=1 SV=2	FLVGPDGIPIMR	99			0.0025337	1313.72	657.867	1313.72	657.866	2	1.1.1.3950.10	79.2062	1412.33	79.2844
Q14137	Ribosome biogenesis protein BOP1 OS=Homo sapiens GN=BOP1 PE=1 SV=2	FPSLRAVPAYGR	99		missed R-A@5	-0.0102163	1332.72	667.367	1332.73	667.372	2	1.1.1.4671.5	111.807	265.988	111.825
Q96KN2	Beta-Ala-His dipeptidase OS=Homo sapiens GN=CNDP1 PE=1 SV=4	FIIEGMEEAGSVALEELVEK	99			0.00414026	2192.1	731.706	2192.09	731.705	3	1.1.1.4521.12	104.942	540.131	105.011
Q8WUF5	RelA-associated inhibitor OS=Homo sapiens GN=PPP1R13L PE=1 SV=4	QRPIPLSMIFK	99			0.00959094	1328.77	665.394	1328.76	665.389	2	1.1.1.4415.3	100.159	1466.48	100.24
P69905	Hemoglobin subunit alpha OS=Homo sapiens GN=HBA1 PE=1 SV=2	VGAHAGEYGAEALER	99			-0.00196943	1528.73	510.582	1528.73	510.583	3	1.1.1.2970.8	35.1821	1735.59	35.1175
P23083	Ig heavy chain V-I region V35 OS=Homo sapiens PE=1 SV=1	QVQLVQSGAEVK	99	Gln->pyro-Glu@N-term	cleaved S-Q@N-term	-0.000176681	1267.68	634.846	1267.68	634.846	2	1.1.1.3436.17	56.0797	3492.09	56.1497
P01777	Ig heavy chain V-III region TEI OS=Homo sapiens PE=1 SV=1; Ig heavy chain V-III region BRO OS=Homo sapiens PE=1 SV=1	EVQLVESGGGLVQPGGSLR	99			0.00142192	1881	941.506	1881	941.505	2	1.1.1.3560.24	61.6965	3027.64	61.7513
P01764	Ig heavy chain V-III region VH26 OS=Homo sapiens PE=1 SV=1	EVQLLESGGGLVQPGGSLR	99		cleaved C-E@N-term	-0.00501463	1895.01	948.51	1895.01	948.513	2	1.1.1.3725.27	69.1009	1967.37	69.154
P01601	Ig kappa chain V-I region HK101 (Fragment) OS=Homo sapiens PE=4 SV=1	DIQMTQSPSSLSASVGDR	99		cleaved C-D@N-term	0.0046205	1877.88	939.949	1877.88	939.947	2	1.1.1.3412.18	55.0197	1402.47	54.8451
O14638	Ectonucleotide pyrophosphatase/phosphodiesterase family member 3 OS=Homo sapiens GN=ENPP3 PE=1 SV=2	VQPVSEILQLKTYLPTFETTI	99		missed K-T@11	-0.0127207	2419.31	807.445	2419.32	807.449	3	1.1.1.4428.21	100.756	1667.99	100.69
O00418	Eukaryotic elongation factor 2 kinase OS=Homo sapiens GN=EEF2K PE=1 SV=2	LSNFLHAQQWKGASNYVAK	99		missed K-G@11	-0.000495422	2161.11	721.376	2161.11	721.376	3	1.1.1.4383.8	98.7243	4071.08	98.755
Q09328	Alpha-1,6-mannosylglycoprotein 6-beta-N-acetylglucosaminyltransferase A OS=Homo sapiens GN=MGAT5 PE=1 SV=1	TLAVLLDNILQR	99	Deamidated(N)@8		0.00521593	1368.8	685.409	1368.8	685.406	2	1.1.1.4423.8	100.517	456.236	100.509
P61769	Beta-2-microglobulin OS=Homo sapiens GN=B2M PE=1 SV=1	SNFLNCYVSGFHPSDIEVDLLK	99	Carbamidomethyl(C)@6		0.001645	2553.22	852.082	2553.22	852.081	3	1.1.1.4303.7	95.0924	4435.66	95.075
P18136	Ig kappa chain V-III region HIC OS=Homo sapiens PE=2 SV=2; Ig kappa chain V-III region HAH OS=Homo sapiens PE=2 SV=1; Ig kappa chain V-III region GOL OS=Homo sapiens PE=1 SV=1; Ig kappa chain V-III region Ti OS=Homo sapiens PE=1 SV=1; Ig kappa chain V-III	EIVLTQSPGTLSLSPGER	99		cleaved G-E@N-term	0.00320555	1883	942.509	1883	942.507	2	1.1.1.3663.21	66.3193	733.522	66.2792
P08697	Alpha-2-antiplasmin OS=Homo sapiens GN=SERPINF2 PE=1 SV=3	LGNQEPGGQTALK	99			0.000499009	1311.68	656.847	1311.68	656.846	2	1.1.1.2720.23	24.0124	950.984	23.9792
P04208	Ig lambda chain V-I region WAH OS=Homo sapiens PE=1 SV=1	QSVLTQPPSASGTPGQR	99	Gln->pyro-Glu@N-term		-0.00058128	1692.84	847.428	1692.84	847.429	2	1.1.1.3252.19	47.8553	625.076	47.8601
P04208	Ig lambda chain V-I region WAH OS=Homo sapiens PE=1 SV=1	SGTSASLAISGLR	99			0.00482098	1218.66	610.338	1218.66	610.336	2	1.1.1.3279.10	49.0526	539.523	48.8921

## Sheet: TSP (PEG4000)_solution_rep 2
Uniprot accession	Names	Sequence	Conf	Modifications	Cleavages	dMass	Prec MW	Prec m/z	Theor MW	Theor m/z	Theor z	Spectrum	Time	PrecursorSignal	PrecursorElution
P00450	Ceruloplasmin OS=Homo sapiens GN=CP PE=1 SV=1	ADDKVYPGEQYTYMLLATEEQSPGEGDGNCVTR	99	Carbamidomethyl(C)@30	missed K-V@4	-0.00674676	3692.62	924.162	3692.62	924.163	4	1.1.1.4041.13	84.9785	1409.81	84.8105
P00450	Ceruloplasmin OS=Homo sapiens GN=CP PE=1 SV=1	AEEEHLGILGPQLHADVGDK	99			0.000755016	2127.06	532.772	2127.06	532.772	4	1.1.1.3404.16	56.2999	11826.8	56.3297
P00450	Ceruloplasmin OS=Homo sapiens GN=CP PE=1 SV=1	AGLQAFFQVQECNK	99	Carbamidomethyl(C)@12		-0.000549425	1638.78	820.398	1638.78	820.398	2	1.1.1.3836.14	75.79	4237.35	75.5351
P00450	Ceruloplasmin OS=Homo sapiens GN=CP PE=1 SV=1	ALLFLVFDENESWYLDDNIK	99		cleaved F-A@N-term	0.00461022	2443.2	815.407	2443.19	815.406	3	1.1.1.4654.6	112.708	314.394	112.734
P00450	Ceruloplasmin OS=Homo sapiens GN=CP PE=1 SV=1	ALYLQYTDETFR	99			-0.00147738	1518.73	507.252	1518.74	507.252	3	1.1.1.3707.3	69.9349	14027.5	69.974
P00450	Ceruloplasmin OS=Homo sapiens GN=CP PE=1 SV=1	ATEEQSPGEGDGNCVTR	99	Carbamidomethyl(C)@14	cleaved L-A@N-term	-0.00206122	1805.75	903.881	1805.75	903.882	2	1.1.1.2605.26	20.4602	371.184	20.5103
P00450	Ceruloplasmin OS=Homo sapiens GN=CP PE=1 SV=1	DIASGLIGPLIICK	99	Carbamidomethyl(C)@13		-0.00153925	1468.83	735.423	1468.83	735.423	2	1.1.1.4213.23	92.7337	50850.7	92.253
P00450	Ceruloplasmin OS=Homo sapiens GN=CP PE=1 SV=1	DIFTGLIGPMK	99			-0.000366716	1190.64	596.326	1190.64	596.326	2	1.1.1.4125.4	88.7414	24714.3	88.2845
P00450	Ceruloplasmin OS=Homo sapiens GN=CP PE=1 SV=1	DLYSGLIGPLIVCR	99	Carbamidomethyl(C)@13		0.000457984	1574.85	788.432	1574.85	788.432	2	1.1.1.4297.23	96.5198	25237	96.0396
P00450	Ceruloplasmin OS=Homo sapiens GN=CP PE=1 SV=1	DNEDFQESNR	99			-0.00152959	1252.49	627.254	1252.5	627.255	2	1.1.1.2610.6	20.6627	862.302	20.6009
P00450	Ceruloplasmin OS=Homo sapiens GN=CP PE=1 SV=1	DTANLFPQTSLTLH	99		cleaved H-M@C-term	-0.00155015	1556.78	779.398	1556.78	779.399	2	1.1.1.3832.17	75.6087	6369.05	75.5351
P00450	Ceruloplasmin OS=Homo sapiens GN=CP PE=1 SV=1	DVDKEFYLFPTVFDENESLLLEDNIR	99		missed K-E@4	-0.00228178	3159.53	1054.18	3159.53	1054.18	3	1.1.1.4429.8	102.5	11120	102.6
P00450	Ceruloplasmin OS=Homo sapiens GN=CP PE=1 SV=1	EFVVMFSVVDENFSWYLEDNIK	99			-0.00156904	2709.27	904.096	2709.27	904.096	3	1.1.1.4542.24	107.592	1141.52	107.92
P00450	Ceruloplasmin OS=Homo sapiens GN=CP PE=1 SV=1	EFYLFPTVFDENESLLLEDNIR	99			-0.00112707	2702.31	901.777	2702.31	901.778	3	1.1.1.4487.10	105.098	2334.82	105.248
P00450	Ceruloplasmin OS=Homo sapiens GN=CP PE=1 SV=1	ERGPEEEHLGILGPVIWAEVGDTIR	99		missed R-G@2	-0.00662845	2771.42	693.862	2771.42	693.863	4	1.1.1.4240.2	93.9334	922690	94.1958
P00450	Ceruloplasmin OS=Homo sapiens GN=CP PE=1 SV=1	EVGPTNADPVCLAK	99	Carbamidomethyl(C)@11		-0.00101508	1469.72	735.866	1469.72	735.867	2	1.1.1.3148.26	44.833	121550	44.8864
P00450	Ceruloplasmin OS=Homo sapiens GN=CP PE=1 SV=1	EYTDASFTNR	99			-0.000287676	1202.52	602.267	1202.52	602.267	2	1.1.1.2931.7	35.0498	59851.7	34.8109
P00450	Ceruloplasmin OS=Homo sapiens GN=CP PE=1 SV=1	FSVVDENFSWYLEDNIK	99		cleaved M-F@N-term	0.0014842	2103.98	1053	2103.98	1053	2	1.1.1.4282.20	95.8481	1019.49	95.7674
P00450	Ceruloplasmin OS=Homo sapiens GN=CP PE=1 SV=1	GAYPLSIEPIGVR	99			0.000688357	1370.76	686.385	1370.76	686.385	2	1.1.1.3719.13	70.4816	156686	70.424
P00450	Ceruloplasmin OS=Homo sapiens GN=CP PE=1 SV=1	GPEEEHLGILGPVIWAEVGDTIR	99			0.000180039	2486.28	829.768	2486.28	829.767	3	1.1.1.4341.15	98.515	34566.8	98.9516
P00450	Ceruloplasmin OS=Homo sapiens GN=CP PE=1 SV=1	GVQTESSTVTPTLPGETLTYVWK	99		cleaved H-G@N-term	-0.00173565	2493.26	832.095	2493.26	832.095	3	1.1.1.4082.17	86.8106	5135.47	86.8355
P00450	Ceruloplasmin OS=Homo sapiens GN=CP PE=1 SV=1	GVYSSDVFDIFPGTYQTLEMFPR	99			0.00129769	2668.25	890.425	2668.25	890.425	3	1.1.1.4462.7	103.985	7266.61	104.08
P00450	Ceruloplasmin OS=Homo sapiens GN=CP PE=1 SV=1	HYYIGIIETTWDYASDHGEK	99			-0.00439708	2397.09	800.036	2397.09	800.038	3	1.1.1.4038.14	84.8349	862.5	84.9007
P00450	Ceruloplasmin OS=Homo sapiens GN=CP PE=1 SV=1	HYYIGIIETTWDYASDHGEKK	99		missed K-K@20	0.00785092	2525.19	632.306	2525.19	632.304	4	1.1.1.3828.11	75.4105	905.372	75.4445
P00450	Ceruloplasmin OS=Homo sapiens GN=CP PE=1 SV=1	IAAVEVEWDYSPQR	99		cleaved Y-I@N-term	0.00346778	1661.81	831.912	1661.8	831.91	2	1.1.1.3684.29	68.9181	440.12	68.8388
P00450	Ceruloplasmin OS=Homo sapiens GN=CP PE=1 SV=1	IDTINLFPATLFDAY	99		cleaved Y-M@C-term	-0.00186336	1712.86	857.439	1712.87	857.44	2	1.1.1.4570.38	108.877	936.94	108.933
P00450	Ceruloplasmin OS=Homo sapiens GN=CP PE=1 SV=1	KAEEEHLGILGPQLHADVGDK	99		missed K-A@1	-0.00242865	2255.15	564.795	2255.15	564.796	4	1.1.1.3208.9	47.5093	112408	47.7112
P00450	Ceruloplasmin OS=Homo sapiens GN=CP PE=1 SV=1	KALYLQYTDETFR	99		missed K-A@1	0.000197466	1646.83	549.951	1646.83	549.951	3	1.1.1.3504.16	60.8236	2502.72	60.8082
P00450	Ceruloplasmin OS=Homo sapiens GN=CP PE=1 SV=1	KLISVDTEHSNIYLQNGPDR	99		missed K-L@1	-0.000179506	2298.16	767.061	2298.16	767.061	3	1.1.1.3266.12	50.1162	3229.11	50.4445
P00450	Ceruloplasmin OS=Homo sapiens GN=CP PE=1 SV=1	LEFALLFLVFDENESWYLDDNIK	99			0.0040299	2832.39	945.139	2832.39	945.137	3	1.1.1.4656.17	112.813	302.061	112.823
P00450	Ceruloplasmin OS=Homo sapiens GN=CP PE=1 SV=1	LFPTVFDENESLLLEDNIR	99		cleaved Y-L@N-term	0.0107323	2263.15	1132.58	2263.14	1132.58	2	1.1.1.4305.13	96.9051	1028	96.91
P00450	Ceruloplasmin OS=Homo sapiens GN=CP PE=1 SV=1	LISVDTEHSNIYLQNGPDR	99			-0.000580001	2170.06	543.524	2170.07	543.524	4	1.1.1.3400.16	56.1176	4775.95	56.1022
P00450	Ceruloplasmin OS=Homo sapiens GN=CP PE=1 SV=1	LLATEEQSPGEGDGNCVTR	99	Carbamidomethyl(C)@16	cleaved M-L@N-term	0.00453137	2031.92	1016.97	2031.92	1016.97	2	1.1.1.2954.26	36.1063	1585.68	36.1561
P00450	Ceruloplasmin OS=Homo sapiens GN=CP PE=1 SV=1	MFTTAPDQVDKEDEDFQESNK	99		missed K-E@11	-0.00217582	2473.06	825.36	2473.06	825.36	3	1.1.1.3285.12	50.9735	52175.7	51.3844
P00450	Ceruloplasmin OS=Homo sapiens GN=CP PE=1 SV=1	MHSMNGFMYGNQPGLTMCK	99	Carbamidomethyl(C)@18		-0.0016926	2202.91	735.311	2202.91	735.312	3	1.1.1.3504.40	60.8436	2896.79	60.9439
P00450	Ceruloplasmin OS=Homo sapiens GN=CP PE=1 SV=1	MLLATEEQSPGEGDGNCVTR	99	Carbamidomethyl(C)@17	cleaved Y-M@N-term	-0.00264046	2162.95	721.992	2162.96	721.993	3	1.1.1.3205.15	47.3822	15161.6	47.3522
P00450	Ceruloplasmin OS=Homo sapiens GN=CP PE=1 SV=1	MVAQNPGEWMLSCQNLNHLK	99	Carbamidomethyl(C)@13	cleaved Y-M@N-term	0.00054242	2369.11	790.71	2369.11	790.71	3	1.1.1.3820.40	75.07	3635.64	74.9876
P00450	Ceruloplasmin OS=Homo sapiens GN=CP PE=1 SV=1	MWPDTEGTFNVECLTTDHYTGGMK	99	Carbamidomethyl(C)@13	cleaved H-M@N-term	0.000312041	2789.18	930.733	2789.18	930.733	3	1.1.1.4022.12	84.1298	2853.85	84.0931
P00450	Ceruloplasmin OS=Homo sapiens GN=CP PE=1 SV=1	MYGNQPGLTMCK	99	Carbamidomethyl(C)@11	cleaved F-M@N-term	-0.000655739	1398.61	700.312	1398.61	700.312	2	1.1.1.3071.12	41.3584	1007.57	41.3633
P00450	Ceruloplasmin OS=Homo sapiens GN=CP PE=1 SV=1	MYSVNGYTFGSLPGLSMCAEDR	99	Carbamidomethyl(C)@18		-0.000833358	2454.06	819.029	2454.07	819.029	3	1.1.1.4162.14	90.4276	5096.12	90.5383
P00450	Ceruloplasmin OS=Homo sapiens GN=CP PE=1 SV=1	MYYSAVDPTK	99			-0.000323947	1173.54	587.776	1173.54	587.776	2	1.1.1.3051.12	40.4415	12051.5	40.4664
P00450	Ceruloplasmin OS=Homo sapiens GN=CP PE=1 SV=1	MYYSAVDPTKDIFTGLIGPMK	99		missed K-D@10	-0.00289411	2346.16	783.061	2346.16	783.062	3	1.1.1.4212.21	92.686	2849.98	92.7578
P00450	Ceruloplasmin OS=Homo sapiens GN=CP PE=1 SV=1	NNEGTYYSPNYNPQSR	99			2.5495e-05	1902.81	952.414	1902.81	952.414	2	1.1.1.3024.14	39.2494	14482	38.9853
P00450	Ceruloplasmin OS=Homo sapiens GN=CP PE=1 SV=1	PYSIHAHGVQTESSTVTPTLPGETLTYVWK	99		cleaved R-P@N-term	0.00266288	3298.65	660.738	3298.65	660.737	5	1.1.1.3820.22	75.055	3960.92	75.0337
P00450	Ceruloplasmin OS=Homo sapiens GN=CP PE=1 SV=1	PYTFHSHGITYYK	99		cleaved R-P@N-term	8.01692e-05	1612.77	404.199	1612.77	404.199	4	1.1.1.3030.2	39.4826	12333.3	39.5682
P00450	Ceruloplasmin OS=Homo sapiens GN=CP PE=1 SV=1	QKDVDKEFYLFPTVFDENESLLLEDNIR	99	Gln->pyro-Glu@N-term	missed K-D@2; missed K-E@6	0.00414344	3398.66	1133.89	3398.66	1133.89	3	1.1.1.4394.14	100.924	1109.02	100.887
P00450	Ceruloplasmin OS=Homo sapiens GN=CP PE=1 SV=1	QSEDSTFYLGER	99			-0.00138427	1430.63	716.322	1430.63	716.323	2	1.1.1.3222.19	48.1491	54908	48.2513
P00450	Ceruloplasmin OS=Homo sapiens GN=CP PE=1 SV=1	RQSEDSTFYLGER	99		missed R-Q@1	-0.000357679	1586.73	529.918	1586.73	529.918	3	1.1.1.3073.6	41.4231	7409.13	41.3185
P00450	Ceruloplasmin OS=Homo sapiens GN=CP PE=1 SV=1	SGAGTEDSACIPWAYYSTVDQVK	99	Carbamidomethyl(C)@10		-0.00209062	2504.11	835.712	2504.12	835.713	3	1.1.1.3925.10	79.7811	43326.3	79.751
P00450	Ceruloplasmin OS=Homo sapiens GN=CP PE=1 SV=1	SIHAHGVQTESSTVTPTLPGETLTYVWK	99		cleaved Y-S@N-term	0.00277949	3038.54	760.642	3038.53	760.641	4	1.1.1.3733.2	71.1032	5174.35	71.455
P00450	Ceruloplasmin OS=Homo sapiens GN=CP PE=1 SV=1	SVPPSASHVAPTETFTYEWTVPK	99			-0.00078625	2530.24	844.42	2530.24	844.42	3	1.1.1.3767.6	72.6421	2609.35	72.9766
P00450	Ceruloplasmin OS=Homo sapiens GN=CP PE=1 SV=1	SVVDENFSWYLEDNIK	99		cleaved F-S@N-term	0.00141916	1956.91	979.463	1956.91	979.463	2	1.1.1.4130.27	88.9951	8881.04	88.9144
P00450	Ceruloplasmin OS=Homo sapiens GN=CP PE=1 SV=1	TPGIWLLHCHVTDHIHAGMETTYTVLQNEDTK	99	Carbamidomethyl(C)@9		-0.00306514	3716.77	930.199	3716.77	930.2	4	1.1.1.3897.12	78.5314	1599.47	78.5843
P00450	Ceruloplasmin OS=Homo sapiens GN=CP PE=1 SV=1	TTIEKPVWLGFLGPIIK	99			0.00183484	1911.13	638.049	1911.12	638.048	3	1.1.1.4342.7	98.5535	1988.82	98.4101
P00450	Ceruloplasmin OS=Homo sapiens GN=CP PE=1 SV=1	TYCSEPEKVDKDNEDFQESNR	99	Carbamidomethyl(C)@3	missed K-V@8; missed K-D@11	-0.00230387	2589.09	648.28	2589.09	648.28	4	1.1.1.2814.29	29.8182	30224.8	29.5213
P00450	Ceruloplasmin OS=Homo sapiens GN=CP PE=1 SV=1	TYYIAAVEVEWDYSPQR	99			1.00181	2089.98	1046	2088.98	1045.5	2	1.1.1.4189.17	91.6481	732.547	91.6179
P00450	Ceruloplasmin OS=Homo sapiens GN=CP PE=1 SV=1	VDKDNEDFQESNR	99		missed K-D@3	-0.00201478	1594.68	532.569	1594.69	532.569	3	1.1.1.2568.6	18.7835	11515.8	18.6754
P00450	Ceruloplasmin OS=Homo sapiens GN=CP PE=1 SV=1	VNKDDEEFIESNK	99		missed K-D@3	-8.20026e-05	1565.72	522.914	1565.72	522.914	3	1.1.1.2812.23	29.7228	89831.9	29.7016
P00450	Ceruloplasmin OS=Homo sapiens GN=CP PE=1 SV=1	VYPGEQYTYMLLATEEQSPGEGDGNCVTR	99	Carbamidomethyl(C)@26		0.00657874	3263.44	1088.82	3263.44	1088.82	3	1.1.1.4132.34	89.0891	7807.75	89.5061
P00450	Ceruloplasmin OS=Homo sapiens GN=CP PE=1 SV=1	IGIIETTWDYASDHGEK	99		cleaved Y-I@N-term	0.000301877	1933.91	645.643	1933.91	645.643	3	1.1.1.3813.24	74.7339	1085.85	74.7571
P00450	Ceruloplasmin OS=Homo sapiens GN=CP PE=1 SV=1	DLYSGLIGPL	99		cleaved L-I@C-term	0.00232619	1046.57	524.291	1046.56	524.29	2	1.1.1.4310.2	97.094	1404.47	97.0903
P00450	Ceruloplasmin OS=Homo sapiens GN=CP PE=1 SV=1	GEFYIGSK	99			0.000154401	899.439	450.727	899.439	450.727	2	1.1.1.3014.6	38.7736	18545.2	38.7163
P00450	Ceruloplasmin OS=Homo sapiens GN=CP PE=1 SV=1	ADDKVYPGEQYTY	99		cleaved Y-M@C-term; missed K-V@4	-0.00354488	1547.67	774.845	1547.68	774.846	2	1.1.1.3256.13	49.6718	686.501	49.4596
P00450	Ceruloplasmin OS=Homo sapiens GN=CP PE=1 SV=1	DIASGLIGPL	99		cleaved L-I@C-term	-0.00150663	954.537	478.276	954.539	478.277	2	1.1.1.4170.2	90.7679	1407.65	90.8094
P00450	Ceruloplasmin OS=Homo sapiens GN=CP PE=1 SV=1	TTIEKPVWLGF	99		cleaved F-L@C-term	-0.00267025	1289.7	645.857	1289.7	645.858	2	1.1.1.4097.8	87.4777	701.611	87.378
P00450	Ceruloplasmin OS=Homo sapiens GN=CP PE=1 SV=1	SGAGTEDSACIPWAY	99	Carbamidomethyl(C)@10	cleaved Y-Y@C-term	0.00161641	1583.66	792.836	1583.66	792.835	2	1.1.1.3890.10	78.2079	1647.93	78.0457
P00450	Ceruloplasmin OS=Homo sapiens GN=CP PE=1 SV=1	TPGIWLLHC	97.39	Carbamidomethyl(C)@9	cleaved C-H@C-term	-0.00246816	1095.55	548.783	1095.55	548.784	2	1.1.1.3918.2	79.4403	623.269	79.3014
P00450	Ceruloplasmin OS=Homo sapiens GN=CP PE=1 SV=1	VTFHNKGAYPLSIEPIGVR	98.45	Carbamyl@N-term	missed K-G@6	-0.00194749	2140.14	714.388	2140.14	714.388	3	1.1.1.3707.12	69.95	1703.23	69.974
P00450	Ceruloplasmin OS=Homo sapiens GN=CP PE=1 SV=1	VTRIYHSHIDAPKDIASGLIGPLIICK	95.44	Carbamidomethyl(C)@26	cleaved C-V@N-term; missed R-I@3; missed K-D@13	-5.01085	2981.63	746.415	2986.64	747.668	4	1.1.1.4197.21	91.998	390.152	92.0237
P00450	Ceruloplasmin OS=Homo sapiens GN=CP PE=1 SV=1	DTANLFPQTSLTLHMWPDTEGTFNVECLTTDHYTGGMK	95.29	Didehydro(T)@12; Carbamidomethyl(C)@27		-0.0466969	4325.89	1082.48	4325.93	1082.49	4	1.1.1.4294.42	96.398	13985	96.3148
P02787	Serotransferrin OS=Homo sapiens GN=TF PE=1 SV=3	ADRDQYELLCLDNTR	99	Carbamidomethyl(C)@10	missed R-D@3	0.00141251	1880.87	627.964	1880.87	627.964	3	1.1.1.3476.8	59.5647	83296.2	59.994
P02787	Serotransferrin OS=Homo sapiens GN=TF PE=1 SV=3	AIAANEADAVTLDAGLVYDAY	99		cleaved Y-L@C-term	-0.0036615	2125.02	709.347	2125.02	709.348	3	1.1.1.4651.2	112.562	354.767	112.644
P02787	Serotransferrin OS=Homo sapiens GN=TF PE=1 SV=3	AIAANEADAVTLDAGLVYDAYLAPNNLK	99		cleaved K-P@C-term	-0.000725815	2875.46	959.494	2875.46	959.494	3	1.1.1.4337.16	98.3476	1017.51	98.23
P02787	Serotransferrin OS=Homo sapiens GN=TF PE=1 SV=3	AIAANEADAVTLDAGLVYDAYLAPNNLKPVVAEFYGSK	99			-0.00456368	3953.01	989.259	3953.01	989.26	4	1.1.1.4446.14	103.261	679.533	103.406
P02787	Serotransferrin OS=Homo sapiens GN=TF PE=1 SV=3	CDEWSVNSVGK	99	Carbamidomethyl(C)@1		-0.00175322	1279.55	640.782	1279.55	640.782	2	1.1.1.3117.10	43.4187	59280.8	43.1737
P02787	Serotransferrin OS=Homo sapiens GN=TF PE=1 SV=3	CSTSSLLEACTFR	99	Carbamidomethyl(C)@1; Carbamidomethyl(C)@10		-0.00157617	1530.68	511.234	1530.68	511.234	3	1.1.1.3507.5	60.954	33864.6	61.1236
P02787	Serotransferrin OS=Homo sapiens GN=TF PE=1 SV=3	DCHLAQVPSHTVVAR	99	Carbamidomethyl(C)@2		-0.00123775	1688.84	563.954	1688.84	563.955	3	1.1.1.2873.15	32.4643	8414.44	31.9905
P02787	Serotransferrin OS=Homo sapiens GN=TF PE=1 SV=3	DGAGDVAFVK	99	Dehydrated(D)@1		0.00157087	959.473	480.744	959.471	480.743	2	1.1.1.2983.6	37.3814	861.887	37.3257
P02787	Serotransferrin OS=Homo sapiens GN=TF PE=1 SV=3	DGAGDVAFVKHSTIFENLANK	99	Carbamyl(K)@10	missed K-H@10	-0.00247403	2275.12	759.381	2275.12	759.382	3	1.1.1.4011.9	83.6298	1384.21	83.6903
P02787	Serotransferrin OS=Homo sapiens GN=TF PE=1 SV=3	DQYELLCLDNTR	99	Carbamidomethyl(C)@7		0.00150855	1538.71	770.36	1538.7	770.359	2	1.1.1.3701.23	69.6871	34531.5	69.5237
P02787	Serotransferrin OS=Homo sapiens GN=TF PE=1 SV=3	DSGFQMNQLR	99			-0.000660427	1194.54	598.279	1194.55	598.28	2	1.1.1.3227.8	48.3608	119004	48.1615
P02787	Serotransferrin OS=Homo sapiens GN=TF PE=1 SV=3	DYELLCLDGTR	99	Carbamidomethyl(C)@6		-0.000148301	1353.62	677.819	1353.62	677.819	2	1.1.1.3735.10	71.2037	46830.5	70.7382
P02787	Serotransferrin OS=Homo sapiens GN=TF PE=1 SV=3	DYELLCLDGTRK	99	Carbamidomethyl(C)@6	cleaved K-P@C-term; missed R-K@11	-0.000126561	1481.72	741.866	1481.72	741.867	2	1.1.1.3508.21	61.0223	1865.82	61.0338
P02787	Serotransferrin OS=Homo sapiens GN=TF PE=1 SV=3	EADAVTLDAGLVYDAYLAPNNLKPVVAEFYGSK	99		cleaved N-E@N-term	-0.000477864	3512.77	1171.93	3512.77	1171.93	3	1.1.1.4382.29	100.385	1136.9	100.436
P02787	Serotransferrin OS=Homo sapiens GN=TF PE=1 SV=3	EDLIWELLNQAQEHFGK	99			-0.00102263	2069.02	690.681	2069.02	690.681	3	1.1.1.4480.11	104.765	3478.34	104.303
P02787	Serotransferrin OS=Homo sapiens GN=TF PE=1 SV=3	EDLIWELLNQAQEHFGKDK	99		missed K-D@17	0.00644664	2312.15	579.045	2312.14	579.043	4	1.1.1.4387.3	100.576	1659.38	100.571
P02787	Serotransferrin OS=Homo sapiens GN=TF PE=1 SV=3	EDPQTFYYAVAVVK	99			-0.00398925	1628.8	815.41	1628.81	815.412	2	1.1.1.3879.13	77.7229	942.335	77.7759
P02787	Serotransferrin OS=Homo sapiens GN=TF PE=1 SV=3	EGTCPEAPTDECKPVK	99	Glu->pyro-Glu@N-term; Carbamidomethyl(C)@4; Carbamidomethyl(C)@12		-0.000595673	1798.79	900.4	1798.79	900.401	2	1.1.1.2785.13	28.527	1058.92	28.4458
P02787	Serotransferrin OS=Homo sapiens GN=TF PE=1 SV=3	EGYYGYTGAFR	99			3.52626e-05	1282.56	642.288	1282.56	642.288	2	1.1.1.3426.24	57.3043	108053	57.4183
P02787	Serotransferrin OS=Homo sapiens GN=TF PE=1 SV=3	FDEFFSEGCAPGSK	99	Carbamidomethyl(C)@9		-4.1274e-05	1576.65	526.557	1576.65	526.557	3	1.1.1.3510.7	61.0913	47610.1	61.1236
P02787	Serotransferrin OS=Homo sapiens GN=TF PE=1 SV=3	FDEFFSEGCAPGSKK	99	Carbamidomethyl(C)@9; Carbamyl(K)@14	missed K-K@14	0.00320078	1747.75	874.885	1747.75	874.883	2	1.1.1.3507.17	60.984	1019.54	61.0338
P02787	Serotransferrin OS=Homo sapiens GN=TF PE=1 SV=3	GDVAFVKHQTVPQNTGGK	99	Carbamyl(K)@7	missed K-H@7	-0.00426281	1924.97	642.664	1924.98	642.666	3	1.1.1.2966.19	36.6378	3320.88	36.6078
P02787	Serotransferrin OS=Homo sapiens GN=TF PE=1 SV=3	HSTIFENLANK	99	Deamidated(N)@7		0.0181339	1273.65	637.832	1273.63	637.822	2	1.1.1.3149.31	44.869	43765.2	44.7509
P02787	Serotransferrin OS=Homo sapiens GN=TF PE=1 SV=3	IECVSAETTEDCIAK	99	Carbamidomethyl(C)@3; Carbamidomethyl(C)@12		-0.00806924	1724.75	863.383	1724.76	863.387	2	1.1.1.3133.17	44.1571	930.487	44.2522
P02787	Serotransferrin OS=Homo sapiens GN=TF PE=1 SV=3	IECVSAETTEDCIAKIMNG	99	Carbamidomethyl(C)@3; Carbamidomethyl(C)@12; Dioxidation(M)@17; Deamidated(N)@18	cleaved G-E@C-term; missed K-I@15	-0.0126312	2172.91	725.311	2172.92	725.315	3	1.1.1.3097.34	42.5204	1153.86	42.3978
P02787	Serotransferrin OS=Homo sapiens GN=TF PE=1 SV=3	IMNGEADAMSLDGGFVYIAGK	99			-1.01336	2156.99	1079.5	2158.01	1080.01	2	1.1.1.4186.18	91.5206	1229.3	91.4829
P02787	Serotransferrin OS=Homo sapiens GN=TF PE=1 SV=3	KCSTSSLLEACTFR	99	Carbamyl@N-term; Carbamidomethyl(C)@2; Carbamidomethyl(C)@11	missed K-C@1	-0.000662354	1701.78	851.898	1701.78	851.898	2	1.1.1.3518.25	61.4744	1931.04	61.4377
P02787	Serotransferrin OS=Homo sapiens GN=TF PE=1 SV=3	KPVDEYKDCHLAQVPSHTVVAR	99	Carbamidomethyl(C)@9	missed K-D@7	-0.00102935	2548.28	510.664	2548.29	510.664	5	1.1.1.2957.7	36.2137	154113	36.0662
P02787	Serotransferrin OS=Homo sapiens GN=TF PE=1 SV=3	KPVEEYANCHLAR	99	Carbamidomethyl(C)@9		-0.00239042	1585.76	397.449	1585.77	397.449	4	1.1.1.2735.5	26.2589	90701.1	26.2489
P02787	Serotransferrin OS=Homo sapiens GN=TF PE=1 SV=3	KSASDLTWDNLK	99		missed K-S@1	-0.000369727	1376.69	689.354	1376.69	689.354	2	1.1.1.3216.33	47.8763	14928.3	47.9362
P02787	Serotransferrin OS=Homo sapiens GN=TF PE=1 SV=3	LAPNNLKPVVAEFYGSK	99		cleaved Y-L@N-term	0.00298351	1846	616.341	1846	616.34	3	1.1.1.3671.6	68.3103	28477.9	68.7483
P02787	Serotransferrin OS=Homo sapiens GN=TF PE=1 SV=3	LCMGSGLNLCEPN	99	Carbamidomethyl(C)@2; Carbamidomethyl(C)@10	cleaved N-N@C-term	0.00372	1463.62	732.819	1463.62	732.818	2	1.1.1.3675.11	68.5037	2734.82	68.7032
P02787	Serotransferrin OS=Homo sapiens GN=TF PE=1 SV=3	LCMGSGLNLCEPNNK	99	Carbamidomethyl(C)@2; Carbamidomethyl(C)@10		0.00278086	1705.76	853.888	1705.76	853.887	2	1.1.1.3435.44	57.7311	95030.6	57.6464
P02787	Serotransferrin OS=Homo sapiens GN=TF PE=1 SV=3	LKCDEWSVNSVGK	99	Carbamidomethyl(C)@3	missed K-C@2	-0.000918478	1520.73	761.371	1520.73	761.372	2	1.1.1.3057.21	40.7283	9447.74	40.7357
P02787	Serotransferrin OS=Homo sapiens GN=TF PE=1 SV=3	MYLGYEYVTAIR	99			-0.000842841	1477.73	739.871	1477.73	739.871	2	1.1.1.3880.11	77.7586	8762.96	77.2834
P02787	Serotransferrin OS=Homo sapiens GN=TF PE=1 SV=3	NLKPVVAEFYGSK	99		cleaved N-N@N-term	0.000677773	1450.78	484.601	1450.78	484.601	3	1.1.1.3378.5	55.1124	7353.96	55.2425
P02787	Serotransferrin OS=Homo sapiens GN=TF PE=1 SV=3	NLNEKDYELLCLDGTR	99	Carbamidomethyl(C)@11	missed K-D@5	-0.00242085	1951.93	651.65	1951.93	651.651	3	1.1.1.3571.6	63.8403	34818.7	63.817
P02787	Serotransferrin OS=Homo sapiens GN=TF PE=1 SV=3	NLNEKDYELLCLDGTRK	99	Carbamidomethyl(C)@11	cleaved K-P@C-term; missed K-D@5; missed R-K@16	-0.00270297	2080.02	521.013	2080.03	521.014	4	1.1.1.3430.10	57.4745	7900.53	57.4183
P02787	Serotransferrin OS=Homo sapiens GN=TF PE=1 SV=3	NTYEKYLGEEYVK	99	Carbamyl(K)@5	missed K-Y@5	0.00150898	1677.79	839.902	1677.79	839.902	2	1.1.1.3532.15	62.1075	1691.52	62.1573
P02787	Serotransferrin OS=Homo sapiens GN=TF PE=1 SV=3	SAGWNIPIGLLYCDLPEPR	99	Carbamidomethyl(C)@13		-0.000880176	2170.09	1086.05	2170.09	1086.05	2	1.1.1.4368.13	99.7576	41961.9	100.076
P02787	Serotransferrin OS=Homo sapiens GN=TF PE=1 SV=3	SASDLTWDNLK	99			-0.00104625	1248.6	625.306	1248.6	625.307	2	1.1.1.3489.6	60.1527	128979	59.6794
P02787	Serotransferrin OS=Homo sapiens GN=TF PE=1 SV=3	SASDLTWDNLKGK	99	Carbamyl(K)@11	missed K-G@11	0.00254717	1476.72	739.369	1476.72	739.368	2	1.1.1.3508.20	61.0206	1995.33	60.9439
P02787	Serotransferrin OS=Homo sapiens GN=TF PE=1 SV=3	SKEFQLFSSPHGK	99		missed K-E@2	-0.00127154	1490.75	497.924	1490.75	497.925	3	1.1.1.2993.11	37.8392	6561.84	37.909
P02787	Serotransferrin OS=Homo sapiens GN=TF PE=1 SV=3	SLDGGFVYIAGK	99		cleaved M-S@N-term	-0.00537765	1225.63	613.822	1225.63	613.824	2	1.1.1.3580.8	64.2399	2698.42	64.3993
P02787	Serotransferrin OS=Homo sapiens GN=TF PE=1 SV=3	SMGGKEDLIWELLNQAQEHFGK	99		missed K-E@5	0.00235004	2529.23	633.316	2529.23	633.315	4	1.1.1.4359.3	99.3183	96193.6	98.997
P02787	Serotransferrin OS=Homo sapiens GN=TF PE=1 SV=3	SMGGKEDLIWELLNQAQEHFGKDK	99		missed K-E@5; missed K-D@22	0.00137782	2772.36	555.478	2772.35	555.478	5	1.1.1.4295.3	96.4113	1545.79	96.4062
P02787	Serotransferrin OS=Homo sapiens GN=TF PE=1 SV=3	STLNQYFGYSGAFK	99		cleaved C-S@N-term	0.0054618	1581.75	791.883	1581.75	791.88	2	1.1.1.3823.36	75.2046	1734.25	75.1261
P02787	Serotransferrin OS=Homo sapiens GN=TF PE=1 SV=3	SVIPSDGPSVACVK	99	Carbamidomethyl(C)@12		-0.00204838	1414.71	708.362	1414.71	708.364	2	1.1.1.3196.15	46.9835	86616.5	46.5905
P02787	Serotransferrin OS=Homo sapiens GN=TF PE=1 SV=3	SVIPSDGPSVACVKK	99	Carbamidomethyl(C)@12; Carbamyl(K)@15	missed K-K@14	-0.00403917	1585.81	793.912	1585.81	793.914	2	1.1.1.3209.17	47.5717	1768.26	47.5317
P02787	Serotransferrin OS=Homo sapiens GN=TF PE=1 SV=3	TAGWNIPMGLLYNK	99			-0.000270104	1576.81	789.411	1576.81	789.411	2	1.1.1.4200.20	92.1348	4654.4	92.1155
P02787	Serotransferrin OS=Homo sapiens GN=TF PE=1 SV=3	WCAVSEHEATK	99	Carbamidomethyl(C)@2		0.000784276	1316.58	439.868	1316.58	439.868	3	1.1.1.2652.2	22.5449	60693.1	22.7164
P02787	Serotransferrin OS=Homo sapiens GN=TF PE=1 SV=3	YLGEEYVKAVGNLR	99	Carbamyl(K)@8	missed K-A@8	-0.00310742	1652.85	827.432	1652.85	827.433	2	1.1.1.4035.9	84.7051	1405.49	84.7208
P02787	Serotransferrin OS=Homo sapiens GN=TF PE=1 SV=3	EFQLFSSPHGK	99			-6.79419e-05	1275.62	638.82	1275.62	638.82	2	1.1.1.3247.12	49.2632	8898.91	49.6833
P02787	Serotransferrin OS=Homo sapiens GN=TF PE=1 SV=3	YLGEEYVK	98.86			0.000136431	999.491	500.753	999.491	500.753	2	1.1.1.3183.5	46.3866	22482.8	45.9196
P02787	Serotransferrin OS=Homo sapiens GN=TF PE=1 SV=3	ASYLDCIR	97.77	Carbamidomethyl(C)@6		-0.00039052	996.469	499.242	996.47	499.242	2	1.1.1.3221.8	48.08	168688	48.0265
P02787	Serotransferrin OS=Homo sapiens GN=TF PE=1 SV=3	SKEFQLF	99		cleaved F-S@C-term; missed K-E@2	-0.00146883	897.458	449.736	897.46	449.737	2	1.1.1.3706.2	69.8883	2422.77	69.8389
P02787	Serotransferrin OS=Homo sapiens GN=TF PE=1 SV=3	EGTCPEAPTDECK	99	Carbamidomethyl(C)@4; Carbamidomethyl(C)@12	cleaved K-P@C-term	-0.00234156	1492.58	747.297	1492.58	747.298	2	1.1.1.2607.33	20.5475	1408.55	20.6009
P02787	Serotransferrin OS=Homo sapiens GN=TF PE=1 SV=3	KDSGFQMNQLR	99	Carbamyl@N-term	missed K-D@1	0.000292375	1365.65	683.83	1365.65	683.83	2	1.1.1.3213.13	47.7412	2375.91	47.846
P02787	Serotransferrin OS=Homo sapiens GN=TF PE=1 SV=3	LYCDLPEPR	98.54	Carbamidomethyl(C)@3	cleaved L-L@N-term	-0.000574759	1161.55	581.781	1161.55	581.782	2	1.1.1.3145.33	44.6896	2382.38	44.6146
P02787	Serotransferrin OS=Homo sapiens GN=TF PE=1 SV=3	EFQLFSSPH	98.26		cleaved H-G@C-term	-0.000322768	1090.51	546.261	1090.51	546.261	2	1.1.1.3628.7	66.3888	2474.6	66.4162
P02787	Serotransferrin OS=Homo sapiens GN=TF PE=1 SV=3	STIFENLANK	95.01		cleaved H-S@N-term	0.00159802	1135.59	568.802	1135.59	568.801	2	1.1.1.3474.9	59.4707	1285.94	59.4547
P02787	Serotransferrin OS=Homo sapiens GN=TF PE=1 SV=3	DHMKSVIPSDGPSVACVK	99	Carbamyl(K)@4; Carbamidomethyl(C)@16	missed K-S@4	-0.00269293	1968.94	657.32	1968.94	657.32	3	1.1.1.3337.10	53.2909	2188.36	53.4005
P02787	Serotransferrin OS=Homo sapiens GN=TF PE=1 SV=3	AVANFFSGSCAPCADGTDFPQLCQLCPGCGC	95.75	Carbamidomethyl(C)@10; Carbamidomethyl(C)@13; Carbamidomethyl(C)@23; Carbamidomethyl(C)@26; Carbamidomethyl(C)@29; Carbamidomethyl(C)@31	cleaved C-S@C-term	0.0121939	3423.37	1142.13	3423.35	1142.13	3	1.1.1.4260.15	94.8614	1020.97	94.8687
P02787	Serotransferrin OS=Homo sapiens GN=TF PE=1 SV=3	KASYLDCIR	99	Carbamyl@N-term; Carbamidomethyl(C)@7	missed K-A@1	-0.00149693	1167.57	584.792	1167.57	584.793	2	1.1.1.3221.22	48.0966	2950.43	48.1165
P02787	Serotransferrin OS=Homo sapiens GN=TF PE=1 SV=3	YANCHLAR	97.41	Carbamidomethyl(C)@4	cleaved E-Y@N-term	-0.00473632	1003.46	502.738	1003.47	502.74	2	1.1.1.2734.9	26.2199	3488.12	26.3386
P02787	Serotransferrin OS=Homo sapiens GN=TF PE=1 SV=3	EFQLFSSPHGKDLLFK	98.49	Carbamyl@N-term	missed K-D@11	0.00265893	1934.99	646.005	1934.99	646.004	3	1.1.1.4053.2	85.4899	1643.56	85.6659
P02787	Serotransferrin OS=Homo sapiens GN=TF PE=1 SV=3	DLLFRDDTVCLAK	98.22	Carbamidomethyl(C)@10	missed R-D@5	-0.995314	1563.8	522.273	1564.79	522.605	3	1.1.1.3672.3	68.3535	662.591	68.2996
P02787	Serotransferrin OS=Homo sapiens GN=TF PE=1 SV=3	CLVEKGDVAFVK	98.93	Carbamidomethyl(C)@1; Carbamyl(K)@5	missed K-G@5	0.000365842	1406.72	704.369	1406.72	704.369	2	1.1.1.3504.38	60.8419	2370.96	60.8987
P02787	Serotransferrin OS=Homo sapiens GN=TF PE=1 SV=3	DDTVCLAKLHDR	97.48	Carbamidomethyl(C)@5; Carbamyl(K)@8	missed K-L@8	0.00128416	1484.71	495.909	1484.7	495.909	3	1.1.1.3141.17	44.495	3533.62	44.524
P02787	Serotransferrin OS=Homo sapiens GN=TF PE=1 SV=3	DLLFKDSAHGFLK	96.84	Carbamyl(K)@5	missed K-D@5	-0.000247045	1532.8	767.407	1532.8	767.407	2	1.1.1.3833.15	75.6512	1904.25	75.5351
P02787	Serotransferrin OS=Homo sapiens GN=TF PE=1 SV=3	SEGCAPGSKKDSSLCKLCMGSGLNLCEPNNK	99	Carbamidomethyl(C)@4; Pro->pyro-Glu(P)@6; Carbamidomethyl(C)@15; Carbamidomethyl(C)@18; Carbamidomethyl(C)@26	cleaved F-S@N-term; missed K-K@9; missed K-D@10; missed K-L@16	0.0231657	3411.52	1138.18	3411.5	1138.17	3	1.1.1.3436.43	57.7767	910.493	57.692
P02787	Serotransferrin OS=Homo sapiens GN=TF PE=1 SV=3	LAQVPSHTVVAR	99		cleaved H-L@N-term	-0.0427218	1276.68	639.348	1276.73	639.37	2	1.1.1.2740.16	26.5043	5190.04	26.4289
P02787	Serotransferrin OS=Homo sapiens GN=TF PE=1 SV=3	SVNSVGKIECVSAETTEDCIAK	99	Ammonia-loss(N)@3; Carbamidomethyl(C)@10; Carbamidomethyl(C)@19	cleaved W-S@N-term; missed K-I@7	0.0315149	2379.12	794.049	2379.09	794.038	3	1.1.1.3690.37	69.1924	1856.91	69.2047
P02787	Serotransferrin OS=Homo sapiens GN=TF PE=1 SV=3	RNLREGTCPEAPTDECKPVK	99	Deamidated(N)@2; Cation:Na(E)@5; Carbamidomethyl(C)@8; Carbamidomethyl(C)@16	cleaved I-R@N-term; missed R-N@1; missed R-E@4	-0.0101457	2379.08	595.778	2379.09	595.78	4	1.1.1.2591.7	19.8122	417.153	19.8337
P02787	Serotransferrin OS=Homo sapiens GN=TF PE=1 SV=3	LGYEYVTAIRNLREGTCPEAPTDECKPVK	97.72	Carbamidomethyl(C)@17; Carbamidomethyl(C)@25	cleaved Y-L@N-term; missed R-N@10; missed R-E@13	-3.0529	3362.59	1121.87	3365.64	1122.89	3	1.1.1.2636.12	21.8625	1829.27	21.8673
P02647	Apolipoprotein A-I OS=Homo sapiens GN=APOA1 PE=1 SV=1	AKPALEDLR	99			-0.00123665	1011.57	506.792	1011.57	506.793	2	1.1.1.2790.8	28.7313	195213	28.3564
P02647	Apolipoprotein A-I OS=Homo sapiens GN=APOA1 PE=1 SV=1	ATEHLSTLSEKAK	99	Carbamyl(K)@11	cleaved K-P@C-term; missed K-A@11	-0.00134775	1456.75	486.591	1456.75	486.591	3	1.1.1.2803.8	29.3049	9570.8	29.3864
P02647	Apolipoprotein A-I OS=Homo sapiens GN=APOA1 PE=1 SV=1	ATEHLSTLSEKAKPALEDLR	99	Carbamyl(K)@11	missed K-A@11	0.000182307	2251.18	563.803	2251.18	563.802	4	1.1.1.3468.7	59.197	10437.2	59.2294
P02647	Apolipoprotein A-I OS=Homo sapiens GN=APOA1 PE=1 SV=1	DEPPQSPWDR	99		cleaved Q-D@N-term	-0.00187057	1225.53	613.774	1225.54	613.775	2	1.1.1.3123.18	43.6898	20751	43.2187
P02647	Apolipoprotein A-I OS=Homo sapiens GN=APOA1 PE=1 SV=1	DLATVYVDVLK	99			-0.0017355	1234.68	618.347	1234.68	618.348	2	1.1.1.4027.4	84.3297	1299.05	84.3172
P02647	Apolipoprotein A-I OS=Homo sapiens GN=APOA1 PE=1 SV=1	DLATVYVDVLKDSGR	99	Carbamyl(K)@11	missed K-D@11	-0.00157372	1692.87	847.441	1692.87	847.441	2	1.1.1.4239.7	93.8969	3051.2	93.7028
P02647	Apolipoprotein A-I OS=Homo sapiens GN=APOA1 PE=1 SV=1	DSGRDYVSQFEGSALGK	99		missed R-D@4	-0.00229896	1814.84	605.954	1814.84	605.955	3	1.1.1.3535.11	62.213	8059.11	62.3369
P02647	Apolipoprotein A-I OS=Homo sapiens GN=APOA1 PE=1 SV=1	DYVSQFEGSALGK	99			-0.000491356	1399.66	700.838	1399.66	700.838	2	1.1.1.3726.13	70.8055	877.136	70.783
P02647	Apolipoprotein A-I OS=Homo sapiens GN=APOA1 PE=1 SV=1	DYVSQFEGSALGKQLN	99	Carbamyl(K)@13	cleaved N-L@C-term; missed K-Q@13	0.00227568	1797.86	899.935	1797.85	899.934	2	1.1.1.4025.9	84.2592	1043.49	84.3172
P02647	Apolipoprotein A-I OS=Homo sapiens GN=APOA1 PE=1 SV=1	DYVSQFEGSALGKQLNLK	99	Carbamyl(K)@13	missed K-Q@13	-0.00100138	2039.03	1020.52	2039.03	1020.52	2	1.1.1.4099.44	87.5989	4650.06	87.832
P02647	Apolipoprotein A-I OS=Homo sapiens GN=APOA1 PE=1 SV=1	EQLGPVTQEFWDNLEK	99			0.00464293	1931.93	966.973	1931.93	966.971	2	1.1.1.3840.10	75.9797	841.642	75.9396
P02647	Apolipoprotein A-I OS=Homo sapiens GN=APOA1 PE=1 SV=1	EQLGPVTQEFWDNLEKETEGLR	99		missed K-E@16	-0.000428254	2617.27	873.429	2617.27	873.429	3	1.1.1.4348.12	98.8411	81311.4	99.1776
P02647	Apolipoprotein A-I OS=Homo sapiens GN=APOA1 PE=1 SV=1	EQLGPVTQEFWDNLEKETEGLRQEM	99		cleaved M-S@C-term; missed K-E@16; missed R-Q@22	-0.00362922	3005.41	1002.81	3005.41	1002.81	3	1.1.1.4443.7	103.132	1805.73	103.002
P02647	Apolipoprotein A-I OS=Homo sapiens GN=APOA1 PE=1 SV=1	EQLGPVTQEFWDNLEKETEGLRQEMSK	99		missed K-E@16; missed R-Q@22	0.00275937	3220.54	806.142	3220.53	806.141	4	1.1.1.4396.5	100.99	6073.31	101.112
P02647	Apolipoprotein A-I OS=Homo sapiens GN=APOA1 PE=1 SV=1	LAEYHAKATEHLSTLSEK	99	Carbamyl(K)@7	missed K-A@7	0.000800366	2070.04	691.02	2070.04	691.02	3	1.1.1.3038.20	39.8594	7190.7	39.7928
P02647	Apolipoprotein A-I OS=Homo sapiens GN=APOA1 PE=1 SV=1	LEALKENGGAR	99	Carbamyl(K)@5	missed K-E@5	-0.00199616	1199.62	600.819	1199.63	600.82	2	1.1.1.2760.7	27.3886	2814.79	27.2815
P02647	Apolipoprotein A-I OS=Homo sapiens GN=APOA1 PE=1 SV=1	LGPVTQEFWDNLEK	99		cleaved Q-L@N-term	-0.0010937	1674.82	838.419	1674.83	838.42	2	1.1.1.4063.18	85.9614	3288.84	86.0711
P02647	Apolipoprotein A-I OS=Homo sapiens GN=APOA1 PE=1 SV=1	LLDNWDSVTSTF	99		cleaved F-S@C-term	-0.000183333	1396.65	699.333	1396.65	699.333	2	1.1.1.4225.5	93.2667	20394.5	93.2991
P02647	Apolipoprotein A-I OS=Homo sapiens GN=APOA1 PE=1 SV=1	LLDNWDSVTSTFSK	99			-0.00136709	1611.78	806.896	1611.78	806.896	2	1.1.1.3931.20	80.0531	87378.2	79.571
P02647	Apolipoprotein A-I OS=Homo sapiens GN=APOA1 PE=1 SV=1	LREQLGPVTQEFWDNLEK	99		missed R-E@2	-0.00221519	2201.11	734.71	2201.11	734.711	3	1.1.1.4027.7	84.3405	24680.5	84.7656
P02647	Apolipoprotein A-I OS=Homo sapiens GN=APOA1 PE=1 SV=1	LREQLGPVTQEFWDNLEKETEGLR	99		missed R-E@2; missed K-E@18	-0.000780551	2886.45	722.62	2886.45	722.62	4	1.1.1.4294.16	96.3763	23195.3	96.6356
P02647	Apolipoprotein A-I OS=Homo sapiens GN=APOA1 PE=1 SV=1	LREQLGPVTQEFWDNLEKETEGLRQEM	99		cleaved M-S@C-term; missed R-E@2; missed K-E@18; missed R-Q@24	-0.00178134	3274.59	819.655	3274.59	819.655	4	1.1.1.4380.8	100.275	1906.5	100.3
P02647	Apolipoprotein A-I OS=Homo sapiens GN=APOA1 PE=1 SV=1	LREQLGPVTQEFWDNLEKETEGLRQEMSK	99		missed R-E@2; missed K-E@18; missed R-Q@24	0.00461177	3489.72	698.952	3489.72	698.951	5	1.1.1.4358.10	99.2942	3589.13	99.3574
P02647	Apolipoprotein A-I OS=Homo sapiens GN=APOA1 PE=1 SV=1	LSALEEYTK	99		cleaved F-L@N-term	-0.000158275	1052.54	527.277	1052.54	527.277	2	1.1.1.3135.12	44.2223	12815.5	44.117
P02647	Apolipoprotein A-I OS=Homo sapiens GN=APOA1 PE=1 SV=1	LSPLGEEMR	99	Oxidation(M)@8		0.000248011	1046.51	524.261	1046.51	524.261	2	1.1.1.2819.12	30.0356	29356.8	30.107
P02647	Apolipoprotein A-I OS=Homo sapiens GN=APOA1 PE=1 SV=1	QEMSKDLEEVK	99		missed K-D@5	-0.000526008	1334.64	668.326	1334.64	668.327	2	1.1.1.2807.17	29.5031	3104.63	29.5662
P02647	Apolipoprotein A-I OS=Homo sapiens GN=APOA1 PE=1 SV=1	QGLLPVLESFK	99	Gln->pyro-Glu@N-term		0.000225043	1212.68	607.345	1212.68	607.345	2	1.1.1.4452.2	103.5	199747	103.406
P02647	Apolipoprotein A-I OS=Homo sapiens GN=APOA1 PE=1 SV=1	VKDLATVYVDVLK	99		missed K-D@2	-0.00152564	1461.84	488.288	1461.84	488.289	3	1.1.1.3713.3	70.2032	223366	69.8839
P02647	Apolipoprotein A-I OS=Homo sapiens GN=APOA1 PE=1 SV=1	VQPYLDDFQK	99			-0.000703162	1251.61	626.814	1251.61	626.814	2	1.1.1.3369.11	54.7282	465590	54.2519
P02647	Apolipoprotein A-I OS=Homo sapiens GN=APOA1 PE=1 SV=1	VSFLSALEEYTK	99	Amidated@C-term		0.000717642	1384.72	693.37	1384.72	693.369	2	1.1.1.4298.11	96.5557	1763.66	96.452
P02647	Apolipoprotein A-I OS=Homo sapiens GN=APOA1 PE=1 SV=1	VSFLSALEEYTKK	99	Carbamyl(K)@12	missed K-K@12	2.27319e-05	1556.81	779.412	1556.81	779.412	2	1.1.1.4235.5	93.7152	10341	93.7476
P02647	Apolipoprotein A-I OS=Homo sapiens GN=APOA1 PE=1 SV=1	WQEEMELYR	99			-0.000405872	1282.56	642.29	1282.57	642.29	2	1.1.1.3485.10	59.9717	530313	59.4997
P02647	Apolipoprotein A-I OS=Homo sapiens GN=APOA1 PE=1 SV=1	ETEGLRQEM	99	Oxidation(M)@9	cleaved M-S@C-term; missed R-Q@6	-0.00231873	1107.48	554.75	1107.49	554.751	2	1.1.1.2521.12	16.6877	281.833	16.7142
P02647	Apolipoprotein A-I OS=Homo sapiens GN=APOA1 PE=1 SV=1	SALEEYTK	99		cleaved L-S@N-term	-0.000732574	939.454	470.734	939.455	470.735	2	1.1.1.2814.10	29.8024	2759.27	29.7921
P02647	Apolipoprotein A-I OS=Homo sapiens GN=APOA1 PE=1 SV=1	QLNLKLLDNWDSVTSTFSK	99	Carbamyl(K)@5	missed K-L@5	0.00185691	2251.15	751.391	2251.15	751.39	3	1.1.1.4357.6	99.2393	7460.45	99.2675
P02647	Apolipoprotein A-I OS=Homo sapiens GN=APOA1 PE=1 SV=1	THLAPYSDELR	99	Dehydrated(S)@7		-0.00225782	1282.63	428.55	1282.63	428.551	3	1.1.1.2968.6	36.7058	19034.9	36.8319
P02647	Apolipoprotein A-I OS=Homo sapiens GN=APOA1 PE=1 SV=1	TVYVDVLK	99		cleaved A-T@N-term	0.00264493	935.535	468.775	935.533	468.774	2	1.1.1.3256.4	49.6484	1264.07	49.6833
P02647	Apolipoprotein A-I OS=Homo sapiens GN=APOA1 PE=1 SV=1	VYVDVLK	99		cleaved T-V@N-term	-0.00111646	834.484	418.249	834.485	418.25	2	1.1.1.3157.3	45.2103	3571.19	45.158
P02647	Apolipoprotein A-I OS=Homo sapiens GN=APOA1 PE=1 SV=1	VSFLSALEEY	99		cleaved Y-T@C-term	0.00230443	1156.57	579.291	1156.57	579.29	2	1.1.1.4358.5	99.28	4291.55	99.4022
P02647	Apolipoprotein A-I OS=Homo sapiens GN=APOA1 PE=1 SV=1	KWQEEMELYR	99	Carbamyl@N-term	missed K-W@1	-0.00097801	1453.67	727.84	1453.67	727.84	2	1.1.1.3564.9	63.5301	3544.26	63.5483
P02647	Apolipoprotein A-I OS=Homo sapiens GN=APOA1 PE=1 SV=1	PALEDLR	97.4		cleaved K-P@N-term	-0.00205442	812.437	407.226	812.439	407.227	2	1.1.1.2968.3	36.7016	12770	36.7423
P02647	Apolipoprotein A-I OS=Homo sapiens GN=APOA1 PE=1 SV=1	KPALEDLR	99		cleaved A-K@N-term	-0.000945122	940.533	471.274	940.534	471.274	2	1.1.1.2784.3	28.4531	4602.64	28.3116
P02647	Apolipoprotein A-I OS=Homo sapiens GN=APOA1 PE=1 SV=1	RHFWQQDEPPQSPWDR	99		cleaved A-R@N-term; missed R-H@1	0.00241471	2107.96	527.998	2107.96	527.998	4	1.1.1.3376.8	55.0241	1436.5	55.106
P02647	Apolipoprotein A-I OS=Homo sapiens GN=APOA1 PE=1 SV=1	GLLPVLESFK	98.41		cleaved Q-G@N-term	-0.000185419	1101.64	551.829	1101.64	551.829	2	1.1.1.4099.3	87.5647	464.958	87.4233
P02647	Apolipoprotein A-I OS=Homo sapiens GN=APOA1 PE=1 SV=1	LKLLDNWDSVTSTFSK	99	Carbamyl@N-term	cleaved N-L@N-term; missed K-L@2	-0.000837768	1895.96	948.988	1895.96	948.989	2	1.1.1.4216.27	92.8763	810.367	92.8493
P02647	Apolipoprotein A-I OS=Homo sapiens GN=APOA1 PE=1 SV=1	AKVQPYLDDFQK	99	Carbamyl@N-term	missed K-V@2	0.000209016	1493.75	747.883	1493.75	747.883	2	1.1.1.3467.41	59.1752	12213.5	59.2294
P02647	Apolipoprotein A-I OS=Homo sapiens GN=APOA1 PE=1 SV=1	DLEEVKAK	99	Carbamyl(K)@6	missed K-A@6	0.000438874	973.508	487.762	973.508	487.761	2	1.1.1.2755.3	27.1528	3874.46	27.0574
P02647	Apolipoprotein A-I OS=Homo sapiens GN=APOA1 PE=1 SV=1	SKDLEEVKAKVQPYLDDFQK	99		cleaved M-S@N-term; missed K-D@2; missed K-A@8; missed K-V@10	2.97393	2382.21	795.076	2379.23	794.085	3	1.1.1.4060.13	85.8214	4718.97	85.7109
P02647	Apolipoprotein A-I OS=Homo sapiens GN=APOA1 PE=1 SV=1	QKLHELQEK	99	Gln->pyro-Glu@N-term; Carbamyl(K)@2	missed K-L@2	-0.00103161	1177.61	589.811	1177.61	589.812	2	1.1.1.2943.10	35.5924	682.052	35.5276
P02647	Apolipoprotein A-I OS=Homo sapiens GN=APOA1 PE=1 SV=1	VKDLATVYVDVLKDSGR	98.59	Carbamyl(K)@13	missed K-D@2; missed K-D@13	-0.00212416	1920.03	641.017	1920.03	641.018	3	1.1.1.3929.14	79.9447	2473.11	79.9762
P02647	Apolipoprotein A-I OS=Homo sapiens GN=APOA1 PE=1 SV=1	ATEHLSTLSEK	97.11	Formyl@N-term		-0.00243072	1242.61	622.311	1242.61	622.312	2	1.1.1.2963.23	36.508	928.099	36.4728
P02647	Apolipoprotein A-I OS=Homo sapiens GN=APOA1 PE=1 SV=1	VQPYLDDFQKK	96.02	Carbamyl(K)@10	missed K-K@10	0.000798423	1422.72	712.365	1422.71	712.364	2	1.1.1.3420.22	57.0388	5022.9	56.9194
P02647	Apolipoprotein A-I OS=Homo sapiens GN=APOA1 PE=1 SV=1	LLDNWDSVTSTFSKLREQ	99	Arg->Orn(R)@16	cleaved Q-L@C-term; missed K-L@14; missed R-E@16	0.00946628	2096.05	699.691	2096.04	699.688	3	1.1.1.4131.13	89.0178	2859.11	88.9596
P02647	Apolipoprotein A-I OS=Homo sapiens GN=APOA1 PE=1 SV=1	LEDLRQGLLPVLESFK	99	Formyl@N-term	cleaved A-L@N-term; missed R-Q@5	0.0253743	1884.06	629.028	1884.04	629.019	3	1.1.1.4216.7	92.8571	6457.66	92.7578
P02647	Apolipoprotein A-I OS=Homo sapiens GN=APOA1 PE=1 SV=1	LLDNWDSVTSTFSKLR	99	Carbamidomethyl(K)@14; Carbamyl(R)@16	missed K-L@14	0.0217783	1981.01	661.345	1980.99	661.337	3	1.1.1.3919.9	79.497	3456.49	79.571
P02647	Apolipoprotein A-I OS=Homo sapiens GN=APOA1 PE=1 SV=1	PALEDLRQGLLPVLESFK	97.5	Dicarbamidomethyl(D)@5	cleaved K-P@N-term; missed R-Q@7	0.00377937	2138.18	713.733	2138.17	713.732	3	1.1.1.4333.4	98.1502	2501.98	98.3199
P02647	Apolipoprotein A-I OS=Homo sapiens GN=APOA1 PE=1 SV=1	LKDSGRDYVSQFEGSALGK	95.35		cleaved V-L@N-term; missed K-D@2; missed R-D@6	-2.00103	2054.02	685.681	2056.02	686.348	3	1.1.1.3916.11	79.3738	2514.21	79.2566
P02647	Apolipoprotein A-I OS=Homo sapiens GN=APOA1 PE=1 SV=1	LLDNWDSVTSTFSKLREQLGPVTQEFW	99	Formyl(K)@14	cleaved W-D@C-term; missed K-L@14; missed R-E@16	-0.0319259	3223.55	1075.52	3223.58	1075.53	3	1.1.1.3915.19	79.3364	7575.77	78.9876
P02647	Apolipoprotein A-I OS=Homo sapiens GN=APOA1 PE=1 SV=1	LDNWDSVTSTFSK	96.72	Lys-add@N-term	cleaved L-L@N-term	-0.00557066	1626.78	814.399	1626.79	814.402	2	1.1.1.3918.13	79.4637	2651.88	79.6609
P02790	Hemopexin OS=Homo sapiens GN=HPX PE=1 SV=2	DYFMPCPGR	99	Carbamidomethyl(C)@6		0.00132182	1141.47	571.742	1141.47	571.742	2	1.1.1.3389.11	55.6269	67963	55.4712
P02790	Hemopexin OS=Homo sapiens GN=HPX PE=1 SV=2	EVGTPHGIILDSVDAAFICPGSSR	99	Carbamidomethyl(C)@19		-0.00434401	2497.22	625.313	2497.23	625.314	4	1.1.1.4052.6	85.4516	10251	84.9908
P02790	Hemopexin OS=Homo sapiens GN=HPX PE=1 SV=2	EWFWDLATGTMK	99			-0.000595573	1483.68	742.847	1483.68	742.848	2	1.1.1.4298.18	96.5615	24378.8	96.4979
P02790	Hemopexin OS=Homo sapiens GN=HPX PE=1 SV=2	FDPVRGEVPPR	99		missed R-G@5	-0.000238537	1267.67	423.563	1267.67	423.563	3	1.1.1.2936.3	35.2636	3200.8	35.2587
P02790	Hemopexin OS=Homo sapiens GN=HPX PE=1 SV=2	GECQAEGVLFFQGDR	99	Carbamidomethyl(C)@3		-0.00117256	1711.76	571.594	1711.76	571.595	3	1.1.1.3717.7	70.3866	13926.9	70.3789
P02790	Hemopexin OS=Homo sapiens GN=HPX PE=1 SV=2	GECQAEGVLFFQGDREWFWDLATGTMK	99	Carbamidomethyl(C)@3	missed R-E@15	0.00471325	3177.44	1060.15	3177.43	1060.15	3	1.1.1.4438.11	102.904	1674.08	102.913
P02790	Hemopexin OS=Homo sapiens GN=HPX PE=1 SV=2	GGYTLVSGYPK	99			-0.000791085	1140.58	571.298	1140.58	571.298	2	1.1.1.3217.19	47.9147	91563.9	47.9362
P02790	Hemopexin OS=Homo sapiens GN=HPX PE=1 SV=2	LLQDEFPGIPSPLDAAVECHR	99	Carbamidomethyl(C)@19		-0.000347642	2363.16	788.726	2363.16	788.727	3	1.1.1.4049.13	85.3359	34352.4	85.756
P02790	Hemopexin OS=Homo sapiens GN=HPX PE=1 SV=2	LPPTSAHGNVAEGETKPDPDVTER	99		cleaved P-L@N-term	-0.00102565	2516.21	630.061	2516.21	630.061	4	1.1.1.2840.16	30.9866	2937.54	30.9151
P02790	Hemopexin OS=Homo sapiens GN=HPX PE=1 SV=2	NFPSPVDAAFR	99			-0.00189954	1219.6	610.806	1219.6	610.807	2	1.1.1.3605.7	65.3579	58291.8	64.8921
P02790	Hemopexin OS=Homo sapiens GN=HPX PE=1 SV=2	QGHNSVFLIK	99	Gln->pyro-Glu@N-term		0.000958868	1124.6	563.307	1124.6	563.306	2	1.1.1.3383.21	55.354	10563.7	55.6525
P02790	Hemopexin OS=Homo sapiens GN=HPX PE=1 SV=2	QWPQGPSAVDAAFSWEEK	99		cleaved H-Q@N-term	0.00150947	2031.93	1016.97	2031.93	1016.97	2	1.1.1.4058.19	85.7487	825.711	85.756
P02790	Hemopexin OS=Homo sapiens GN=HPX PE=1 SV=2	RLWWLDLK	99		missed R-L@1	-0.000133839	1128.64	377.222	1128.64	377.222	3	1.1.1.3955.2	81.0996	6363.28	81.1403
P02790	Hemopexin OS=Homo sapiens GN=HPX PE=1 SV=2	SANGPGLYLIHGPNLYCYSDVEK	99	Deamidated(N)@3; Carbamidomethyl(C)@17	cleaved C-S@N-term	-0.00127636	2567.2	856.74	2567.2	856.741	3	1.1.1.3891.15	78.2585	3074.66	78.3157
P02790	Hemopexin OS=Homo sapiens GN=HPX PE=1 SV=2	SCSANGPGLYLIHGPNLYCYSDVEK	99	Carbamidomethyl(C)@2; Carbamidomethyl(C)@19	cleaved N-S@N-term	0.00125847	2813.28	938.767	2813.28	938.767	3	1.1.1.3838.18	75.8822	1841.72	75.6702
P02790	Hemopexin OS=Homo sapiens GN=HPX PE=1 SV=2	SGAQATWTELPWPHEK	99			-0.00090437	1836.88	460.227	1836.88	460.227	4	1.1.1.3715.3	70.2931	1809.42	70.2888
P02790	Hemopexin OS=Homo sapiens GN=HPX PE=1 SV=2	SLGPNSCSANGPGLYLIHGPNLYCYSDVEK	99	Carbamidomethyl(C)@7; Carbamidomethyl(C)@24		-0.00207818	3281.51	821.385	3281.51	821.385	4	1.1.1.3920.14	79.5511	9844.19	79.3912
P02790	Hemopexin OS=Homo sapiens GN=HPX PE=1 SV=2	TPLPPTSAHGNVAEGETKPDPDVTER	99		cleaved A-T@N-term	8.60305e-05	2714.31	679.586	2714.31	679.586	4	1.1.1.2937.11	35.3284	2738.95	35.1691
P02790	Hemopexin OS=Homo sapiens GN=HPX PE=1 SV=2	TSAHGNVAEGETKPDPDVTER	99		cleaved P-T@N-term	-0.00212505	2209.02	553.263	2209.02	553.263	4	1.1.1.2630.10	21.576	3178.6	21.6431
P02790	Hemopexin OS=Homo sapiens GN=HPX PE=1 SV=2	VDGALCMEK	99	Carbamidomethyl(C)@6		-0.00102295	1021.46	511.735	1021.46	511.736	2	1.1.1.2819.10	30.0323	94301.9	29.9723
P02790	Hemopexin OS=Homo sapiens GN=HPX PE=1 SV=2	YYCFQGNQFLR	99	Carbamidomethyl(C)@3		0.00302226	1494.67	748.345	1494.67	748.343	2	1.1.1.3688.35	69.0986	9374.42	69.1126
P02790	Hemopexin OS=Homo sapiens GN=HPX PE=1 SV=2	VWVYPPEK	99			0.000513238	1016.53	509.274	1016.53	509.274	2	1.1.1.3265.9	50.0531	2732.32	49.7728
P02790	Hemopexin OS=Homo sapiens GN=HPX PE=1 SV=2	VAEGETKPDPDVTER	99		cleaved N-V@N-term	0.000659118	1641.79	548.269	1641.78	548.269	3	1.1.1.2631.12	21.6191	5692.07	21.4637
P02790	Hemopexin OS=Homo sapiens GN=HPX PE=1 SV=2	LWWLDLK	98.24			0.00145731	972.545	487.28	972.543	487.279	2	1.1.1.4249.4	94.3403	9400.82	94.3303
P02790	Hemopexin OS=Homo sapiens GN=HPX PE=1 SV=2	RLEKEVGTPHGIILDSVDAAFICPGSSR	99	Carbamyl@N-term; Carbamidomethyl(C)@23	missed R-L@1; missed K-E@4	0.00345914	3066.56	767.647	3066.56	767.646	4	1.1.1.3920.12	79.5469	2642.54	79.481
P02790	Hemopexin OS=Homo sapiens GN=HPX PE=1 SV=2	SVFLIK	95.69		cleaved N-S@N-term	2.12227e-05	705.442	353.728	705.443	353.729	2	1.1.1.3259.2	49.7768	1590.07	49.907
P02790	Hemopexin OS=Homo sapiens GN=HPX PE=1 SV=2	GYPKLLQDEFPGIPSPLDAAVECHR	99	Carbamyl@N-term; Carbamidomethyl(C)@23	missed K-L@4	-0.000618242	2851.4	951.472	2851.4	951.473	3	1.1.1.4214.38	92.7924	1896.49	92.804
P02790	Hemopexin OS=Homo sapiens GN=HPX PE=1 SV=2	CSPHLVLSAL	95.2	Carbamidomethyl(C)@1	cleaved L-T@C-term	0.00191533	1095.58	548.796	1095.57	548.795	2	1.1.1.3689.11	69.1247	875.557	69.0209
P02790	Hemopexin OS=Homo sapiens GN=HPX PE=1 SV=2	SLGPNSCSANGPGLYLIHGPNLY	96.95	Deamidated(N)@5; Carbamidomethyl(C)@7	cleaved Y-C@C-term	-0.00140404	2401.14	801.386	2401.14	801.386	3	1.1.1.4095.23	87.4018	958.453	87.378
P02790	Hemopexin OS=Homo sapiens GN=HPX PE=1 SV=2	EVGTPHGIILDSVDAAF	97.8		cleaved F-I@C-term	-1.04431	1738.83	870.422	1739.87	870.944	2	1.1.1.4107.19	87.9537	1143.66	87.922
P00738	Haptoglobin OS=Homo sapiens GN=HP PE=1 SV=1	AVGDKLPECEADDGCPKPPEIAHGYVEHSVR	99	Carbamidomethyl(C)@9; Carbamidomethyl(C)@15	missed K-L@5	-0.00696691	3431.58	687.323	3431.59	687.325	5	1.1.1.3180.12	46.2624	1518.11	46.4115
P00738	Haptoglobin OS=Homo sapiens GN=HP PE=1 SV=1	AVGDKLPECEAVCGK	99	Carbamidomethyl(C)@9; Carbamidomethyl(C)@13	cleaved K-P@C-term; missed K-L@5	0.00282458	1631.77	544.93	1631.76	544.929	3	1.1.1.2928.8	34.9322	4363.91	34.8109
P00738	Haptoglobin OS=Homo sapiens GN=HP PE=1 SV=1	AVGDKLPECEAVCGKPK	99	Carbamidomethyl(C)@9; Carbamidomethyl(C)@13	missed K-L@5	-0.00151454	1856.91	619.978	1856.91	619.978	3	1.1.1.2807.12	29.4947	5727.72	29.5662
P00738	Haptoglobin OS=Homo sapiens GN=HP PE=1 SV=1	DIAPTLTLYVGK	99			-0.00206725	1289.72	645.868	1289.72	645.869	2	1.1.1.3755.6	72.0926	4817.99	72.5294
P00738	Haptoglobin OS=Homo sapiens GN=HP PE=1 SV=1	LPECEADDGCPKPPEIAHGYVEHSVR	99	Carbamidomethyl(C)@4; Carbamidomethyl(C)@10		-0.00258592	2961.34	741.341	2961.34	741.342	4	1.1.1.3136.34	44.2876	1608.17	44.3427
P00738	Haptoglobin OS=Homo sapiens GN=HP PE=1 SV=1	LPECEAVCGK	99	Carbamidomethyl(C)@4; Carbamidomethyl(C)@8	cleaved K-P@C-term	-0.000377278	1161.52	581.765	1161.52	581.765	2	1.1.1.2761.10	27.4359	3035.73	27.6398
P00738	Haptoglobin OS=Homo sapiens GN=HP PE=1 SV=1	LPECEAVCGKPK	99	Carbamidomethyl(C)@4; Carbamidomethyl(C)@8		0.000333411	1386.66	463.229	1386.66	463.228	3	1.1.1.2675.5	23.5776	10594.4	23.2971
P00738	Haptoglobin OS=Homo sapiens GN=HP PE=1 SV=1	LRTEGDGVYTLNNEK	99		missed R-T@2	0.000527358	1707.84	570.288	1707.84	570.288	3	1.1.1.2925.8	34.7894	4832.22	34.8558
P00738	Haptoglobin OS=Homo sapiens GN=HP PE=1 SV=1	SCAVAEYGVYVK	99	Carbamidomethyl(C)@2		-0.000590334	1344.64	673.326	1344.64	673.326	2	1.1.1.3324.7	52.7006	1637.2	52.6832
P00738	Haptoglobin OS=Homo sapiens GN=HP PE=1 SV=1	SPVGVQPILNEH	99		cleaved H-T@C-term	-0.000582295	1288.68	645.346	1288.68	645.346	2	1.1.1.3221.29	48.1083	1488.45	48.0715
P00738	Haptoglobin OS=Homo sapiens GN=HP PE=1 SV=1	SPVGVQPILNEHTF	99		cleaved F-C@C-term	0.00352294	1536.8	769.406	1536.79	769.404	2	1.1.1.3701.22	69.6854	9198.39	69.6136
P00738	Haptoglobin OS=Homo sapiens GN=HP PE=1 SV=1	SPVGVQPILNEHTFCAGM	99	Carbamidomethyl(C)@15	cleaved M-S@C-term	0.00149809	1955.92	978.97	1955.92	978.969	2	1.1.1.3828.46	75.4397	5163.28	75.4899
P00738	Haptoglobin OS=Homo sapiens GN=HP PE=1 SV=1	SPVGVQPILNEHTFCAGMSK	99	Carbamidomethyl(C)@15		-0.00162359	2171.05	724.69	2171.05	724.691	3	1.1.1.3542.15	62.5425	44579.6	62.7411
P00738	Haptoglobin OS=Homo sapiens GN=HP PE=1 SV=1	TEGDGVYTLNDK	99			0.000413265	1310.6	656.307	1310.6	656.307	2	1.1.1.2955.17	36.1413	5237.66	36.2914
P00738	Haptoglobin OS=Homo sapiens GN=HP PE=1 SV=1	TEGDGVYTLNNEK	99			-0.000558497	1438.66	720.336	1438.66	720.336	2	1.1.1.2924.11	34.7488	11357.1	35.1244
P00738	Haptoglobin OS=Homo sapiens GN=HP PE=1 SV=1	VDSGNDVTDIADDGCPKPPEIAHGYVEH	99	Carbamidomethyl(C)@15	cleaved A-V@N-term; cleaved H-S@C-term	0.00449918	3006.33	752.591	3006.33	752.59	4	1.1.1.3399.21	56.0923	2835.34	56.1929
P00738	Haptoglobin OS=Homo sapiens GN=HP PE=1 SV=1	VDSGNDVTDIADDGCPKPPEIAHGYVEHSVR	99	Carbamidomethyl(C)@15	cleaved A-V@N-term	-0.00541346	3348.53	670.712	3348.53	670.714	5	1.1.1.3352.15	53.9641	5706.24	54.3865
P00738	Haptoglobin OS=Homo sapiens GN=HP PE=1 SV=1	VMPICLPSK	99	Carbamidomethyl(C)@5		0.000643675	1043.55	522.783	1043.55	522.783	2	1.1.1.3367.3	54.6185	27177.7	54.6109
P00738	Haptoglobin OS=Homo sapiens GN=HP PE=1 SV=1	VTSIQDWVQK	99			-0.000428628	1202.63	602.322	1202.63	602.322	2	1.1.1.3429.21	57.4389	5757.73	57.4183
P00738	Haptoglobin OS=Homo sapiens GN=HP PE=1 SV=1	VVLHPNYSQVDIGLIK	99			-0.00423517	1794	599.007	1794	599.009	3	1.1.1.3651.6	67.4131	2537.83	67.4022
P00738	Haptoglobin OS=Homo sapiens GN=HP PE=1 SV=1	YQEDTCYGDAGSAFAVHDLEEDTWYATGILSFDK	99	Carbamidomethyl(C)@6		-0.000665073	3873.66	969.423	3873.66	969.423	4	1.1.1.4404.14	101.371	4559.48	101.247
P00738	Haptoglobin OS=Homo sapiens GN=HP PE=1 SV=1	YVMLPVADQDQCIR	99	Carbamidomethyl(C)@12		0.00136929	1706.81	854.414	1706.81	854.413	2	1.1.1.3544.17	62.6464	33932.3	62.7411
P00738	Haptoglobin OS=Homo sapiens GN=HP PE=1 SV=1	VGYVSGWGR	99			-0.000335205	979.487	490.751	979.488	490.751	2	1.1.1.3152.22	44.9978	23100.5	45.0227
P00738	Haptoglobin OS=Homo sapiens GN=HP PE=1 SV=1	QLVEIEK	99	Gln->pyro-Glu@N-term		-0.00171214	840.458	421.236	840.459	421.237	2	1.1.1.3430.2	57.4678	1131.91	57.3274
P00738	Haptoglobin OS=Homo sapiens GN=HP PE=1 SV=1	AVHDLEEDTWYATGILSFDK	98.56		cleaved F-A@N-term	-3.6833e-05	2309.08	770.702	2309.09	770.702	3	1.1.1.4202.16	92.2231	1579.2	92.2987
P02652	Apolipoprotein A-II OS=Homo sapiens GN=APOA2 PE=1 SV=1	AGTELVNFLSYFVELGTQPA	99		cleaved A-T@C-term	-0.00599712	2155.08	1078.55	2155.08	1078.55	2	1.1.1.4657.17	112.861	193.559	112.868
P02652	Apolipoprotein A-II OS=Homo sapiens GN=APOA2 PE=1 SV=1	AGTELVNFLSYFVELGTQPAT	99		cleaved T-Q@C-term	-0.000449286	2256.13	753.051	2256.13	753.051	3	1.1.1.4656.7	112.791	5138.89	112.823
P02652	Apolipoprotein A-II OS=Homo sapiens GN=APOA2 PE=1 SV=1	AGTELVNFLSYFVELGTQPATQ	99			-0.00124718	2384.19	795.737	2384.19	795.737	3	1.1.1.4660.5	112.986	16257	112.823
P02652	Apolipoprotein A-II OS=Homo sapiens GN=APOA2 PE=1 SV=1	CVESLVSQYFQTVTDYGK	99	Carbamidomethyl(C)@1	cleaved P-C@N-term	-0.00202427	2122.99	708.669	2122.99	708.67	3	1.1.1.4329.11	97.9692	4651.52	98.0492
P02652	Apolipoprotein A-II OS=Homo sapiens GN=APOA2 PE=1 SV=1	EPCVESLVSQY	99	Carbamidomethyl(C)@3	cleaved Y-F@C-term	0.00319253	1309.59	655.802	1309.59	655.8	2	1.1.1.3825.16	75.279	5803	75.354
P02652	Apolipoprotein A-II OS=Homo sapiens GN=APOA2 PE=1 SV=1	EPCVESLVSQYFQ	99	Carbamidomethyl(C)@3	cleaved Q-T@C-term	0.00336785	1584.72	793.365	1584.71	793.364	2	1.1.1.4315.24	97.341	5145.77	97.3643
P02652	Apolipoprotein A-II OS=Homo sapiens GN=APOA2 PE=1 SV=1	EPCVESLVSQYFQTVTDYGK	99	Glu->pyro-Glu@N-term; Carbamidomethyl(C)@3		-0.00153838	2331.07	778.031	2331.07	778.032	3	1.1.1.4418.5	101.985	725.454	101.971
P02652	Apolipoprotein A-II OS=Homo sapiens GN=APOA2 PE=1 SV=1	EPCVESLVSQYFQTVTDYGKDLMEK	99	Carbamidomethyl(C)@3	missed K-D@20	-0.00149722	2965.37	989.464	2965.37	989.465	3	1.1.1.4537.20	107.359	7271.44	107.599
P02652	Apolipoprotein A-II OS=Homo sapiens GN=APOA2 PE=1 SV=1	KAGTELVNFLSYFVELGTQPAT	99		cleaved T-Q@C-term; missed K-A@1	-0.00192716	2384.22	795.749	2384.23	795.749	3	1.1.1.4589.40	109.752	1324.66	109.716
P02652	Apolipoprotein A-II OS=Homo sapiens GN=APOA2 PE=1 SV=1	KAGTELVNFLSYFVELGTQPATQ	99		missed K-A@1	-0.000914386	2512.28	838.435	2512.28	838.436	3	1.1.1.4580.36	109.334	7164.35	109.301
P02652	Apolipoprotein A-II OS=Homo sapiens GN=APOA2 PE=1 SV=1	KEPCVESLVSQYFQTVTDYGK	99	Carbamidomethyl(C)@4	cleaved A-K@N-term; missed K-E@1	0.000560354	2477.18	826.734	2477.18	826.733	3	1.1.1.4324.27	97.7534	25389.7	97.9573
P02652	Apolipoprotein A-II OS=Homo sapiens GN=APOA2 PE=1 SV=1	LSYFVELGTQPATQ	99		cleaved F-L@N-term	0.00249521	1552.78	777.397	1552.78	777.396	2	1.1.1.3910.14	79.1097	1030.76	79.0325
P02652	Apolipoprotein A-II OS=Homo sapiens GN=APOA2 PE=1 SV=1	LVSQYFQTVTDYGK	99		cleaved S-L@N-term	0.00290193	1647.82	824.916	1647.81	824.914	2	1.1.1.3714.15	70.2698	1409.62	70.2888
P02652	Apolipoprotein A-II OS=Homo sapiens GN=APOA2 PE=1 SV=1	QAKEPCVESLVSQYFQTVTDYGK	99	Gln->pyro-Glu@N-term; Carbamyl(K)@3; Carbamidomethyl(C)@6	missed K-E@3	-0.00155393	2702.25	901.758	2702.25	901.758	3	1.1.1.4539.25	107.456	4827.86	107.507
P02652	Apolipoprotein A-II OS=Homo sapiens GN=APOA2 PE=1 SV=1	SKEQLTPLIK	99	Carbamyl@N-term	missed K-E@2	-0.000790396	1198.69	600.353	1198.69	600.353	2	1.1.1.3241.13	48.9898	5879.45	49.4148
P02652	Apolipoprotein A-II OS=Homo sapiens GN=APOA2 PE=1 SV=1	SPELQAEAKSYFEK	99	Carbamyl(K)@9	missed K-S@9	-0.00281736	1668.8	835.406	1668.8	835.407	2	1.1.1.3663.18	67.976	9485.9	67.7614
P02652	Apolipoprotein A-II OS=Homo sapiens GN=APOA2 PE=1 SV=1	VESLVSQYFQTVTDYGK	99		cleaved C-V@N-term	-0.00460752	1962.95	982.484	1962.96	982.486	2	1.1.1.4230.7	93.4961	1105.47	93.6132
P02652	Apolipoprotein A-II OS=Homo sapiens GN=APOA2 PE=1 SV=1	VKSPELQAEAK	99	Carbamyl@N-term	missed K-S@2	-0.000724687	1241.66	621.838	1241.66	621.838	2	1.1.1.2776.7	28.1108	5936.97	27.6398
P02652	Apolipoprotein A-II OS=Homo sapiens GN=APOA2 PE=1 SV=1	VSQYFQTVTDYGK	99		cleaved L-V@N-term	0.000612469	1534.73	768.373	1534.73	768.372	2	1.1.1.3455.14	58.6287	7158.73	58.8185
P02652	Apolipoprotein A-II OS=Homo sapiens GN=APOA2 PE=1 SV=1	FVELGTQPAT	99		cleaved Y-F@N-term; cleaved T-Q@C-term	0.00256244	1061.54	531.778	1061.54	531.777	2	1.1.1.3270.7	50.2853	3577.74	50.355
P02652	Apolipoprotein A-II OS=Homo sapiens GN=APOA2 PE=1 SV=1	FLSYFVELGTQPATQ	99		cleaved N-F@N-term	-0.00342698	1699.84	850.928	1699.85	850.93	2	1.1.1.4228.10	93.4089	1393.05	93.344
P02652	Apolipoprotein A-II OS=Homo sapiens GN=APOA2 PE=1 SV=1	AGTELVNFLSY	99		cleaved Y-F@C-term	0.000448109	1212.6	607.309	1212.6	607.309	2	1.1.1.4265.2	95.0531	21588.2	94.779
P02652	Apolipoprotein A-II OS=Homo sapiens GN=APOA2 PE=1 SV=1	SKEQLTPL	99		cleaved L-I@C-term; missed K-E@2	-0.000497957	914.507	458.261	914.507	458.261	2	1.1.1.2928.4	34.9155	47811.9	34.9007
P02652	Apolipoprotein A-II OS=Homo sapiens GN=APOA2 PE=1 SV=1	EPCVESLVSQYF	99	Carbamidomethyl(C)@3	cleaved F-Q@C-term	0.00250538	1456.66	729.336	1456.65	729.334	2	1.1.1.4356.10	99.1952	4774.81	99.2675
P02652	Apolipoprotein A-II OS=Homo sapiens GN=APOA2 PE=1 SV=1	VKSPELQAEAKSYFEK	99	Carbamyl(K)@11	missed K-S@2; missed K-S@11	-0.0010391	1895.96	632.995	1895.96	632.995	3	1.1.1.3496.27	60.4699	3353.96	60.3996
P02652	Apolipoprotein A-II OS=Homo sapiens GN=APOA2 PE=1 SV=1	FVELGTQPATQ	99		cleaved Y-F@N-term	-1.00104	1188.6	595.306	1189.6	595.806	2	1.1.1.3229.18	48.4587	3931.69	48.5199
P02652	Apolipoprotein A-II OS=Homo sapiens GN=APOA2 PE=1 SV=1	YFQTVTDYGK	99		cleaved Q-Y@N-term	0.00159165	1220.57	611.294	1220.57	611.293	2	1.1.1.3138.31	44.3706	993.259	44.4333
P02652	Apolipoprotein A-II OS=Homo sapiens GN=APOA2 PE=1 SV=1	EQLTPLIK	96.13	Deamidated(Q)@2		0.0208915	941.564	471.789	941.543	471.779	2	1.1.1.3164.5	45.5258	204433	45.6063
P02652	Apolipoprotein A-II OS=Homo sapiens GN=APOA2 PE=1 SV=1	SYFVELGTQPATQ	99		cleaved L-S@N-term	1.0084	1440.7	721.358	1439.69	720.854	2	1.1.1.3701.17	69.6771	1029.86	69.7036
P02652	Apolipoprotein A-II OS=Homo sapiens GN=APOA2 PE=1 SV=1	SYFEKSK	96.18	Carbamyl(K)@5	missed K-S@5	-0.00124715	930.443	466.229	930.445	466.23	2	1.1.1.2767.4	27.692	2744.81	27.8189
P02765	Alpha-2-HS-glycoprotein OS=Homo sapiens GN=AHSG PE=1 SV=1	APHGPGLIYR	99		cleaved S-A@N-term	0.000462206	1079.59	540.801	1079.59	540.801	2	1.1.1.2824.9	30.2578	87116.3	30.2419
P02765	Alpha-2-HS-glycoprotein OS=Homo sapiens GN=AHSG PE=1 SV=1	AQLVPLPPSTYVEF	99		cleaved F-T@C-term	0.00122908	1559.82	780.92	1559.82	780.919	2	1.1.1.4266.4	95.108	3346.87	95.362
P02765	Alpha-2-HS-glycoprotein OS=Homo sapiens GN=AHSG PE=1 SV=1	AQLVPLPPSTYVEFTVSGTDCVAK	99	Cation:Na(E)@13; Carbamidomethyl(C)@21		0.00076355	2600.28	867.768	2600.28	867.768	3	1.1.1.4160.10	90.3386	1155.7	90.2239
P02765	Alpha-2-HS-glycoprotein OS=Homo sapiens GN=AHSG PE=1 SV=1	CDDPETEEAALVAIDYINQNLPWGYK	99	Carbamidomethyl(C)@1	cleaved N-C@N-term	-0.000358085	3023.38	1008.8	3023.39	1008.8	3	1.1.1.4519.17	106.545	1162.65	106.46
P02765	Alpha-2-HS-glycoprotein OS=Homo sapiens GN=AHSG PE=1 SV=1	CDSSPDSAEDVR	99	Carbamidomethyl(C)@1		9.04494e-05	1336.52	669.267	1336.52	669.267	2	1.1.1.2589.6	19.7245	5051.62	19.9681
P02765	Alpha-2-HS-glycoprotein OS=Homo sapiens GN=AHSG PE=1 SV=1	CNLLAEKQYGFCK	99	Carbamidomethyl(C)@1; Carbamyl(K)@7; Carbamidomethyl(C)@12	missed K-Q@7	0.00177986	1672.77	837.393	1672.77	837.392	2	1.1.1.3540.15	62.4643	1668.03	62.5166
P02765	Alpha-2-HS-glycoprotein OS=Homo sapiens GN=AHSG PE=1 SV=1	EATEAAKCNLLAEK	99	Carbamyl(K)@7; Carbamidomethyl(C)@8	missed K-C@7	0.000445027	1589.77	795.893	1589.77	795.893	2	1.1.1.3193.9	46.8541	566.914	46.7247
P02765	Alpha-2-HS-glycoprotein OS=Homo sapiens GN=AHSG PE=1 SV=1	EHAVEGDCDFQLLK	99	Glu->pyro-Glu@N-term; Carbamidomethyl(C)@8		-0.000456621	1641.75	821.88	1641.75	821.88	2	1.1.1.3562.17	63.4488	2755.07	63.4138
P02765	Alpha-2-HS-glycoprotein OS=Homo sapiens GN=AHSG PE=1 SV=1	HTFMGVVSLGSPSGEVSHPR	99	Oxidation(M)@4		-0.00235204	2096.01	525.009	2096.01	525.01	4	1.1.1.3138.13	44.3556	18051	44.2974
P02765	Alpha-2-HS-glycoprotein OS=Homo sapiens GN=AHSG PE=1 SV=1	HTLNQIDEVK	99			-0.000242843	1195.62	598.817	1195.62	598.817	2	1.1.1.2737.21	26.3671	37417.8	26.3837
P02765	Alpha-2-HS-glycoprotein OS=Homo sapiens GN=AHSG PE=1 SV=1	MGVVSLGSPSGEVSHPR	99		cleaved F-M@N-term	-0.00280651	1694.84	565.953	1694.84	565.954	3	1.1.1.3122.9	43.6408	13026.3	43.9822
P02765	Alpha-2-HS-glycoprotein OS=Homo sapiens GN=AHSG PE=1 SV=1	QPNCDDPETEEAALVAIDYINQNLPWGYK	99	Gln->pyro-Glu@N-term; Carbamidomethyl(C)@4		-0.00390274	3345.51	1116.18	3345.51	1116.18	3	1.1.1.4596.40	110.074	3901.83	110.176
P02765	Alpha-2-HS-glycoprotein OS=Homo sapiens GN=AHSG PE=1 SV=1	TVVQPSVGAAAGPVVPPCPGR	99	Carbamidomethyl(C)@18		-0.00357621	2015.06	672.693	2015.06	672.695	3	1.1.1.3331.14	53.0209	3709.36	53.1762
P02765	Alpha-2-HS-glycoprotein OS=Homo sapiens GN=AHSG PE=1 SV=1	VLDPTPVAR	99		cleaved H-V@N-term	-0.000413596	966.549	484.282	966.55	484.282	2	1.1.1.2816.5	29.8883	13245.2	29.7921
P02765	Alpha-2-HS-glycoprotein OS=Homo sapiens GN=AHSG PE=1 SV=1	VLLAAPPGH	99		cleaved H-V@N-term; cleaved H-Q@C-term	0.000757432	873.508	437.761	873.507	437.761	2	1.1.1.2979.6	37.2012	2102.91	37.3257
P02765	Alpha-2-HS-glycoprotein OS=Homo sapiens GN=AHSG PE=1 SV=1	VLLAAPPGHQLHR	99		cleaved H-V@N-term	-0.00011644	1407.81	352.96	1407.81	352.96	4	1.1.1.2830.2	30.5155	7941.99	30.4216
P02765	Alpha-2-HS-glycoprotein OS=Homo sapiens GN=AHSG PE=1 SV=1	VWPQQPSGELFEIEIDTLETTCHVLDPTPVAR	99	Carbamidomethyl(C)@22		-0.00737715	3676.8	1226.61	3676.81	1226.61	3	1.1.1.4525.21	106.816	592.749	106.775
P02765	Alpha-2-HS-glycoprotein OS=Homo sapiens GN=AHSG PE=1 SV=1	GPGLIYR	99		cleaved H-G@N-term	-0.000259542	774.439	388.227	774.439	388.227	2	1.1.1.2882.2	32.8469	6034.35	32.7525
P02765	Alpha-2-HS-glycoprotein OS=Homo sapiens GN=AHSG PE=1 SV=1	TLNQIDEVK	99		cleaved H-T@N-term	0.00250253	1058.56	530.289	1058.56	530.288	2	1.1.1.2856.6	31.6918	1482.12	31.8113
P02765	Alpha-2-HS-glycoprotein OS=Homo sapiens GN=AHSG PE=1 SV=1	QYGFCK	95.9	Gln->pyro-Glu@N-term; Carbamidomethyl(C)@5		0.000319736	784.322	393.168	784.321	393.168	2	1.1.1.3137.2	44.3011	5391.11	44.4333
P02765	Alpha-2-HS-glycoprotein OS=Homo sapiens GN=AHSG PE=1 SV=1	PHGPGLIYR	99		cleaved A-P@N-term	-0.00107218	1008.55	505.282	1008.55	505.283	2	1.1.1.2825.4	30.2969	1358.04	30.2419
P02765	Alpha-2-HS-glycoprotein OS=Homo sapiens GN=AHSG PE=1 SV=1	QLKEHAVEGDCDFQLLK	99	Carbamyl(K)@3; Carbamidomethyl(C)@11	missed K-E@3	-0.00152668	2072	691.673	2072	691.674	3	1.1.1.3501.27	60.7012	5565.7	60.5817
P02765	Alpha-2-HS-glycoprotein OS=Homo sapiens GN=AHSG PE=1 SV=1	AQLVPLPPSTYVEFTVSGTDCVAKEATEAAK	99	Carbamidomethyl(C)@21; Carbamyl(K)@24	missed K-E@24	0.0072693	3321.65	1108.22	3321.64	1108.22	3	1.1.1.4320.45	97.5872	1582.83	97.5018
P02765	Alpha-2-HS-glycoprotein OS=Homo sapiens GN=AHSG PE=1 SV=1	HTFMGVVS	96.47		cleaved S-L@C-term	0.00104658	876.417	439.216	876.416	439.215	2	1.1.1.3156.4	45.1654	1191.7	45.2925
P02765	Alpha-2-HS-glycoprotein OS=Homo sapiens GN=AHSG PE=1 SV=1	LDGKFSVVYAK	96.93	Carbamyl(K)@4	missed K-F@4	0.000483618	1268.68	635.346	1268.68	635.346	2	1.1.1.3470.16	59.2999	3788.54	59.2746
P02765	Alpha-2-HS-glycoprotein OS=Homo sapiens GN=AHSG PE=1 SV=1	CNLLAEK	96.58	Carbamidomethyl(C)@1; Ammonia-loss(N)@2		0.00058297	829.401	415.708	829.4	415.707	2	1.1.1.3353.2	53.9889	11799.5	54.3416
P02765	Alpha-2-HS-glycoprotein OS=Homo sapiens GN=AHSG PE=1 SV=1	EHAVEGDCDFQLLKLDGK	96.96	Carbamidomethyl(C)@8; Deamidated(Q)@11; Carbamyl(K)@14	missed K-L@14	-0.0437137	2116.93	706.651	2116.97	706.665	3	1.1.1.3690.31	69.1874	34145.2	68.9753
P02765	Alpha-2-HS-glycoprotein OS=Homo sapiens GN=AHSG PE=1 SV=1	HTFMGVVSLGSPSGEVSHPRK	96.21	Arg->GluSA(R)@20; Amidated@C-term	missed R-K@20	0.0011116	2164.07	542.026	2164.07	542.026	4	1.1.1.3462.10	58.9195	1824.01	58.9543
P02765	Alpha-2-HS-glycoprotein OS=Homo sapiens GN=AHSG PE=1 SV=1	LPPAGSPPDSHVLLAAPPGHQLHR	98.85		cleaved G-L@N-term	-7.97482	2455.34	819.453	2463.31	822.112	3	1.1.1.4050.15	85.3767	1161.01	85.3957
P43652	Afamin OS=Homo sapiens GN=AFM PE=1 SV=1	AESPEVCFNEESPK	99	Carbamidomethyl(C)@7		-0.000831403	1621.69	811.853	1621.69	811.854	2	1.1.1.3113.19	43.2588	4324.08	43.2187
P43652	Afamin OS=Homo sapiens GN=AFM PE=1 SV=1	AQYVQEATFEEMEK	99		cleaved F-A@N-term	-0.000557897	1701.76	568.259	1701.76	568.259	3	1.1.1.3470.10	59.2898	3131.95	59.2294
P43652	Afamin OS=Homo sapiens GN=AFM PE=1 SV=1	ELISLVEDVSSNYDGCCEGDVVQCIR	99	Carbamidomethyl(C)@16; Carbamidomethyl(C)@17; Carbamidomethyl(C)@24		-0.00192736	3015.32	1006.12	3015.33	1006.12	3	1.1.1.4190.12	91.6931	3983.22	91.9329
P43652	Afamin OS=Homo sapiens GN=AFM PE=1 SV=1	ESLLNHFLYEVAR	99			-0.00039615	1589.82	795.917	1589.82	795.917	2	1.1.1.4201.19	92.1798	4680.73	92.0696
P43652	Afamin OS=Homo sapiens GN=AFM PE=1 SV=1	FTDSENVCQER	99	Carbamidomethyl(C)@8		0.000206996	1383.57	692.794	1383.57	692.794	2	1.1.1.2724.6	25.7851	9166.17	26.0252
P43652	Afamin OS=Homo sapiens GN=AFM PE=1 SV=1	HELTDEELQSLFTNFANVVDK	99			0.00296009	2448.18	817.068	2448.18	817.068	3	1.1.1.4381.12	100.317	8021.28	100.481
P43652	Afamin OS=Homo sapiens GN=AFM PE=1 SV=1	IAPQLSTEELVSLGEK	99			-0.000886761	1712.92	857.467	1712.92	857.467	2	1.1.1.3791.42	73.7336	5896.75	73.8803
P43652	Afamin OS=Homo sapiens GN=AFM PE=1 SV=1	ICAMEGLPQK	99	Carbamidomethyl(C)@2		-0.00134563	1145.56	573.785	1145.56	573.786	2	1.1.1.3061.13	40.8927	9547.22	40.9599
P43652	Afamin OS=Homo sapiens GN=AFM PE=1 SV=1	KSDVGFLPPFPTLDPEEK	99		missed K-S@1	0.00155426	2015.03	1008.52	2015.03	1008.52	2	1.1.1.3957.14	81.2251	2168.13	81.1403
P43652	Afamin OS=Homo sapiens GN=AFM PE=1 SV=1	LKHELTDEELQSLFTNFANVVDK	99		missed K-H@2	0.00422041	2689.36	897.462	2689.36	897.461	3	1.1.1.4315.36	97.351	6640.4	97.456
P43652	Afamin OS=Homo sapiens GN=AFM PE=1 SV=1	LPNNVLQEK	99			-0.0013998	1053.58	527.798	1053.58	527.798	2	1.1.1.2964.11	36.543	12482.6	36.2461
P43652	Afamin OS=Homo sapiens GN=AFM PE=1 SV=1	NPFVFAPTLLTVAVHFEEVAK	99			0.00451024	2328.26	777.093	2328.25	777.091	3	1.1.1.4527.18	106.898	240.514	106.866
P43652	Afamin OS=Homo sapiens GN=AFM PE=1 SV=1	RHPDLSIPELLR	99		missed R-H@1	-0.00206115	1444.81	482.612	1444.82	482.612	3	1.1.1.3545.7	62.6663	5791.03	62.8757
P43652	Afamin OS=Homo sapiens GN=AFM PE=1 SV=1	SDVGFLPPFPTLDPEEK	99			-0.00151058	1886.93	944.472	1886.93	944.472	2	1.1.1.4220.14	93.053	9699.61	93.2093
P43652	Afamin OS=Homo sapiens GN=AFM PE=1 SV=1	VFAPTLLTVAVHFEEVAK	99		cleaved F-V@N-term	0.00327969	1970.09	657.704	1970.09	657.703	3	1.1.1.4360.3	99.3649	3073.72	99.3574
P43652	Afamin OS=Homo sapiens GN=AFM PE=1 SV=1	DADPDTFFAK	99			-0.000490949	1125.5	563.756	1125.5	563.756	2	1.1.1.3426.17	57.2984	7585.02	57.0553
P43652	Afamin OS=Homo sapiens GN=AFM PE=1 SV=1	AIPVTQYLK	99			-0.000958407	1031.6	516.808	1031.6	516.808	2	1.1.1.3451.4	58.4215	8410.39	58.369
P43652	Afamin OS=Homo sapiens GN=AFM PE=1 SV=1	FLVNLVK	98.86			-0.000426525	831.521	416.768	831.522	416.768	2	1.1.1.3556.2	63.149	9987.13	63.369
P43652	Afamin OS=Homo sapiens GN=AFM PE=1 SV=1	HADMCQSQNEELQR	99	Carbamidomethyl(C)@5	cleaved F-H@N-term	0.00290716	1744.73	582.583	1744.73	582.583	3	1.1.1.2622.36	21.22	406.565	21.1425
P43652	Afamin OS=Homo sapiens GN=AFM PE=1 SV=1	TYVPPPFSQDLFTFHADMCQSQNEELQR	96.02	Carbamidomethyl(C)@19		0.000193381	3384.52	1129.18	3384.52	1129.18	3	1.1.1.4194.17	91.8779	4107.63	92.0696
P43652	Afamin OS=Homo sapiens GN=AFM PE=1 SV=1	LCFFYNK	95.9	Carbamidomethyl(C)@2		0.000329412	990.464	496.239	990.463	496.239	2	1.1.1.3531.10	62.0325	3710.27	61.9771
P06727	Apolipoprotein A-IV OS=Homo sapiens GN=APOA4 PE=1 SV=3	ALVQQMEQLR	99			0.000372085	1214.64	608.33	1214.64	608.329	2	1.1.1.3439.26	57.8981	10946	57.9196
P06727	Apolipoprotein A-IV OS=Homo sapiens GN=APOA4 PE=1 SV=3	ENADSLQASLRPHADELK	99			-0.00236549	1992.98	499.253	1992.99	499.254	4	1.1.1.3133.6	44.1296	10860.6	44.1619
P06727	Apolipoprotein A-IV OS=Homo sapiens GN=APOA4 PE=1 SV=3	IDQNVEELK	99			-0.000586503	1086.56	544.285	1086.56	544.285	2	1.1.1.2838.9	30.8861	5233.13	30.96
P06727	Apolipoprotein A-IV OS=Homo sapiens GN=APOA4 PE=1 SV=3	ISASAEELR	99			0.000734584	974.504	488.259	974.503	488.259	2	1.1.1.2808.5	29.5272	5704.09	29.4763
P06727	Apolipoprotein A-IV OS=Homo sapiens GN=APOA4 PE=1 SV=3	LGEVNTYAGDLQK	99			-0.000551878	1406.7	704.359	1406.7	704.359	2	1.1.1.3167.11	45.6868	2511.99	45.651
P06727	Apolipoprotein A-IV OS=Homo sapiens GN=APOA4 PE=1 SV=3	LGPHAGDVEGHLSFLEK	99			-0.00018335	1804.91	452.235	1804.91	452.235	4	1.1.1.3457.2	58.6869	10619.1	58.7284
P06727	Apolipoprotein A-IV OS=Homo sapiens GN=APOA4 PE=1 SV=3	LKEEIGKELEELR	99		missed K-E@2; missed K-E@7	-0.00174954	1584.87	529.298	1584.87	529.298	3	1.1.1.3392.6	55.7534	1643.05	55.5169
P06727	Apolipoprotein A-IV OS=Homo sapiens GN=APOA4 PE=1 SV=3	LNHQLEGLTFQMK	99	Deamidated(Q)@11		0.0165524	1558.8	520.607	1558.78	520.601	3	1.1.1.3497.10	60.5014	4529.58	60.4906
P06727	Apolipoprotein A-IV OS=Homo sapiens GN=APOA4 PE=1 SV=3	SELTQQLNALFQDK	99			-0.000395684	1633.83	817.923	1633.83	817.923	2	1.1.1.4180.11	91.2381	4581.67	91.2579
P06727	Apolipoprotein A-IV OS=Homo sapiens GN=APOA4 PE=1 SV=3	SLAELGGHLDQQVEEFR	99			0.00116951	1926.94	643.322	1926.94	643.322	3	1.1.1.3744.9	71.6094	2941.31	71.5894
P06727	Apolipoprotein A-IV OS=Homo sapiens GN=APOA4 PE=1 SV=3	SLAPYAQDTQEK	99			-0.00268414	1349.64	675.829	1349.65	675.83	2	1.1.1.2813.20	29.7755	6838.63	29.8372
P06727	Apolipoprotein A-IV OS=Homo sapiens GN=APOA4 PE=1 SV=3	TQVNTQAEQLR	99			-0.000210626	1286.66	644.336	1286.66	644.336	2	1.1.1.2704.14	24.8974	2554.22	24.9519
P06727	Apolipoprotein A-IV OS=Homo sapiens GN=APOA4 PE=1 SV=3	LVPFATELHER	99			0.00177599	1310.7	437.907	1310.7	437.907	3	1.1.1.3384.7	55.3881	1901.15	55.1969
P06727	Apolipoprotein A-IV OS=Homo sapiens GN=APOA4 PE=1 SV=3	VNSFFSTFK	99			-0.0001186	1075.53	538.774	1075.53	538.774	2	1.1.1.3711.4	70.1191	1414.42	70.019
P06727	Apolipoprotein A-IV OS=Homo sapiens GN=APOA4 PE=1 SV=3	LAPLAEDVR	99			-8.03781e-05	982.545	492.28	982.545	492.28	2	1.1.1.3061.7	40.8827	2333.38	41.0495
P06727	Apolipoprotein A-IV OS=Homo sapiens GN=APOA4 PE=1 SV=3	LLPHANEVSQK	98.06			0.000997081	1234.67	412.563	1234.67	412.563	3	1.1.1.2635.6	21.7843	12917.3	21.7776
P06727	Apolipoprotein A-IV OS=Homo sapiens GN=APOA4 PE=1 SV=3	TLSLPELEQQQEQQQEQQQEQVQMLAPLES	95.13			0.00123332	3536.7	1179.91	3536.69	1179.91	3	1.1.1.4176.13	91.0737	2185.33	91.0337
P06727	Apolipoprotein A-IV OS=Homo sapiens GN=APOA4 PE=1 SV=3	IDQTVEELR	99			-1.00346	1100.56	551.289	1101.57	551.791	2	1.1.1.2963.20	36.503	8626.46	36.4276
P06727	Apolipoprotein A-IV OS=Homo sapiens GN=APOA4 PE=1 SV=3	EVSADQVATVMWDYFSQLSNNAK	96.97		cleaved A-E@N-term	0.000549886	2602.2	868.408	2602.2	868.408	3	1.1.1.4579.42	109.293	1088.48	109.301
P25311	Zinc-alpha-2-glycoprotein OS=Homo sapiens GN=AZGP1 PE=1 SV=2	AGEVQEPELR	99			-0.000382019	1126.56	564.288	1126.56	564.288	2	1.1.1.2826.13	30.3543	41442.2	30.2419
P25311	Zinc-alpha-2-glycoprotein OS=Homo sapiens GN=AZGP1 PE=1 SV=2	AREDIFMETLK	99		missed R-E@2	-2.8567e-05	1351.68	676.847	1351.68	676.848	2	1.1.1.3476.12	59.5747	23860.8	59.5895
P25311	Zinc-alpha-2-glycoprotein OS=Homo sapiens GN=AZGP1 PE=1 SV=2	AYLEEECPATLR	99	Carbamidomethyl(C)@7		-0.0020325	1450.67	726.344	1450.68	726.345	2	1.1.1.3207.22	47.4753	66319	47.5765
P25311	Zinc-alpha-2-glycoprotein OS=Homo sapiens GN=AZGP1 PE=1 SV=2	CLAYDFYPGK	99	Carbamidomethyl(C)@1		1.20423e-05	1232.55	617.284	1232.55	617.284	2	1.1.1.3540.5	62.4393	15724.4	62.5615
P25311	Zinc-alpha-2-glycoprotein OS=Homo sapiens GN=AZGP1 PE=1 SV=2	EDIFMETLK	99			-0.000385197	1124.54	563.278	1124.54	563.278	2	1.1.1.3716.9	70.3499	6246.45	70.2439
P25311	Zinc-alpha-2-glycoprotein OS=Homo sapiens GN=AZGP1 PE=1 SV=2	EIPAWVPFDPAAQITK	99			-0.00156277	1781.93	891.974	1781.94	891.975	2	1.1.1.4201.28	92.1873	36735.4	92.1614
P25311	Zinc-alpha-2-glycoprotein OS=Homo sapiens GN=AZGP1 PE=1 SV=2	HVEDVPAFQALGSLNDLQFFR	99			0.00129428	2402.2	801.742	2402.2	801.741	3	1.1.1.4355.11	99.1511	75001.9	98.997
P25311	Zinc-alpha-2-glycoprotein OS=Homo sapiens GN=AZGP1 PE=1 SV=2	QDPPSVVVTSHQAPGEK	99	Gln->pyro-Glu@N-term		-0.00156746	1757.86	879.936	1757.86	879.936	2	1.1.1.3047.22	40.2794	6551.89	40.3766
P25311	Zinc-alpha-2-glycoprotein OS=Homo sapiens GN=AZGP1 PE=1 SV=2	QKWEAEPVYVQR	99	Gln->pyro-Glu@N-term	missed K-W@2	0.00199368	1514.75	758.384	1514.75	758.383	2	1.1.1.3384.41	55.4165	2230.25	55.5622
P25311	Zinc-alpha-2-glycoprotein OS=Homo sapiens GN=AZGP1 PE=1 SV=2	QVEGMEDWKQDSQLQK	99	Gln->pyro-Glu@N-term	missed K-Q@9	-0.000268724	1930.87	966.444	1930.87	966.444	2	1.1.1.3496.46	60.4858	794.112	60.3996
P25311	Zinc-alpha-2-glycoprotein OS=Homo sapiens GN=AZGP1 PE=1 SV=2	SSLAQPLVVPWEAS	99		cleaved H-S@N-term	-0.00274656	1482.77	742.392	1482.77	742.393	2	1.1.1.4158.7	90.2414	2552.36	90.1343
P25311	Zinc-alpha-2-glycoprotein OS=Homo sapiens GN=AZGP1 PE=1 SV=2	WEAEPVYVQR	99			-0.000190012	1275.62	638.82	1275.62	638.82	2	1.1.1.3217.24	47.9231	41168	47.9814
P25311	Zinc-alpha-2-glycoprotein OS=Homo sapiens GN=AZGP1 PE=1 SV=2	YSLTYIYTGLSK	99			-0.000531672	1407.73	704.871	1407.73	704.872	2	1.1.1.3831.13	75.5554	6438.4	75.6702
P25311	Zinc-alpha-2-glycoprotein OS=Homo sapiens GN=AZGP1 PE=1 SV=2	YYYDGKDYIEFNK	99		missed K-D@6	-0.000726584	1716.77	573.263	1716.77	573.263	3	1.1.1.3420.12	57.0221	17702.3	56.9194
P25311	Zinc-alpha-2-glycoprotein OS=Homo sapiens GN=AZGP1 PE=1 SV=2	QVEGMEDWK	96.68	Gln->pyro-Glu@N-term		0.00109436	1103.46	552.737	1103.46	552.737	2	1.1.1.3590.6	64.683	786.387	64.6681
P25311	Zinc-alpha-2-glycoprotein OS=Homo sapiens GN=AZGP1 PE=1 SV=2	QDPPSVVVTSH	99		cleaved H-Q@C-term	0.00179345	1164.58	583.297	1164.58	583.296	2	1.1.1.2824.10	30.2594	3882.02	30.107
P25311	Zinc-alpha-2-glycoprotein OS=Homo sapiens GN=AZGP1 PE=1 SV=2	SCHVQHSSLAQPLVVPWEAS	99	Carbamidomethyl(C)@2	cleaved Y-S@N-term	0.00543229	2231.08	744.702	2231.08	744.7	3	1.1.1.3709.17	70.0483	1393.83	70.109
P04217	Alpha-1B-glycoprotein OS=Homo sapiens GN=A1BG PE=1 SV=4	ATWSGAVLAGR	99			0.00046567	1087.58	544.796	1087.58	544.796	2	1.1.1.3230.6	48.4917	10745.4	48.7884
P04217	Alpha-1B-glycoprotein OS=Homo sapiens GN=A1BG PE=1 SV=4	CEGPIPDVTFELLR	99	Carbamidomethyl(C)@1		-0.00210451	1644.82	823.415	1644.82	823.416	2	1.1.1.4220.8	93.043	30771.4	92.9846
P04217	Alpha-1B-glycoprotein OS=Homo sapiens GN=A1BG PE=1 SV=4	HQFLLTGDTQGR	99			-0.00129343	1371.69	686.851	1371.69	686.852	2	1.1.1.2979.20	37.2245	15618.5	37.2809
P04217	Alpha-1B-glycoprotein OS=Homo sapiens GN=A1BG PE=1 SV=4	LELHVDGPPPRPQLR	99			-0.00141243	1722.95	431.745	1722.95	431.746	4	1.1.1.3192.2	46.7735	6481.01	46.859
P04217	Alpha-1B-glycoprotein OS=Homo sapiens GN=A1BG PE=1 SV=4	LETPDFQLFK	99		cleaved H-L@N-term	-0.000263078	1236.64	619.327	1236.64	619.327	2	1.1.1.3917.6	79.4021	30802.8	79.6609
P04217	Alpha-1B-glycoprotein OS=Homo sapiens GN=A1BG PE=1 SV=4	LHDNQNGWSGDSAPVELILSDETLPAPEFSPEPESGR	99	Deamidated(N)@6		0.00839833	3990.85	998.719	3990.84	998.717	4	1.1.1.4269.16	95.255	16195.4	95.4519
P04217	Alpha-1B-glycoprotein OS=Homo sapiens GN=A1BG PE=1 SV=4	NGVAQEPVHLDSPAIK	99			-0.0030395	1673.87	837.943	1673.87	837.944	2	1.1.1.3137.29	44.3378	2073.55	44.388
P04217	Alpha-1B-glycoprotein OS=Homo sapiens GN=A1BG PE=1 SV=4	SGLSTGWTQLSK	99			-0.000692994	1263.65	632.83	1263.65	632.83	2	1.1.1.3432.28	57.5809	23384.9	57.6464
P04217	Alpha-1B-glycoprotein OS=Homo sapiens GN=A1BG PE=1 SV=4	SWVPHTFESELSDPVELLVAES	99			-0.00168746	2470.19	824.404	2470.19	824.404	3	1.1.1.4411.18	101.672	13352.5	101.746
P04217	Alpha-1B-glycoprotein OS=Homo sapiens GN=A1BG PE=1 SV=4	TDGEGALSEPSATVTIEELAAPPPPVLMHHGESSQVLHPGNK	99			-0.000822578	4299.11	860.83	4299.11	860.83	5	1.1.1.3878.10	77.6814	1546.57	77.5967
P04217	Alpha-1B-glycoprotein OS=Homo sapiens GN=A1BG PE=1 SV=4	TPGAAANLELIFVGPQHAGNYR	99			-0.00425996	2295.17	766.064	2295.18	766.066	3	1.1.1.3889.8	78.168	11555	78.5843
P04217	Alpha-1B-glycoprotein OS=Homo sapiens GN=A1BG PE=1 SV=4	VTLTCVAPLSGVDFQLR	99	Carbamidomethyl(C)@5		1.00095	1875.99	626.338	1874.99	626.005	3	1.1.1.4121.9	88.5742	13649.7	88.4641
P04217	Alpha-1B-glycoprotein OS=Homo sapiens GN=A1BG PE=1 SV=4	GVTFLLR	99			-0.00043567	804.485	403.25	804.486	403.25	2	1.1.1.3549.2	62.835	15256	62.7411
P04217	Alpha-1B-glycoprotein OS=Homo sapiens GN=A1BG PE=1 SV=4	CLAPLEGAR	96.29	Carbamidomethyl(C)@1		-0.00126775	985.5	493.757	985.502	493.758	2	1.1.1.2963.14	36.493	15062.4	36.4276
P01042	Kininogen-1 OS=Homo sapiens GN=KNG1 PE=1 SV=2	DIPTNSPELEETLTHTITK	99			-0.00279034	2138.07	713.698	2138.07	713.699	3	1.1.1.3768.12	72.6935	7053.65	73.1108
P01042	Kininogen-1 OS=Homo sapiens GN=KNG1 PE=1 SV=2	ENFLFLTPDCK	99	Carbamidomethyl(C)@10		-0.00135064	1382.65	692.334	1382.65	692.334	2	1.1.1.3905.8	78.8681	6118.56	78.4052
P01042	Kininogen-1 OS=Homo sapiens GN=KNG1 PE=1 SV=2	FSVATQTCQITPAEGPVVTAQYDCLGCVHPISTQSPDLEPILR	99	Carbamidomethyl(C)@8; Carbamidomethyl(C)@24; Carbamidomethyl(C)@27		-0.00364148	4755.29	1189.83	4755.3	1189.83	4	1.1.1.4106.17	87.9171	2790.26	87.9669
P01042	Kininogen-1 OS=Homo sapiens GN=KNG1 PE=1 SV=2	IASFSQNCDIYPGK	99	Carbamidomethyl(C)@8		0.00171308	1598.74	800.378	1598.74	800.377	2	1.1.1.3302.6	51.7377	3208.41	52.1457
P01042	Kininogen-1 OS=Homo sapiens GN=KNG1 PE=1 SV=2	KLGQSLDCNAEVYVVPWEK	99	Carbamidomethyl(C)@8	missed K-L@1	0.00187535	2234.11	745.709	2234.1	745.709	3	1.1.1.3739.9	71.3812	923.865	71.4998
P01042	Kininogen-1 OS=Homo sapiens GN=KNG1 PE=1 SV=2	LGQSLDCNAEVYVVPWEK	99	Carbamidomethyl(C)@7		-0.00208954	2106.01	1054.01	2106.01	1054.01	2	1.1.1.3922.25	79.6544	4966.91	79.481
P01042	Kininogen-1 OS=Homo sapiens GN=KNG1 PE=1 SV=2	QESQSEEIDCNDKDLFK	99	Gln->pyro-Glu@N-term; Carbamidomethyl(C)@10	cleaved T-Q@N-term; missed K-D@13	0.00229182	2066.88	1034.44	2066.87	1034.44	2	1.1.1.3399.24	56.0973	5561.25	55.9672
P01042	Kininogen-1 OS=Homo sapiens GN=KNG1 PE=1 SV=2	QVVAGLNFR	99	Gln->pyro-Glu@N-term		0.000230203	985.535	493.775	985.534	493.775	2	1.1.1.3787.2	73.5171	525.954	73.5136
P01042	Kininogen-1 OS=Homo sapiens GN=KNG1 PE=1 SV=2	SLWNGDTGECTDNAYIDIQLR	99	Carbamidomethyl(C)@10		-0.00236494	2440.09	814.372	2440.1	814.373	3	1.1.1.4030.9	84.475	1349.51	84.4517
P01042	Kininogen-1 OS=Homo sapiens GN=KNG1 PE=1 SV=2	YFIDFVAR	99			0.00226063	1029.53	515.773	1029.53	515.771	2	1.1.1.3825.2	75.2673	3699.85	74.9415
P01042	Kininogen-1 OS=Homo sapiens GN=KNG1 PE=1 SV=2	YNSQNQSNNQFVLYR	99			6.31523e-05	1873.87	937.943	1873.87	937.943	2	1.1.1.3312.15	52.1807	818.604	52.1009
P01042	Kininogen-1 OS=Homo sapiens GN=KNG1 PE=1 SV=2	DFVQPPTK	99			0.00112468	930.482	466.248	930.481	466.248	2	1.1.1.2828.2	30.4258	3931.93	30.8703
P01042	Kininogen-1 OS=Homo sapiens GN=KNG1 PE=1 SV=2	RPPGFSPFR	97.65			0.000961856	1059.56	354.195	1059.56	354.194	3	1.1.1.3095.2	42.402	1113.06	42.4894
P01042	Kininogen-1 OS=Homo sapiens GN=KNG1 PE=1 SV=2	RSSTKFSVATQTCQITPAEGPVVTAQYDCLGCVHPISTQSPDLEPILR	99	Carbamidomethyl@N-term; Deamidated(Q)@11; Carbamidomethyl(C)@13; Deamidated(Q)@14; Cation:K(E)@19; Carbamidomethyl(C)@29; Carbamidomethyl(C)@32	missed R-S@1; missed K-F@5	-0.0237147	5411.53	1083.31	5411.55	1083.32	5	1.1.1.4083.15	86.8633	1998.15	87.016
P02763	Alpha-1-acid glycoprotein 1 OS=Homo sapiens GN=ORM1 PE=1 SV=1	EQLGEFYEALDCLR	99	Deamidated(Q)@2; Carbamidomethyl(C)@12		0.017525	1742.8	872.407	1742.78	872.398	2	1.1.1.4196.31	91.9608	181407	91.5729
P02763	Alpha-1-acid glycoprotein 1 OS=Homo sapiens GN=ORM1 PE=1 SV=1	IPKSDVVYTDWK	99	Carbamyl@N-term	missed K-S@3	-0.00027162	1492.76	747.385	1492.76	747.385	2	1.1.1.3519.12	61.5159	3319.81	61.4377
P02763	Alpha-1-acid glycoprotein 1 OS=Homo sapiens GN=ORM1 PE=1 SV=1	MLAFDVNDEK	99		cleaved Y-M@N-term	0.00202197	1180.55	591.28	1180.54	591.279	2	1.1.1.3392.10	55.76	2524.64	55.8323
P02763	Alpha-1-acid glycoprotein 1 OS=Homo sapiens GN=ORM1 PE=1 SV=1	MLAFDVNDEKNWGLSVYADKPETTK	99		cleaved Y-M@N-term; missed K-N@10	-0.00790399	2870.37	718.6	2870.38	718.602	4	1.1.1.3877.8	77.6166	5549.63	77.9105
P02763	Alpha-1-acid glycoprotein 1 OS=Homo sapiens GN=ORM1 PE=1 SV=1	NWGLSVYADKPETTK	99			-0.00055759	1707.85	570.289	1707.85	570.29	3	1.1.1.3410.12	56.5799	119172	56.1929
P02763	Alpha-1-acid glycoprotein 1 OS=Homo sapiens GN=ORM1 PE=1 SV=1	SDVVYTDWK	99			0.000366295	1111.52	556.767	1111.52	556.767	2	1.1.1.3219.12	47.9949	416642	48.1165
P02763	Alpha-1-acid glycoprotein 1 OS=Homo sapiens GN=ORM1 PE=1 SV=1	SVQEIQATFF	99		cleaved F-Y@C-term	-0.000529321	1168.58	585.295	1168.58	585.295	2	1.1.1.4060.4	85.8064	14802	85.3508
P02763	Alpha-1-acid glycoprotein 1 OS=Homo sapiens GN=ORM1 PE=1 SV=1	TYMLAFDVNDEK	99	Oxidation(M)@3		0.00702264	1460.66	731.335	1460.65	731.332	2	1.1.1.3517.11	61.4204	1263.92	61.3031
P02763	Alpha-1-acid glycoprotein 1 OS=Homo sapiens GN=ORM1 PE=1 SV=1	TYMLAFDVNDEKNWGLSVYADKPETTK	99		missed K-N@12	-0.00187543	3134.49	784.63	3134.49	784.63	4	1.1.1.4046.14	85.201	68071.9	84.9007
P02763	Alpha-1-acid glycoprotein 1 OS=Homo sapiens GN=ORM1 PE=1 SV=1	YVGGQEHFAHLLILR	99			-0.00145221	1751.95	438.994	1751.95	438.994	4	1.1.1.3551.3	62.9281	230593	63.0104
P02763	Alpha-1-acid glycoprotein 1 OS=Homo sapiens GN=ORM1 PE=1 SV=1	SVQEIQATFFY	99		cleaved Y-F@C-term	0.000293042	1331.64	666.827	1331.64	666.827	2	1.1.1.4172.6	90.8694	1655.01	90.8992
P02763	Alpha-1-acid glycoprotein 1 OS=Homo sapiens GN=ORM1 PE=1 SV=1	TEDTIFLR	99			0.000552731	993.514	497.764	993.513	497.764	2	1.1.1.3288.7	51.0911	330410	50.6237
P02763	Alpha-1-acid glycoprotein 1 OS=Homo sapiens GN=ORM1 PE=1 SV=1	GGQEHFAHLLILR	99		cleaved V-G@N-term	7.10586e-05	1489.82	497.612	1489.82	497.612	3	1.1.1.3551.6	62.9373	2913.08	62.9655
P02763	Alpha-1-acid glycoprotein 1 OS=Homo sapiens GN=ORM1 PE=1 SV=1	LAFDVNDEKNWGLSVYADKPETTK	99		cleaved M-L@N-term; missed K-N@9	0.000447783	2739.34	685.842	2739.34	685.842	4	1.1.1.3794.20	73.8538	3446.16	73.8803
P02763	Alpha-1-acid glycoprotein 1 OS=Homo sapiens GN=ORM1 PE=1 SV=1	EQLGEFYEALDCL	99	Carbamidomethyl(C)@12	cleaved L-R@C-term	0.00494106	1585.7	793.858	1585.7	793.856	2	1.1.1.4359.7	99.325	829.547	99.3574
P02763	Alpha-1-acid glycoprotein 1 OS=Homo sapiens GN=ORM1 PE=1 SV=1	SVQEIQATF	98.39		cleaved F-F@C-term	0.000121282	1021.51	511.761	1021.51	511.761	2	1.1.1.3527.5	61.8481	5458.42	61.8421
P02763	Alpha-1-acid glycoprotein 1 OS=Homo sapiens GN=ORM1 PE=1 SV=1	NWGLSVYADKPETTKEQLGEFYEALDCLR	96.7	Pro->pyro-Glu(P)@11; Cation:K(E)@12; Carbamidomethyl(C)@27	missed K-E@15	0.023105	3483.59	1162.2	3483.57	1162.2	3	1.1.1.4190.15	91.7031	10997.8	91.5729
P01857	Ig gamma-1 chain C region OS=Homo sapiens GN=IGHG1 PE=1 SV=1	EPQVYTLPPSR	99			0.000672413	1285.67	643.841	1285.67	643.841	2	1.1.1.3124.6	43.7296	3694.75	43.8475
P01857	Ig gamma-1 chain C region OS=Homo sapiens GN=IGHG1 PE=1 SV=1	FNWYVDGVEVHNAK	99			-0.000281632	1676.79	559.939	1676.79	559.939	3	1.1.1.3531.13	62.035	2977.76	61.9321
P01857	Ig gamma-1 chain C region OS=Homo sapiens GN=IGHG1 PE=1 SV=1	GFYPSDIAVEWESNGQPENNYK	99			-0.00220653	2543.12	848.715	2543.12	848.715	3	1.1.1.3947.10	80.77	1302.76	80.9165
P01857	Ig gamma-1 chain C region OS=Homo sapiens GN=IGHG1 PE=1 SV=1	GPSVFPLAPSSK	99			-0.000899586	1185.64	593.827	1185.64	593.827	2	1.1.1.3442.5	58.0325	2210.01	58.01
P01857	Ig gamma-1 chain C region OS=Homo sapiens GN=IGHG1 PE=1 SV=1	NQVSLTCLVK	99	Carbamidomethyl(C)@7		-0.000276588	1160.62	581.318	1160.62	581.318	2	1.1.1.3423.21	57.1657	48863.2	56.8291
P01857	Ig gamma-1 chain C region OS=Homo sapiens GN=IGHG1 PE=1 SV=1	STSGGTAALGCLVK	99	Carbamidomethyl(C)@11		-0.000610241	1320.67	661.342	1320.67	661.343	2	1.1.1.3222.17	48.1458	2745.59	48.1615
P01857	Ig gamma-1 chain C region OS=Homo sapiens GN=IGHG1 PE=1 SV=1	TPEVTCVVVDVSHEDPEVK	99	Carbamidomethyl(C)@6		-0.00152653	2138.02	713.68	2138.02	713.681	3	1.1.1.3552.19	63.0005	5176.96	62.6962
P01857	Ig gamma-1 chain C region OS=Homo sapiens GN=IGHG1 PE=1 SV=1	TPEVTCVVVDVSHEDPEVKFNWYVDGVEVHNAK	99	Carbamidomethyl(C)@6	missed K-F@19	0.00705103	3796.81	950.21	3796.8	950.208	4	1.1.1.4195.21	91.9147	5099.17	92.253
P01857	Ig gamma-1 chain C region OS=Homo sapiens GN=IGHG1 PE=1 SV=1	TTPPVLDSDGSFFLYSK	99			0.00153797	1872.92	937.465	1872.91	937.465	2	1.1.1.3950.16	80.9067	3312.63	81.0507
P01857	Ig gamma-1 chain C region OS=Homo sapiens GN=IGHG1 PE=1 SV=1	VVSVLTVLHQDWLNGK	99			0.00168976	1807	603.341	1807	603.34	3	1.1.1.4208.3	92.487	1721.4	92.3445
P01857	Ig gamma-1 chain C region OS=Homo sapiens GN=IGHG1 PE=1 SV=1	WQQGNVFSCSVMHEALHNHYTQK	99	Carbamidomethyl(C)@9		0.00268075	2800.26	934.428	2800.26	934.427	3	1.1.1.3503.27	60.8033	839.846	60.8082
P01857	Ig gamma-1 chain C region OS=Homo sapiens GN=IGHG1 PE=1 SV=1	SVMHEALHNHYTQK	99		cleaved C-S@N-term	-0.00237303	1693.8	565.606	1693.8	565.607	3	1.1.1.2634.21	21.7678	1143.28	21.7327
P02753	Retinol-binding protein 4 OS=Homo sapiens GN=RBP4 PE=1 SV=3	DPNGLPPEAQK	99			-0.00321143	1164.57	583.294	1164.58	583.296	2	1.1.1.2764.6	27.5652	1785.9	27.5951
P02753	Retinol-binding protein 4 OS=Homo sapiens GN=RBP4 PE=1 SV=3	FSGTWYAMAK	99			0.000733691	1160.53	581.274	1160.53	581.273	2	1.1.1.3518.10	61.4494	7949.33	61.5275
P02753	Retinol-binding protein 4 OS=Homo sapiens GN=RBP4 PE=1 SV=3	GNDDHWIVDTDYDTYAVQY	99		cleaved Y-S@C-term	0.00855455	2288.96	1145.49	2288.95	1145.48	2	1.1.1.4014.19	83.775	1262.7	83.6455
P02753	Retinol-binding protein 4 OS=Homo sapiens GN=RBP4 PE=1 SV=3	GNDDHWIVDTDYDTYAVQYSCR	99	Carbamidomethyl(C)@21		0.0101172	2692.12	898.382	2692.11	898.378	3	1.1.1.3872.13	77.4028	0	-1
P02753	Retinol-binding protein 4 OS=Homo sapiens GN=RBP4 PE=1 SV=3	KDPEGLFLQDNIVAEFSVDETGQMSATAK	99		missed K-D@1	-0.00155585	3139.5	785.882	3139.5	785.883	4	1.1.1.4647.3	112.397	447.073	112.466
P02753	Retinol-binding protein 4 OS=Homo sapiens GN=RBP4 PE=1 SV=3	LIVHNGYCDGR	99	Carbamidomethyl(C)@8		-0.000397626	1302.61	435.212	1302.61	435.212	3	1.1.1.2699.4	24.6487	12070.3	24.6836
P02753	Retinol-binding protein 4 OS=Homo sapiens GN=RBP4 PE=1 SV=3	LLNLDGTCADSYSFVFSR	99	Carbamidomethyl(C)@8		-0.000292902	2063.96	688.995	2063.96	688.995	3	1.1.1.4645.5	112.3	220.809	112.332
P02753	Retinol-binding protein 4 OS=Homo sapiens GN=RBP4 PE=1 SV=3	LLNNWDVCADMVGTFTDTEDPAK	99	Carbamidomethyl(C)@8		-0.000593365	2611.16	871.393	2611.16	871.393	3	1.1.1.4646.8	112.367	861.458	112.51
P02753	Retinol-binding protein 4 OS=Homo sapiens GN=RBP4 PE=1 SV=3	QRQEELCLAR	99	Carbamidomethyl(C)@7	missed R-Q@2	5.65741e-05	1301.65	651.833	1301.65	651.833	2	1.1.1.2754.12	27.1322	8715.02	27.2815
P02753	Retinol-binding protein 4 OS=Homo sapiens GN=RBP4 PE=1 SV=3	YWGVASFLQK	99			0.000256556	1197.62	599.817	1197.62	599.816	2	1.1.1.3955.7	81.1079	5873.69	81.1403
P02753	Retinol-binding protein 4 OS=Homo sapiens GN=RBP4 PE=1 SV=3	GNDDHWIVDTDYDTY	99		cleaved Y-A@C-term	0.0018486	1827.72	914.869	1827.72	914.868	2	1.1.1.3803.43	74.2882	450.039	74.3415
P02753	Retinol-binding protein 4 OS=Homo sapiens GN=RBP4 PE=1 SV=3	QEELCLAR	96.47	Carbamidomethyl(C)@5		-6.69103e-05	1017.49	509.753	1017.49	509.753	2	1.1.1.2913.8	34.2458	4071.07	34.542
P02774	Vitamin D-binding protein OS=Homo sapiens GN=GC PE=1 SV=1	EVVSLTEACCAEGADPDCYDTR	99	Carbamidomethyl(C)@9; Carbamidomethyl(C)@10; Carbamidomethyl(C)@18		0.00244617	2517.01	840.011	2517.01	840.01	3	1.1.1.3438.27	57.8644	2752.34	57.7832
P02774	Vitamin D-binding protein OS=Homo sapiens GN=GC PE=1 SV=1	GQELCADYSENTFTEYK	99	Carbamidomethyl(C)@5		0.00667877	2053.86	1027.94	2053.86	1027.94	2	1.1.1.3480.19	59.7643	1253.36	59.8141
P02774	Vitamin D-binding protein OS=Homo sapiens GN=GC PE=1 SV=1	HLSLLTTLSNR	99			-0.00108051	1253.71	418.91	1253.71	418.91	3	1.1.1.3440.2	57.9233	2784.25	57.9196
P02774	Vitamin D-binding protein OS=Homo sapiens GN=GC PE=1 SV=1	HQPQEFPTYVEPTNDEICEAFR	99	Carbamidomethyl(C)@18		-0.00215519	2706.2	903.074	2706.2	903.075	3	1.1.1.3805.44	74.381	7311.37	74.1572
P02774	Vitamin D-binding protein OS=Homo sapiens GN=GC PE=1 SV=1	KFPSGTFEQVSQLVK	99		missed K-F@1	0.000581129	1693.9	565.642	1693.9	565.642	3	1.1.1.3693.14	69.3114	1748.62	69.2968
P02774	Vitamin D-binding protein OS=Homo sapiens GN=GC PE=1 SV=1	SCESNSPFPVHPGTAECCTK	99	Carbamidomethyl(C)@2; Carbamidomethyl(C)@17; Carbamidomethyl(C)@18		-0.00151568	2263.93	755.65	2263.93	755.651	3	1.1.1.3031.19	39.5559	3219.46	39.5682
P02774	Vitamin D-binding protein OS=Homo sapiens GN=GC PE=1 SV=1	SLGECCDVEDSTTCFNAK	99	Carbamidomethyl(C)@5; Carbamidomethyl(C)@6; Carbamidomethyl(C)@14		-0.000779205	2091.82	1046.92	2091.82	1046.92	2	1.1.1.3215.35	47.8412	1744.68	47.801
P02774	Vitamin D-binding protein OS=Homo sapiens GN=GC PE=1 SV=1	VPTADLEDVLPLAEDITNILSK	99			-0.00313249	2365.26	789.427	2365.26	789.428	3	1.1.1.4638.6	112	2845.89	111.789
P02774	Vitamin D-binding protein OS=Homo sapiens GN=GC PE=1 SV=1	VCSQYAAYGEK	99	Carbamidomethyl(C)@2		-0.00171329	1274.56	638.287	1274.56	638.287	2	1.1.1.2793.12	28.8731	1778.56	28.8483
P02774	Vitamin D-binding protein OS=Homo sapiens GN=GC PE=1 SV=1	EDFTSLSLVLYSR	99			-0.00128579	1528.78	765.395	1528.78	765.396	2	1.1.1.4150.13	89.8878	635.299	89.955
P02774	Vitamin D-binding protein OS=Homo sapiens GN=GC PE=1 SV=1	VLEPTLK	95.26			0.00168885	798.487	400.251	798.485	400.25	2	1.1.1.2869.3	32.265	3453.01	32.1249
P51884	Lumican OS=Homo sapiens GN=LUM PE=1 SV=2	CAPECNCPESYPSAMYCDELK	99	Carbamidomethyl(C)@1; Carbamidomethyl(C)@5; Carbamidomethyl(C)@7; Carbamidomethyl(C)@17	cleaved N-C@N-term	-0.00203467	2579.97	860.998	2579.97	860.998	3	1.1.1.3503.26	60.8017	1507.04	60.763
P51884	Lumican OS=Homo sapiens GN=LUM PE=1 SV=2	FNALQYLR	99			-0.00736828	1023.54	512.779	1023.55	512.782	2	1.1.1.3728.2	70.8843	6097.36	70.6934
P51884	Lumican OS=Homo sapiens GN=LUM PE=1 SV=2	ISETSLPPDMYECLR	99	Carbamidomethyl(C)@13		0.00515383	1809.83	905.924	1809.83	905.921	2	1.1.1.3687.39	69.056	5124.42	69.0667
P51884	Lumican OS=Homo sapiens GN=LUM PE=1 SV=2	ISNIPDEYFK	99			0.000497936	1224.6	613.309	1224.6	613.309	2	1.1.1.3488.18	60.1111	6387.81	59.7692
P51884	Lumican OS=Homo sapiens GN=LUM PE=1 SV=2	LKEDAVSAAFK	99		missed K-E@2	-0.000808855	1177.63	589.824	1177.63	589.824	2	1.1.1.2969.9	36.769	3483.89	36.6078
P51884	Lumican OS=Homo sapiens GN=LUM PE=1 SV=2	LPSGLPVSLLTLYLDNNK	99			-0.00273057	1956.09	979.053	1956.09	979.054	2	1.1.1.4416.6	101.901	996.626	101.971
P51884	Lumican OS=Homo sapiens GN=LUM PE=1 SV=2	NIPTVNENLENYYLEVNQLEK	99			-0.00323745	2535.25	846.089	2535.25	846.09	3	1.1.1.4154.11	90.078	6718.69	89.9101
P51884	Lumican OS=Homo sapiens GN=LUM PE=1 SV=2	SLEYLDLSFNQIAR	99			0.00186382	1667.85	834.934	1667.85	834.933	2	1.1.1.4144.14	89.6201	7602.12	89.4612
P51884	Lumican OS=Homo sapiens GN=LUM PE=1 SV=2	SLEDLQLTHNK	99			-0.00163995	1296.67	649.34	1296.67	649.341	2	1.1.1.3052.18	40.4931	1665.33	40.6011
P51884	Lumican OS=Homo sapiens GN=LUM PE=1 SV=2	SVPMVPPGIK	97.53			0.000173035	1023.58	512.797	1023.58	512.797	2	1.1.1.3229.10	48.4453	6395.6	48.3857
P51884	Lumican OS=Homo sapiens GN=LUM PE=1 SV=2	ILGPLSYSK	97.27			0.000283334	976.56	489.287	976.559	489.287	2	1.1.1.3230.4	48.4851	3366.77	48.4752
P02750	Leucine-rich alpha-2-glycoprotein OS=Homo sapiens GN=LRG1 PE=1 SV=2	DGFDISGNPWICDQNLSDLYR	99	Carbamidomethyl(C)@12		-0.000982363	2484.1	829.041	2484.1	829.041	3	1.1.1.4288.28	96.1113	2154.53	96.0396
P02750	Leucine-rich alpha-2-glycoprotein OS=Homo sapiens GN=LRG1 PE=1 SV=2	ENQLEVLEVSWLHGLK	99			-0.001153	1893	632.007	1893	632.007	3	1.1.1.4294.6	96.368	10063.9	96.3148
P02750	Leucine-rich alpha-2-glycoprotein OS=Homo sapiens GN=LRG1 PE=1 SV=2	GPLQLER	99			-1.80787e-05	811.455	406.735	811.455	406.735	2	1.1.1.2874.3	32.4891	6497.76	32.6178
P02750	Leucine-rich alpha-2-glycoprotein OS=Homo sapiens GN=LRG1 PE=1 SV=2	LQELHLSSNGLESLSPEFLRPVPQLR	99			-0.00473849	2958.59	740.654	2958.59	740.655	4	1.1.1.4106.10	87.8996	3202.24	87.7871
P02750	Leucine-rich alpha-2-glycoprotein OS=Homo sapiens GN=LRG1 PE=1 SV=2	NALTGLPPGLFQASATLDTLVLK	99			0.00179656	2339.31	780.778	2339.31	780.777	3	1.1.1.4457.12	103.737	806.926	103.765
P02750	Leucine-rich alpha-2-glycoprotein OS=Homo sapiens GN=LRG1 PE=1 SV=2	TLDLGENQLETLPPDLLR	99			-0.00246587	2036.08	1019.05	2036.08	1019.05	2	1.1.1.4142.17	89.5462	1345.11	89.5061
P02750	Leucine-rich alpha-2-glycoprotein OS=Homo sapiens GN=LRG1 PE=1 SV=2	VAAGAFQGLR	99			-0.000990774	988.544	495.279	988.545	495.28	2	1.1.1.3114.6	43.2746	7939.61	43.1737
P02750	Leucine-rich alpha-2-glycoprotein OS=Homo sapiens GN=LRG1 PE=1 SV=2	DLLLPQPDLR	99			-0.000548511	1178.67	590.34	1178.67	590.34	2	1.1.1.3717.8	70.3874	7166.49	70.3789
P02750	Leucine-rich alpha-2-glycoprotein OS=Homo sapiens GN=LRG1 PE=1 SV=2	GQTLLAVAK	99			-0.00158578	899.542	450.779	899.544	450.779	2	1.1.1.2993.9	37.835	7063.52	37.8191
P02750	Leucine-rich alpha-2-glycoprotein OS=Homo sapiens GN=LRG1 PE=1 SV=2	ALGHLDLSGNR	99			-0.00113613	1151.6	384.875	1151.6	384.876	3	1.1.1.2964.3	36.5238	7270.34	36.5179
P68871	Hemoglobin subunit beta OS=Homo sapiens GN=HBB PE=1 SV=2	FFESFGDLSTPDAVMGNPK	99			-0.00210845	2057.94	686.987	2057.94	686.987	3	1.1.1.4045.4	85.1386	6316.26	85.3058
P68871	Hemoglobin subunit beta OS=Homo sapiens GN=HBB PE=1 SV=2	GTFATLSELHCDK	99	Carbamidomethyl(C)@11		-0.00194	1477.69	739.85	1477.69	739.851	2	1.1.1.3218.25	47.9699	4275.62	48.0265
P68871	Hemoglobin subunit beta OS=Homo sapiens GN=HBB PE=1 SV=2	KVLGAFSDGLAHLDNLK	99		missed K-V@1	-0.000891978	1796.98	450.252	1796.98	450.252	4	1.1.1.3694.3	69.3481	2380.95	69.3429
P68871	Hemoglobin subunit beta OS=Homo sapiens GN=HBB PE=1 SV=2	LLVVYPWTQR	99			-0.00126893	1273.72	637.866	1273.72	637.866	2	1.1.1.3877.5	77.6091	2799.7	77.9105
P68871	Hemoglobin subunit beta OS=Homo sapiens GN=HBB PE=1 SV=2	SAVTALWGK	99			-0.000531044	931.512	466.763	931.513	466.764	2	1.1.1.3449.4	58.3317	8249.71	58.2793
P68871	Hemoglobin subunit beta OS=Homo sapiens GN=HBB PE=1 SV=2	VLGAFSDGLAHLDNLK	99			-0.000358263	1668.88	557.302	1668.88	557.302	3	1.1.1.3833.2	75.6295	15386.7	75.5802
P68871	Hemoglobin subunit beta OS=Homo sapiens GN=HBB PE=1 SV=2	VNVDEVGGEALGR	99			-0.0015649	1313.66	657.835	1313.66	657.836	2	1.1.1.3205.13	47.3772	17926.1	47.3971
P68871	Hemoglobin subunit beta OS=Homo sapiens GN=HBB PE=1 SV=2	VVAGVANALAHK	99			-0.000543302	1148.67	383.896	1148.67	383.896	3	1.1.1.2870.3	32.3098	8128.22	32.0801
P68871	Hemoglobin subunit beta OS=Homo sapiens GN=HBB PE=1 SV=2	EFTPPVQAAYQK	99			0.00170155	1377.69	689.855	1377.69	689.854	2	1.1.1.3182.6	46.3469	1697.74	46.4562
P68871	Hemoglobin subunit beta OS=Homo sapiens GN=HBB PE=1 SV=2	LHVDPENFR	95.47			-0.000349068	1125.56	376.193	1125.56	376.193	3	1.1.1.3052.3	40.4706	4667.86	40.4664
P02656	Apolipoprotein C-III OS=Homo sapiens GN=APOC3 PE=1 SV=1	DALSSVQESQVAQQAR	99			-0.000875656	1715.84	572.955	1715.84	572.955	3	1.1.1.3148.17	44.818	146291	44.524
P02656	Apolipoprotein C-III OS=Homo sapiens GN=APOC3 PE=1 SV=1	DKFSEFWDLDPEVRPTSAVAA	99		missed K-F@2	-0.00103237	2379.14	794.053	2379.14	794.053	3	1.1.1.4121.12	88.5817	8962.41	88.599
P02656	Apolipoprotein C-III OS=Homo sapiens GN=APOC3 PE=1 SV=1	FSEFWDLDPEVRPTSAVAA	99			-0.000404358	2136.02	1069.02	2136.02	1069.02	2	1.1.1.4164.26	90.5284	4555.18	90.5833
P02656	Apolipoprotein C-III OS=Homo sapiens GN=APOC3 PE=1 SV=1	GWVTDGFSSLK	99			0.000387772	1195.59	598.801	1195.59	598.801	2	1.1.1.3720.7	70.5364	121891	70.469
P02656	Apolipoprotein C-III OS=Homo sapiens GN=APOC3 PE=1 SV=1	SEAEDASLLSFMQGY	99		cleaved A-S@N-term; cleaved Y-M@C-term	0.00154826	1646.71	824.365	1646.71	824.364	2	1.1.1.4356.11	99.1977	68903.7	99.4472
P02656	Apolipoprotein C-III OS=Homo sapiens GN=APOC3 PE=1 SV=1	SEAEDASLLSFMQGYMK	99		cleaved A-S@N-term	0.00326806	1905.85	953.933	1905.85	953.932	2	1.1.1.4323.28	97.7154	46177.5	97.7741
P02656	Apolipoprotein C-III OS=Homo sapiens GN=APOC3 PE=1 SV=1	TAKDALSSVQESQVAQQAR	99	Carbamyl@N-term	missed K-D@3	0.00130032	2059.03	1030.52	2059.03	1030.52	2	1.1.1.3232.17	48.6046	612.196	48.7436
P02656	Apolipoprotein C-III OS=Homo sapiens GN=APOC3 PE=1 SV=1	SSVQESQVAQQAR	99		cleaved L-S@N-term	0.00454026	1416.7	709.357	1416.7	709.355	2	1.1.1.2622.41	21.2242	180.532	21.2332
P02656	Apolipoprotein C-III OS=Homo sapiens GN=APOC3 PE=1 SV=1	SEAEDASLLSF	99		cleaved A-S@N-term; cleaved F-M@C-term	0.000377391	1167.53	584.772	1167.53	584.772	2	1.1.1.3970.3	81.7741	1186.19	81.6773
P02656	Apolipoprotein C-III OS=Homo sapiens GN=APOC3 PE=1 SV=1	DALSSVQESQVAQQARGWVTDGFSSLK	99	Trp->Kynurenin(W)@18; Delta:H(2)C(2)(K)@27	missed R-G@16	-0.00149321	2923.43	731.865	2923.43	731.865	4	1.1.1.3641.13	66.9812	1623.11	67.0883
P02760	Protein AMBP OS=Homo sapiens GN=AMBP PE=1 SV=1	CVLFPYGGCQGNGNK	99	Carbamidomethyl(C)@1; Carbamidomethyl(C)@9; Deamidated(N)@14		0.00693609	1670.73	836.37	1670.72	836.366	2	1.1.1.3487.23	60.076	1025.41	60.1742
P02760	Protein AMBP OS=Homo sapiens GN=AMBP PE=1 SV=1	EDSCQLGYSAGPCMGMTSR	99	Carbamidomethyl(C)@4; Carbamidomethyl(C)@13		-0.000783942	2105.83	1053.92	2105.83	1053.92	2	1.1.1.3347.17	53.7544	787.053	53.7592
P02760	Protein AMBP OS=Homo sapiens GN=AMBP PE=1 SV=1	ETLLQDFR	99			-0.001888	1020.52	511.268	1020.52	511.269	2	1.1.1.3574.6	63.9622	3723.3	64.22
P02760	Protein AMBP OS=Homo sapiens GN=AMBP PE=1 SV=1	GECVPGEQEPEPILIPR	99	Carbamidomethyl(C)@3		-0.00385978	1918.94	640.655	1918.95	640.656	3	1.1.1.3572.7	63.8842	1789.45	63.9066
P02760	Protein AMBP OS=Homo sapiens GN=AMBP PE=1 SV=1	GVCEETSGAYEK	99	Carbamidomethyl(C)@3		0.00602783	1328.56	665.288	1328.56	665.285	2	1.1.1.2648.9	22.3821	1189.9	22.4483
P02760	Protein AMBP OS=Homo sapiens GN=AMBP PE=1 SV=1	VVAQGVGIPEDSIFTMADR	99			-0.000800816	2004	1003.01	2004	1003.01	2	1.1.1.3954.28	81.0889	7051.85	81.0954
P02760	Protein AMBP OS=Homo sapiens GN=AMBP PE=1 SV=1	TVAACNLPIVR	99	Carbamidomethyl(C)@5		-0.00050324	1212.66	607.34	1212.66	607.34	2	1.1.1.3224.12	48.234	9175.55	48.2513
P02760	Protein AMBP OS=Homo sapiens GN=AMBP PE=1 SV=1	EYCGVPGDGDEELLR	99	Carbamidomethyl(C)@3		0.00156739	1707.74	854.879	1707.74	854.878	2	1.1.1.3445.16	58.1822	3665.38	58.2793
P02760	Protein AMBP OS=Homo sapiens GN=AMBP PE=1 SV=1	SAGPCMGMTSR	99	Carbamidomethyl(C)@5	cleaved Y-S@N-term	1.07211e-05	1153.47	577.741	1153.47	577.741	2	1.1.1.2751.10	26.9852	816.065	26.8781
P02749	Beta-2-glycoprotein 1 OS=Homo sapiens GN=APOH PE=1 SV=3	ATFGCHDGYSLDGPEEIECTK	99	Carbamidomethyl(C)@5; Carbamidomethyl(C)@19		-0.00115937	2384.99	796.003	2384.99	796.004	3	1.1.1.3409.42	56.5508	23440.8	56.6939
P02749	Beta-2-glycoprotein 1 OS=Homo sapiens GN=APOH PE=1 SV=3	CSYTEDAQCIDGTIEVPK	99	Carbamidomethyl(C)@1; Carbamidomethyl(C)@9		0.000757524	2084.9	695.975	2084.9	695.975	3	1.1.1.3514.14	61.2833	3948.61	61.3031
P02749	Beta-2-glycoprotein 1 OS=Homo sapiens GN=APOH PE=1 SV=3	KCSYTEDAQCIDGTIEVPK	99	Carbamidomethyl(C)@2; Carbamidomethyl(C)@10	missed K-C@1	0.00334956	2213	738.674	2213	738.673	3	1.1.1.3371.22	54.8272	7161.05	54.9253
P02749	Beta-2-glycoprotein 1 OS=Homo sapiens GN=APOH PE=1 SV=3	TCPKPDDLPFSTVVPLK	99	Carbamidomethyl(C)@2		0.000835577	1913	638.673	1913	638.673	3	1.1.1.3723.8	70.6627	17295.7	70.424
P02749	Beta-2-glycoprotein 1 OS=Homo sapiens GN=APOH PE=1 SV=3	TFYEPGEEITYSCK	99	Carbamidomethyl(C)@13	cleaved K-P@C-term	0.00206139	1722.75	862.381	1722.74	862.38	2	1.1.1.3434.45	57.6863	4117.54	57.5093
P02749	Beta-2-glycoprotein 1 OS=Homo sapiens GN=APOH PE=1 SV=3	TFYEPGEEITYSCKPGYVSR	99	Carbamidomethyl(C)@13		0.000261334	2382.08	795.035	2382.08	795.035	3	1.1.1.3435.42	57.7295	11360.3	57.7832
P02749	Beta-2-glycoprotein 1 OS=Homo sapiens GN=APOH PE=1 SV=3	VCPFAGILENGAVR	99	Carbamidomethyl(C)@2		0.000158355	1501.77	751.893	1501.77	751.893	2	1.1.1.3867.5	77.1615	1753.08	77.2386
P02749	Beta-2-glycoprotein 1 OS=Homo sapiens GN=APOH PE=1 SV=3	EHSSLAFWK	98.73			-0.00114313	1103.54	552.777	1103.54	552.777	2	1.1.1.3264.7	50.0141	2049.23	49.9518
P02749	Beta-2-glycoprotein 1 OS=Homo sapiens GN=APOH PE=1 SV=3	AGILENGAVR	99	Deamidated(N)@6	cleaved F-A@N-term	-0.000857181	999.534	500.774	999.535	500.775	2	1.1.1.2995.8	37.9232	7036.47	37.5948
P02749	Beta-2-glycoprotein 1 OS=Homo sapiens GN=APOH PE=1 SV=3	CPFPSRPDNGFVNYPAKPTLY	95.5	Carbamidomethyl(C)@1	cleaved Y-Y@C-term	0.00404384	2439.17	814.065	2439.17	814.063	3	1.1.1.3681.37	68.7811	801.212	68.8842
P02655	Apolipoprotein C-II OS=Homo sapiens GN=APOC2 PE=1 SV=1	DEMPSPTFLTQVK	99		cleaved Q-D@N-term	-0.00150768	1491.73	746.87	1491.73	746.871	2	1.1.1.3746.11	71.7065	2119.51	71.5894
P02655	Apolipoprotein C-II OS=Homo sapiens GN=APOC2 PE=1 SV=1	ESLSSYWESAK	99			-0.00036788	1285.58	643.798	1285.58	643.799	2	1.1.1.3506.27	60.9241	54268.6	61.0787
P02655	Apolipoprotein C-II OS=Homo sapiens GN=APOC2 PE=1 SV=1	STAAMSTYTGIFTDQVLSVLK	99			-0.00300726	2232.13	1117.07	2232.13	1117.07	2	1.1.1.4415.17	101.871	11164.8	101.971
P02655	Apolipoprotein C-II OS=Homo sapiens GN=APOC2 PE=1 SV=1	STAAMSTYTGIFTDQVLSVLKGEE	99		missed K-G@21	0.000504326	2547.24	850.088	2547.24	850.088	3	1.1.1.4490.5	105.226	6933.2	105.158
P02655	Apolipoprotein C-II OS=Homo sapiens GN=APOC2 PE=1 SV=1	STYTGIFTDQVLSVLK	99		cleaved M-S@N-term	-4.8191e-05	1770.94	886.477	1770.94	886.477	2	1.1.1.4320.31	97.5755	3519.14	97.5474
P02655	Apolipoprotein C-II OS=Homo sapiens GN=APOC2 PE=1 SV=1	TGIFTDQVLSVLK	99		cleaved Y-T@N-term	-0.00022194	1419.8	710.906	1419.8	710.906	2	1.1.1.4184.13	91.4055	3014.48	91.4829
P02655	Apolipoprotein C-II OS=Homo sapiens GN=APOC2 PE=1 SV=1	TQQPQQDEMPSPTFLTQVK	99		cleaved G-T@N-term	0.000220561	2202.06	735.028	2202.06	735.028	3	1.1.1.3711.11	70.1366	26494.9	70.1539
P01859	Ig gamma-2 chain C region OS=Homo sapiens GN=IGHG2 PE=1 SV=2	CCVECPPCPAPPVAGPSVFLFPPKPK	99	Carbamidomethyl(C)@1; Carbamidomethyl(C)@2; Carbamidomethyl(C)@5; Carbamidomethyl(C)@8		-0.00677262	2907.39	727.854	2907.39	727.856	4	1.1.1.3849.10	76.3678	1077.08	76.2085
P01859	Ig gamma-2 chain C region OS=Homo sapiens GN=IGHG2 PE=1 SV=2	GPSVFPLAPCSR	99	Carbamidomethyl(C)@10		-0.00106957	1286.64	644.329	1286.64	644.329	2	1.1.1.3524.13	61.7289	31022.2	61.5275
P01859	Ig gamma-2 chain C region OS=Homo sapiens GN=IGHG2 PE=1 SV=2	STSESTAALGCLVK	99	Carbamidomethyl(C)@11		0.00311916	1422.71	712.36	1422.7	712.359	2	1.1.1.3315.15	52.3126	13051.5	52.0561
P01859	Ig gamma-2 chain C region OS=Homo sapiens GN=IGHG2 PE=1 SV=2	TPEVTCVVVDVSHEDPEVQFNWYVDGVEVHNAK	99	Carbamidomethyl(C)@6		0.00352433	3796.77	950.2	3796.77	950.199	4	1.1.1.4638.8	112.012	1395.42	112.332
P01859	Ig gamma-2 chain C region OS=Homo sapiens GN=IGHG2 PE=1 SV=2	TTPPMLDSDGSFFLYSK	99			-0.00106814	1904.89	953.45	1904.89	953.451	2	1.1.1.4052.21	85.4782	30306	85.8913
P01859	Ig gamma-2 chain C region OS=Homo sapiens GN=IGHG2 PE=1 SV=2	VVSVLTVVHQDWLNGK	99			-0.0017015	1792.98	598.668	1792.98	598.668	3	1.1.1.3937.5	80.3026	17173.7	80.3798
P01859	Ig gamma-2 chain C region OS=Homo sapiens GN=IGHG2 PE=1 SV=2	GPSVFPLAPC	99	Carbamidomethyl(C)@10	cleaved C-S@C-term	0.00030464	1043.51	522.763	1043.51	522.763	2	1.1.1.3862.2	76.9317	6185.2	76.8356
P01859	Ig gamma-2 chain C region OS=Homo sapiens GN=IGHG2 PE=1 SV=2	GLPAPIEK	97.75			-0.000201322	823.48	412.747	823.48	412.747	2	1.1.1.2873.3	32.4443	29981.2	32.0353
P01859	Ig gamma-2 chain C region OS=Homo sapiens GN=IGHG2 PE=1 SV=2	TTPPMLDSDGSFFLY	97.42		cleaved Y-S@C-term	0.00226583	1689.76	845.888	1689.76	845.887	2	1.1.1.4367.8	99.696	1894.98	99.6274
P01876	Ig alpha-1 chain C region OS=Homo sapiens GN=IGHA1 PE=1 SV=2	DASGVTFTWTPSSGK	99			0.000815768	1539.72	770.868	1539.72	770.868	2	1.1.1.3556.13	63.1749	1397.26	63.3242
P01876	Ig alpha-1 chain C region OS=Homo sapiens GN=IGHA1 PE=1 SV=2	DLCGCYSVSSVLPGCAEPWNHGK	99	Carbamidomethyl(C)@3; Carbamidomethyl(C)@5; Carbamidomethyl(C)@15		-0.000687373	2592.12	865.047	2592.12	865.047	3	1.1.1.3800.39	74.1465	761.493	74.1108
P01876	Ig alpha-1 chain C region OS=Homo sapiens GN=IGHA1 PE=1 SV=2	LLPPPSEELALNELVTLTCLAR	99	Carbamidomethyl(C)@19	cleaved H-L@N-term	-0.000567206	2448.33	817.117	2448.33	817.117	3	1.1.1.4520.9	106.573	1007.99	106.595
P01876	Ig alpha-1 chain C region OS=Homo sapiens GN=IGHA1 PE=1 SV=2	QEPSQGTTTFAVTSILR	99			0.00249864	1834.95	918.48	1834.94	918.479	2	1.1.1.3826.18	75.3467	1562.74	75.4445
P01876	Ig alpha-1 chain C region OS=Homo sapiens GN=IGHA1 PE=1 SV=2	SGNTFRPEVHLLPPPSEELALNELVTLTCLAR	99	Carbamidomethyl(C)@29		-0.00254823	3572.86	1191.96	3572.87	1191.96	3	1.1.1.4399.22	101.152	1083.58	101.157
P01876	Ig alpha-1 chain C region OS=Homo sapiens GN=IGHA1 PE=1 SV=2	TFTCTAAYPESK	99	Carbamidomethyl(C)@4		-0.0106913	1374.6	688.308	1374.61	688.314	2	1.1.1.2942.10	35.5526	1746.46	35.7519
P01876	Ig alpha-1 chain C region OS=Homo sapiens GN=IGHA1 PE=1 SV=2	WLQGSQELPR	99			-0.00139633	1212.62	607.319	1212.63	607.32	2	1.1.1.3216.25	47.8688	9501.55	47.9362
P01876	Ig alpha-1 chain C region OS=Homo sapiens GN=IGHA1 PE=1 SV=2	TPLTATLSK	98.81			1.97401	932.513	467.264	930.539	466.277	2	1.1.1.2895.3	33.4308	1707980	33.5129
P80108	Phosphatidylinositol-glycan-specific phospholipase D OS=Homo sapiens GN=GPLD1 PE=1 SV=3	GIVAAFYSGPSLSDKEK	99		missed K-E@15	0.0105283	1767.91	590.312	1767.9	590.309	3	1.1.1.3523.4	61.6698	801.754	61.6622
P80108	Phosphatidylinositol-glycan-specific phospholipase D OS=Homo sapiens GN=GPLD1 PE=1 SV=3	IADVTSGLIGGEDGR	99			0.0018328	1458.73	730.374	1458.73	730.373	2	1.1.1.3392.15	55.7725	1926.18	55.8323
P80108	Phosphatidylinositol-glycan-specific phospholipase D OS=Homo sapiens GN=GPLD1 PE=1 SV=3	LSGALHVYSLGSD	99			-0.00113828	1317.66	659.835	1317.66	659.836	2	1.1.1.3496.33	60.4749	1561.77	60.5817
P80108	Phosphatidylinositol-glycan-specific phospholipase D OS=Homo sapiens GN=GPLD1 PE=1 SV=3	QVLLVGAPTYDDVSK	99			0.000627982	1603.85	802.931	1603.85	802.93	2	1.1.1.3524.23	61.7456	1818.54	61.7972
P80108	Phosphatidylinositol-glycan-specific phospholipase D OS=Homo sapiens GN=GPLD1 PE=1 SV=3	VITENVIVDCSHIQFLEMYGEMLAVSK	99	Carbamidomethyl(C)@10		0.000915095	3124.53	782.14	3124.53	782.139	4	1.1.1.4384.10	100.451	603.023	100.481
P80108	Phosphatidylinositol-glycan-specific phospholipase D OS=Homo sapiens GN=GPLD1 PE=1 SV=3	TMFIGGSQLSQK	99			0.0031886	1295.66	648.836	1295.65	648.834	2	1.1.1.3225.24	48.288	1145.87	48.2962
P80108	Phosphatidylinositol-glycan-specific phospholipase D OS=Homo sapiens GN=GPLD1 PE=1 SV=3	ELLLEHQDAYQAGIVFPDCFYPSICK	98.83	Carbamidomethyl(C)@19; Carbamidomethyl(C)@25		0.0033522	3112.47	1038.5	3112.47	1038.5	3	1.1.1.4203.43	92.2913	464.965	92.2987
P80108	Phosphatidylinositol-glycan-specific phospholipase D OS=Homo sapiens GN=GPLD1 PE=1 SV=3	AQYVLISPEASSR	97.99			0.00272849	1419.74	710.876	1419.74	710.875	2	1.1.1.3277.15	50.6138	729.397	50.4893
P04196	Histidine-rich glycoprotein OS=Homo sapiens GN=HRG PE=1 SV=1	ADLFYDVEALDLESPK	99			-0.000192402	1823.88	912.949	1823.88	912.949	2	1.1.1.4224.11	93.2285	2811.89	93.1195
P04196	Histidine-rich glycoprotein OS=Homo sapiens GN=HRG PE=1 SV=1	DSPVLIDFFEDTER	99			9.64708e-05	1681.78	841.899	1681.78	841.899	2	1.1.1.4319.30	97.5293	2925.7	97.6833
P04196	Histidine-rich glycoprotein OS=Homo sapiens GN=HRG PE=1 SV=1	GGEGTGYFVDFSVR	99			-7.32032e-05	1489.68	745.849	1489.68	745.849	2	1.1.1.3819.33	75.018	1795.98	74.9876
P04196	Histidine-rich glycoprotein OS=Homo sapiens GN=HRG PE=1 SV=1	RPSEIVIGQCK	99	Carbamidomethyl(C)@10		-0.00161593	1285.68	643.847	1285.68	643.848	2	1.1.1.2752.14	27.0359	1772.14	26.9678
P04196	Histidine-rich glycoprotein OS=Homo sapiens GN=HRG PE=1 SV=1	VSPTDCSAVEPEAEK	99	Carbamidomethyl(C)@6	cleaved A-V@N-term	-0.00141441	1617.72	809.866	1617.72	809.867	2	1.1.1.2803.28	29.3333	4045.87	29.3864
P04196	Histidine-rich glycoprotein OS=Homo sapiens GN=HRG PE=1 SV=1	DGYLFQLLR	99			-0.00126867	1123.6	562.808	1123.6	562.809	2	1.1.1.4226.2	93.3066	2278.53	93.1644
P04196	Histidine-rich glycoprotein OS=Homo sapiens GN=HRG PE=1 SV=1	ALDLINK	97.88			-0.00295839	785.462	393.738	785.465	393.74	2	1.1.1.2998.2	38.047	2300.36	38.0886
P04196	Histidine-rich glycoprotein OS=Homo sapiens GN=HRG PE=1 SV=1	SCSSCQHATFGTNGAQR	99	Carbamidomethyl(C)@2; Carbamidomethyl(C)@5; Deamidated(N)@13	cleaved M-S@N-term	0.0328852	1868.79	623.936	1868.75	623.925	3	1.1.1.2614.26	20.8593	7377.82	20.5557
P04196	Histidine-rich glycoprotein OS=Homo sapiens GN=HRG PE=1 SV=1	GEVLPLPEANFPSFPLPH	98.78		cleaved H-H@C-term	0.00931989	1960.02	981.017	1960.01	981.012	2	1.1.1.4312.39	97.2158	259.765	97.1808
P00734	Prothrombin OS=Homo sapiens GN=F2 PE=1 SV=2	ELLESYIDGR	99			-0.0013245	1193.59	597.803	1193.59	597.804	2	1.1.1.3577.5	64.0981	7171.98	64.0409
P00734	Prothrombin OS=Homo sapiens GN=F2 PE=1 SV=2	HQDFNSAVQLVENFCR	99	Carbamidomethyl(C)@15		-0.00113362	1962.9	982.457	1962.9	982.458	2	1.1.1.3928.34	79.9212	22426.3	79.8859
P00734	Prothrombin OS=Homo sapiens GN=F2 PE=1 SV=2	LAVTTHGLPCLAWASAQAK	99	Carbamidomethyl(C)@10		0.00120577	1994.04	665.688	1994.04	665.688	3	1.1.1.3759.7	72.2758	1955.63	72.1714
P00734	Prothrombin OS=Homo sapiens GN=F2 PE=1 SV=2	SEGSSVNLSPPLEQCVPDR	99	Carbamidomethyl(C)@15		-0.0166452	2069.95	690.991	2069.97	690.997	3	1.1.1.3452.20	58.4939	20304.8	58.909
P00734	Prothrombin OS=Homo sapiens GN=F2 PE=1 SV=2	TATSEYQTFFNPR	99			0.00260065	1560.72	781.369	1560.72	781.368	2	1.1.1.3578.14	64.1604	521.948	64.1305
P00734	Prothrombin OS=Homo sapiens GN=F2 PE=1 SV=2	TFGSGEADCGLRPLFEK	99	Carbamidomethyl(C)@9		-0.00244523	1882.89	942.45	1882.89	942.451	2	1.1.1.3563.10	63.4986	1343.64	63.6827
P00734	Prothrombin OS=Homo sapiens GN=F2 PE=1 SV=2	LAVTTHGLPCLAWASAQ	99	Carbamidomethyl(C)@10	cleaved Q-A@C-term	0.00122944	1794.91	898.462	1794.91	898.462	2	1.1.1.3929.32	79.968	772.283	79.931
P00734	Prothrombin OS=Homo sapiens GN=F2 PE=1 SV=2	LAWASAQAK	99		cleaved C-L@N-term	0.000673621	944.509	473.262	944.508	473.261	2	1.1.1.2875.9	32.5398	1852.28	32.573
P00734	Prothrombin OS=Homo sapiens GN=F2 PE=1 SV=2	ELLESYIDG	96.47		cleaved G-R@C-term	-0.000823595	1037.49	519.753	1037.49	519.753	2	1.1.1.3807.5	74.4406	537.352	74.4336
P00734	Prothrombin OS=Homo sapiens GN=F2 PE=1 SV=2	ALSKHQDFNSAVQLVENFCR	98.17	Carbamyl@N-term; Carbamidomethyl(C)@19	missed K-H@4	-0.00454449	2405.15	802.724	2405.15	802.725	3	1.1.1.4109.27	88.0365	678.847	88.0119
P02766	Transthyretin OS=Homo sapiens GN=TTR PE=1 SV=1	AADDTWEPFASGK	99			-0.000771559	1393.61	697.814	1393.61	697.815	2	1.1.1.3518.19	61.4644	34438.2	61.4826
P02766	Transthyretin OS=Homo sapiens GN=TTR PE=1 SV=1	ALGISPFHEHAEVVFTANDSGPR	99			-0.00328456	2450.19	613.556	2450.2	613.557	4	1.1.1.3521.6	61.5849	129660	61.7972
P02766	Transthyretin OS=Homo sapiens GN=TTR PE=1 SV=1	GSPAINVAVHVFR	99			-0.00180978	1365.75	456.257	1365.75	456.258	3	1.1.1.3510.2	61.0829	12201.1	61.0787
P02766	Transthyretin OS=Homo sapiens GN=TTR PE=1 SV=1	SYSTTAVVTNPKE	99		cleaved Y-S@N-term; missed K-E@12	0.0240505	1395.71	698.863	1395.69	698.851	2	1.1.1.2820.16	30.0897	2231.08	30.107
P02766	Transthyretin OS=Homo sapiens GN=TTR PE=1 SV=1	TSESGELHGLTTEEEFVEGIYK	99			-0.00192662	2454.14	819.055	2454.14	819.055	3	1.1.1.3917.16	79.4263	111954	79.571
P02766	Transthyretin OS=Homo sapiens GN=TTR PE=1 SV=1	TSESGELHGLTTEEEFVEGIYKVEIDTK	99		missed K-V@22	-0.00361332	3139.5	785.884	3139.51	785.884	4	1.1.1.4208.19	92.5003	19193.7	92.4361
P02766	Transthyretin OS=Homo sapiens GN=TTR PE=1 SV=1	YTIAALLSPY	97.71		cleaved Y-S@C-term	-0.00144134	1110.59	556.305	1110.6	556.305	2	1.1.1.4290.2	96.1817	1000.25	96.3148
P02766	Transthyretin OS=Homo sapiens GN=TTR PE=1 SV=1	KAADDTWEPFASGK	98.51	Carbamyl@N-term	missed K-A@1	0.0024454	1564.72	783.366	1564.72	783.365	2	1.1.1.3516.17	61.388	504.082	61.3929
P05452	Tetranectin OS=Homo sapiens GN=CLEC3B PE=1 SV=3	DQLPYICQFGIV	99	Carbamidomethyl(C)@7		-0.000624053	1451.71	726.863	1451.71	726.863	2	1.1.1.4340.6	98.4706	1291.29	98.4101
P05452	Tetranectin OS=Homo sapiens GN=CLEC3B PE=1 SV=3	LDTLAQEVALLK	99			-0.00143033	1312.76	657.387	1312.76	657.387	2	1.1.1.3939.5	80.3921	5000.15	80.6035
P05452	Tetranectin OS=Homo sapiens GN=CLEC3B PE=1 SV=3	NWETEITAQPDGGK	99			0.000897002	1544.71	773.363	1544.71	773.363	2	1.1.1.3405.40	56.3657	2079.59	56.5133
P05452	Tetranectin OS=Homo sapiens GN=CLEC3B PE=1 SV=3	TENCAVLSGAANGK	99	Carbamidomethyl(C)@4		-0.0022065	1390.65	696.332	1390.65	696.333	2	1.1.1.2803.23	29.3249	688.504	29.2965
P05452	Tetranectin OS=Homo sapiens GN=CLEC3B PE=1 SV=3	CFLAFTQTK	99	Carbamidomethyl(C)@1		0.000251382	1114.55	558.281	1114.55	558.281	2	1.1.1.3529.11	61.9455	4522.04	61.9771
P05452	Tetranectin OS=Homo sapiens GN=CLEC3B PE=1 SV=3	EQQALQTVCLK	99	Carbamidomethyl(C)@9		0.000162771	1316.68	659.345	1316.68	659.345	2	1.1.1.3096.33	42.4737	3210.7	42.5353
P01009	Alpha-1-antitrypsin OS=Homo sapiens GN=SERPINA1 PE=1 SV=3	LQHLENELTHDIITK	99			-0.000517392	1802.95	601.991	1802.95	601.992	3	1.1.1.3377.19	55.0786	4342.1	55.0155
P01009	Alpha-1-antitrypsin OS=Homo sapiens GN=SERPINA1 PE=1 SV=3	LSITGTYDLK	99			-0.000875265	1109.6	555.805	1109.6	555.806	2	1.1.1.3428.15	57.3876	6549.18	57.4183
P01009	Alpha-1-antitrypsin OS=Homo sapiens GN=SERPINA1 PE=1 SV=3	SVLGQLGITK	99			-0.00204421	1014.61	508.31	1014.61	508.311	2	1.1.1.3534.8	62.1707	2801.42	62.1124
P01009	Alpha-1-antitrypsin OS=Homo sapiens GN=SERPINA1 PE=1 SV=3	TLNQPDSQLQLTTGNGLFLSEGLK	99			-4.54164e-05	2573.33	858.785	2573.33	858.785	3	1.1.1.4086.10	86.9936	1110.69	87.016
P01009	Alpha-1-antitrypsin OS=Homo sapiens GN=SERPINA1 PE=1 SV=3	VFSNGADLSGVTEEAPLK	99			0.00399983	1832.92	917.467	1832.92	917.465	2	1.1.1.3534.21	62.1923	2029.5	62.1124
P01009	Alpha-1-antitrypsin OS=Homo sapiens GN=SERPINA1 PE=1 SV=3	ITPNLAEFAF	99		cleaved F-S@C-term	0.000336389	1121.58	561.795	1121.58	561.795	2	1.1.1.4299.4	96.5957	813.869	96.7273
P01009	Alpha-1-antitrypsin OS=Homo sapiens GN=SERPINA1 PE=1 SV=3	AVLTIDEK	98.33			0.00123655	887.498	444.756	887.496	444.755	2	1.1.1.2879.8	32.7218	4340.96	32.7525
P02775	Platelet basic protein OS=Homo sapiens GN=PPBP PE=1 SV=3	EESLDSDLYAELR	99			0.00719053	1538.72	770.366	1538.71	770.362	2	1.1.1.3777.9	73.0893	944.307	73.1555
P02775	Platelet basic protein OS=Homo sapiens GN=PPBP PE=1 SV=3	GKEESLDSDLYAELR	99		missed K-E@2	-0.0024012	1723.82	575.615	1723.83	575.616	3	1.1.1.3553.9	63.0262	27345.9	62.8308
P02775	Platelet basic protein OS=Homo sapiens GN=PPBP PE=1 SV=3	GTHCNQVEVIATLK	99	Carbamidomethyl(C)@4		-0.000689014	1568.8	785.406	1568.8	785.406	2	1.1.1.3133.16	44.1546	7759.52	44.4786
P02775	Platelet basic protein OS=Homo sapiens GN=PPBP PE=1 SV=3	KICLDPDAPR	99	Carbamidomethyl(C)@3	missed K-I@1	0.000181134	1183.6	592.808	1183.6	592.808	2	1.1.1.2834.8	30.7083	3267.99	30.8254
P02775	Platelet basic protein OS=Homo sapiens GN=PPBP PE=1 SV=3	NIQSLEVIGK	99			0.000941326	1099.62	550.82	1099.62	550.819	2	1.1.1.3295.9	51.4001	8063.09	51.3844
P02775	Platelet basic protein OS=Homo sapiens GN=PPBP PE=1 SV=3	ICLDPDAPR	99	Carbamidomethyl(C)@2		-0.000250062	1055.51	528.761	1055.51	528.761	2	1.1.1.3065.7	41.0619	16571.9	40.9151
P19652	Alpha-1-acid glycoprotein 2 OS=Homo sapiens GN=ORM2 PE=1 SV=2	EQLGEFYEALDCLCIPR	99	Carbamidomethyl(C)@12; Carbamidomethyl(C)@14		1.00292	2112.97	705.33	2111.97	704.996	3	1.1.1.4314.13	97.2859	107933	97.0001
P19652	Alpha-1-acid glycoprotein 2 OS=Homo sapiens GN=ORM2 PE=1 SV=2	NWGLSFYADKPETTK	99			-0.00192712	1755.84	586.289	1755.85	586.29	3	1.1.1.3565.7	63.5657	10991.2	63.5034
P19652	Alpha-1-acid glycoprotein 2 OS=Homo sapiens GN=ORM2 PE=1 SV=2	SDVMYTDWK	99			-0.000463641	1143.49	572.752	1143.49	572.753	2	1.1.1.3328.10	52.8822	68920.5	53.1762
P19652	Alpha-1-acid glycoprotein 2 OS=Homo sapiens GN=ORM2 PE=1 SV=2	TLMFGSYLDDEK	99			0.00218803	1417.65	709.83	1417.64	709.829	2	1.1.1.3805.31	74.3702	12230.1	74.8034
P19652	Alpha-1-acid glycoprotein 2 OS=Homo sapiens GN=ORM2 PE=1 SV=2	EHVAHLLFLR	99			9.83937e-05	1233.7	412.24	1233.7	412.24	3	1.1.1.3286.2	50.9883	104091	50.5341
P19652	Alpha-1-acid glycoprotein 2 OS=Homo sapiens GN=ORM2 PE=1 SV=2	TLMFGSYLDDEKNWGLSFYADKPETTK	99	Dioxidation(W)@14	missed K-N@12	0.0023077	3187.47	797.875	3187.47	797.875	4	1.1.1.4123.17	88.6732	1521.74	88.599
P19652	Alpha-1-acid glycoprotein 2 OS=Homo sapiens GN=ORM2 PE=1 SV=2	EHVAHLLF	99		cleaved F-L@C-term	0.000966495	964.514	483.264	964.513	483.264	2	1.1.1.3285.5	50.9502	8873.17	51.0265
P19652	Alpha-1-acid glycoprotein 2 OS=Homo sapiens GN=ORM2 PE=1 SV=2	SYLNVQR	99		cleaved S-S@N-term	-0.000798879	878.46	440.237	878.461	440.238	2	1.1.1.2820.4	30.0697	847.521	30.107
P05090	Apolipoprotein D OS=Homo sapiens GN=APOD PE=1 SV=1	CPNPPVQENFDVNK	99	Carbamidomethyl(C)@1		-0.00156367	1656.76	829.385	1656.76	829.386	2	1.1.1.3108.26	43.0287	24176.8	42.8101
P05090	Apolipoprotein D OS=Homo sapiens GN=APOD PE=1 SV=1	KMTVTDQVNCPK	99	Carbamidomethyl(C)@10	missed K-M@1	-0.00125344	1419.68	474.235	1419.69	474.236	3	1.1.1.2658.3	22.8163	9950.65	23.1184
P05090	Apolipoprotein D OS=Homo sapiens GN=APOD PE=1 SV=1	MTVTDQVNCPK	99	Carbamidomethyl(C)@9		-0.00136022	1291.59	646.802	1291.59	646.802	2	1.1.1.2807.16	29.5014	57698.7	29.6113
P05090	Apolipoprotein D OS=Homo sapiens GN=APOD PE=1 SV=1	NPNLPPETVDSLK	99			-0.00206348	1422.73	712.374	1422.74	712.375	2	1.1.1.3215.26	47.8261	46386.5	47.846
P05090	Apolipoprotein D OS=Homo sapiens GN=APOD PE=1 SV=1	NILTSNNIDVK	99	Deamidated(N)@6		0.0166003	1230.66	616.338	1230.65	616.33	2	1.1.1.3233.18	48.6418	31750.4	48.1615
P05090	Apolipoprotein D OS=Homo sapiens GN=APOD PE=1 SV=1	IPTTFENGR	99	Deamidated(N)@7		-0.000581079	1034.5	518.259	1034.5	518.259	2	1.1.1.2961.20	36.401	69875.8	36.4728
P05090	Apolipoprotein D OS=Homo sapiens GN=APOD PE=1 SV=1	QAFHLGK	99	Gln->pyro-Glu@N-term	cleaved G-Q@N-term	0.000448453	782.408	392.211	782.408	392.211	2	1.1.1.3094.2	42.3563	19539.8	42.1708
P01011	Alpha-1-antichymotrypsin OS=Homo sapiens GN=SERPINA3 PE=1 SV=2	AVLDVFEEGTEASAATAVK	99			0.00251109	1906.95	954.485	1906.95	954.483	2	1.1.1.3834.16	75.7052	1150.45	75.6252
P01011	Alpha-1-antichymotrypsin OS=Homo sapiens GN=SERPINA3 PE=1 SV=2	DEELSCTVVELK	99	Carbamidomethyl(C)@6		0.00196533	1420.68	711.346	1420.68	711.345	2	1.1.1.3470.21	59.3082	806.071	59.3197
P01011	Alpha-1-antichymotrypsin OS=Homo sapiens GN=SERPINA3 PE=1 SV=2	LYGSEAFATDFQDSAAAK	99			0.00564085	1890.87	946.442	1890.86	946.439	2	1.1.1.3687.41	69.0577	531.91	69.0209
P01011	Alpha-1-antichymotrypsin OS=Homo sapiens GN=SERPINA3 PE=1 SV=2	NSPLDEENLTQENQDR	99		cleaved P-N@N-term	0.00393426	1900.84	951.429	1900.84	951.427	2	1.1.1.3116.19	43.3888	925.659	43.3986
P01011	Alpha-1-antichymotrypsin OS=Homo sapiens GN=SERPINA3 PE=1 SV=2	ADLSGITGAR	99			0.00302159	959.507	480.761	959.504	480.759	2	1.1.1.2967.8	36.6726	1326.08	36.6078
Q9UGM5	Fetuin-B OS=Homo sapiens GN=FETUB PE=1 SV=2	GSVQYLPDLDDK	99			0.00410062	1348.66	675.335	1348.65	675.333	2	1.1.1.3473.14	59.4374	849.279	59.4547
Q9UGM5	Fetuin-B OS=Homo sapiens GN=FETUB PE=1 SV=2	IFFESVYGQCK	99	Carbamidomethyl(C)@10		-0.00485578	1376.64	689.327	1376.64	689.329	2	1.1.1.3615.12	65.8164	2198.61	65.744
Q9UGM5	Fetuin-B OS=Homo sapiens GN=FETUB PE=1 SV=2	IYMTCPDCPSSIPTDSSNHQVLEAATESLAK	99	Carbamidomethyl(C)@5; Carbamidomethyl(C)@8		0.00559372	3421.55	1141.53	3421.55	1141.52	3	1.1.1.3764.12	72.5246	862.451	72.5294
Q9UGM5	Fetuin-B OS=Homo sapiens GN=FETUB PE=1 SV=2	SQASSCSLQSSDSVPVGLCK	99	Carbamidomethyl(C)@6; Carbamidomethyl(C)@19		0.00312073	2095.95	1048.98	2095.95	1048.98	2	1.1.1.3207.26	47.482	1179.36	47.4868
Q9UGM5	Fetuin-B OS=Homo sapiens GN=FETUB PE=1 SV=2	MSPPQLALNPSALLSR	95.9		cleaved A-M@N-term	0.994195	1694.91	848.464	1693.92	847.967	2	1.1.1.4108.8	87.9904	474.767	88.0572
P02654	Apolipoprotein C-I OS=Homo sapiens GN=APOC1 PE=1 SV=1	EWFSETFQK	99			-0.000873328	1200.54	601.279	1200.55	601.28	2	1.1.1.3614.7	65.759	24595.5	65.7889
P02654	Apolipoprotein C-I OS=Homo sapiens GN=APOC1 PE=1 SV=1	LKEFGNTLEDK	99		missed K-E@2	0.000219349	1292.66	647.338	1292.66	647.338	2	1.1.1.2868.7	32.2419	3722.27	32.4385
P02654	Apolipoprotein C-I OS=Homo sapiens GN=APOC1 PE=1 SV=1	MREWFSETFQK	99		missed R-E@2	-0.00162719	1487.69	496.902	1487.69	496.903	3	1.1.1.3520.3	61.535	5987.24	61.6622
P02654	Apolipoprotein C-I OS=Homo sapiens GN=APOC1 PE=1 SV=1	TPDVSSALDK	99		cleaved G-T@N-term	0.000954073	1031.51	516.764	1031.51	516.764	2	1.1.1.2889.7	33.1676	9402.91	32.7076
P01834	Ig kappa chain C region OS=Homo sapiens GN=IGKC PE=1 SV=1	DSTYSLSSTLTLSK	99			-0.00303956	1501.75	751.881	1501.75	751.883	2	1.1.1.3651.17	67.4314	1621.88	67.3573
P01834	Ig kappa chain C region OS=Homo sapiens GN=IGKC PE=1 SV=1	SGTASVVCLLNNFYPR	99	Carbamidomethyl(C)@8; Deamidated(N)@11		-0.00194689	1797.87	899.942	1797.87	899.943	2	1.1.1.3931.21	80.0547	2214.27	80.0213
P01834	Ig kappa chain C region OS=Homo sapiens GN=IGKC PE=1 SV=1	TVAAPSVFIFPPSDEQLK	99			-0.00195967	1945.02	649.346	1945.02	649.347	3	1.1.1.4030.4	84.4616	2563.32	84.5861
P01834	Ig kappa chain C region OS=Homo sapiens GN=IGKC PE=1 SV=1	VDNALQSGNSQESVTEQDSK	99			0.991767	2135.95	1068.98	2134.96	1068.49	2	1.1.1.2810.31	29.6516	736.934	29.5662
P05155	Plasma protease C1 inhibitor OS=Homo sapiens GN=SERPING1 PE=1 SV=2	GVTSVSQIFHSPDLAIR	99			-0.000296736	1825.97	609.663	1825.97	609.664	3	1.1.1.3822.10	75.1371	5912.34	75.1261
P05155	Plasma protease C1 inhibitor OS=Homo sapiens GN=SERPING1 PE=1 SV=2	LEDMEQALSPSVFK	99			0.00228749	1592.78	797.396	1592.78	797.395	2	1.1.1.3836.13	75.7875	907.274	75.7599
P05155	Plasma protease C1 inhibitor OS=Homo sapiens GN=SERPING1 PE=1 SV=2	SIASLLTQVLLGAGENTK	99		cleaved F-S@N-term	0.00178318	1814.02	605.679	1814.01	605.679	3	1.1.1.4531.7	107.062	430.477	107.049
P05155	Plasma protease C1 inhibitor OS=Homo sapiens GN=SERPING1 PE=1 SV=2	TNLESILSYPK	99			-0.00135158	1263.67	632.842	1263.67	632.843	2	1.1.1.3788.15	73.5733	446.987	74.0184
O95445	Apolipoprotein M OS=Homo sapiens GN=APOM PE=1 SV=2	EELATFDPVDNIVFNMAAGSAPMQLHLR	99			0.00617668	3085.51	1029.51	3085.5	1029.51	3	1.1.1.4398.11	101.094	2017.59	101.157
O95445	Apolipoprotein M OS=Homo sapiens GN=APOM PE=1 SV=2	NQEACELSNN	99	Carbamidomethyl(C)@5		-0.000461978	1177.47	589.74	1177.47	589.741	2	1.1.1.2621.14	21.1679	2941.85	21.2789
O95445	Apolipoprotein M OS=Homo sapiens GN=APOM PE=1 SV=2	WIYHLTEGSTDLR	99			0.00165768	1589.79	530.936	1589.78	530.935	3	1.1.1.3484.6	59.9107	6050.41	59.949
O95445	Apolipoprotein M OS=Homo sapiens GN=APOM PE=1 SV=2	SLTSCLDSK	99	Carbamidomethyl(C)@5		0.000808266	1009.48	505.745	1009.48	505.745	2	1.1.1.2844.4	31.1468	4456.58	31.1394
O95445	Apolipoprotein M OS=Homo sapiens GN=APOM PE=1 SV=2	AFLLTPR	98.6			0.000585799	816.486	409.25	816.486	409.25	2	1.1.1.3288.3	51.0786	10857.4	50.9817
Q16610	Extracellular matrix protein 1 OS=Homo sapiens GN=ECM1 PE=1 SV=2	FSCFQEEAPQPHYQLR	99	Carbamidomethyl(C)@3		0.00160407	2035.92	679.648	2035.92	679.648	3	1.1.1.3358.15	54.242	1763.95	54.1623
Q16610	Extracellular matrix protein 1 OS=Homo sapiens GN=ECM1 PE=1 SV=2	NVALVSGDTENAK	99			0.000456924	1316.66	659.336	1316.66	659.336	2	1.1.1.2812.37	29.7344	1701.32	29.7468
Q16610	Extracellular matrix protein 1 OS=Homo sapiens GN=ECM1 PE=1 SV=2	QGETLNFLEIGYSR	99			-0.00434996	1625.8	813.908	1625.8	813.91	2	1.1.1.3954.20	81.0756	1800.41	81.0954
Q16610	Extracellular matrix protein 1 OS=Homo sapiens GN=ECM1 PE=1 SV=2	ACPSHQPDISSGLELPFPPGVPTLDNIK	99	Carbamidomethyl(C)@2		-0.00171855	2985.49	996.17	2985.49	996.171	3	1.1.1.4199.44	92.109	1607.5	92.0696
P01008	Antithrombin-III OS=Homo sapiens GN=SERPINC1 PE=1 SV=1	ADGESCSASMMYQEGK	99	Carbamidomethyl(C)@6		0.00439611	1749.67	875.842	1749.66	875.839	2	1.1.1.2952.26	36.0165	1312.92	35.8866
P01008	Antithrombin-III OS=Homo sapiens GN=SERPINC1 PE=1 SV=1	GDDITMVLILPKPEK	99			-6.91044e-05	1667.92	556.98	1667.92	556.98	3	1.1.1.3837.2	75.809	1246.78	75.8048
P01008	Antithrombin-III OS=Homo sapiens GN=SERPINC1 PE=1 SV=1	VAEGTQVLELPFK	99			-0.00111282	1429.78	715.898	1429.78	715.898	2	1.1.1.3841.14	76.017	1698.9	76.0741
P01008	Antithrombin-III OS=Homo sapiens GN=SERPINC1 PE=1 SV=1	FATTFYQHLADSK	98.58			0.000325172	1527.74	510.253	1527.74	510.253	3	1.1.1.3431.15	57.5243	3736.54	57.4638
P01008	Antithrombin-III OS=Homo sapiens GN=SERPINC1 PE=1 SV=1	HGSPVDICTAKPR	99	Carbamidomethyl(C)@8	cleaved C-H@N-term	1.01048	1437.73	480.251	1436.72	479.914	3	1.1.1.2634.9	21.7477	421.924	21.7776
P00739	Haptoglobin-related protein OS=Homo sapiens GN=HPR PE=1 SV=2	SPVGVQPILNEHTFCVGMSK	99	Carbamidomethyl(C)@15		0.00302856	2199.08	734.035	2199.08	734.034	3	1.1.1.3692.31	69.2794	6376.04	69.3429
P00739	Haptoglobin-related protein OS=Homo sapiens GN=HPR PE=1 SV=2	VGYVSGWGQSDNFK	99			0.00043224	1542.71	772.363	1542.71	772.362	2	1.1.1.3478.16	59.6695	1654.92	59.949
P00739	Haptoglobin-related protein OS=Homo sapiens GN=HPR PE=1 SV=2	YVMLPVADQYDCITHYEGSTCPK	99	Carbamidomethyl(C)@12; Carbamidomethyl(C)@21		-0.00158469	2746.21	687.559	2746.21	687.559	4	1.1.1.3818.23	74.9636	932.828	74.9415
P00739	Haptoglobin-related protein OS=Homo sapiens GN=HPR PE=1 SV=2	VVLHPNYHQVDIGLIK	99			1.00069	1845.03	462.265	1844.03	462.015	4	1.1.1.3446.2	58.1929	1853.21	58.4588
Q13790	Apolipoprotein F OS=Homo sapiens GN=APOF PE=1 SV=2	SGVQQLIQYYQDQK	99			-0.000443536	1696.84	849.428	1696.84	849.428	2	1.1.1.3837.20	75.8398	12987.2	75.5802
Q13790	Apolipoprotein F OS=Homo sapiens GN=APOF PE=1 SV=2	SLPTEDCENEK	99	Carbamidomethyl(C)@7		-0.000238884	1320.55	661.282	1320.55	661.282	2	1.1.1.2627.33	21.448	9487.95	21.4174
Q13790	Apolipoprotein F OS=Homo sapiens GN=APOF PE=1 SV=2	SYDLDPGAGSLEI	99			-0.000379513	1335.62	668.817	1335.62	668.817	2	1.1.1.3933.8	80.131	2340.7	80.2007
P0CG06	Ig lambda-3 chain C regions OS=Homo sapiens GN=IGLC3 PE=1 SV=1	AAPSVTLFPPSSEELQANK	99			-0.00298719	1985.01	993.511	1985.01	993.513	2	1.1.1.3653.17	67.5295	9648.94	67.7614
P0CG06	Ig lambda-3 chain C regions OS=Homo sapiens GN=IGLC3 PE=1 SV=1	SYSCQVTHEGSTVEK	99	Carbamidomethyl(C)@4		-0.000893619	1710.75	571.258	1710.75	571.258	3	1.1.1.2646.11	22.2944	34538.5	22.3589
P0CG06	Ig lambda-3 chain C regions OS=Homo sapiens GN=IGLC3 PE=1 SV=1	YAASSYLSLTPEQWK	99			-0.00315487	1742.85	872.432	1742.85	872.433	2	1.1.1.3867.11	77.1765	6850.56	76.7908
Q9Y5Y7	Lymphatic vessel endothelial hyaluronic acid receptor 1 OS=Homo sapiens GN=LYVE1 PE=1 SV=2	NGVGVLIWK	99	Deamidated(N)@1		0.00327651	985.563	493.789	985.56	493.787	2	1.1.1.3924.2	79.7103	1043.1	79.7059
Q9Y5Y7	Lymphatic vessel endothelial hyaluronic acid receptor 1 OS=Homo sapiens GN=LYVE1 PE=1 SV=2	LLGLSLAGK	99			0.000820468	870.555	436.285	870.554	436.284	2	1.1.1.3579.2	64.181	2143.33	64.3096
Q9Y5Y7	Lymphatic vessel endothelial hyaluronic acid receptor 1 OS=Homo sapiens GN=LYVE1 PE=1 SV=2	IMGITLVSK	99			5.51632e-05	960.568	481.291	960.568	481.291	2	1.1.1.3529.5	61.938	6670.81	61.9771
Q9Y5Y7	Lymphatic vessel endothelial hyaluronic acid receptor 1 OS=Homo sapiens GN=LYVE1 PE=1 SV=2	AEELSIQVSCR	99	Carbamidomethyl(C)@10		-0.000664676	1290.62	646.319	1290.62	646.319	2	1.1.1.3145.40	44.6954	2784.68	44.7509
P14151	L-selectin OS=Homo sapiens GN=SELL PE=1 SV=2	TICESSGIWSNPSPICQK	99	Carbamidomethyl(C)@3; Carbamidomethyl(C)@16		0.00321758	2062.95	1032.48	2062.95	1032.48	2	1.1.1.3506.36	60.9391	811.345	60.9889
P14151	L-selectin OS=Homo sapiens GN=SELL PE=1 SV=2	NKEDCVEIYIK	99	Carbamidomethyl(C)@5	missed K-E@2	-0.00406479	1409.68	705.848	1409.69	705.85	2	1.1.1.3112.21	43.2022	2661.11	43.1287
P14151	L-selectin OS=Homo sapiens GN=SELL PE=1 SV=2	SLTEEAENWGDGEPNNKK	99		missed K-K@17	-0.00107944	2016.9	673.308	2016.9	673.308	3	1.1.1.3142.42	44.5614	2086.66	44.5695
P14151	L-selectin OS=Homo sapiens GN=SELL PE=1 SV=2	AEIEYLEK	95.24			0.000372553	993.502	497.758	993.502	497.758	2	1.1.1.3081.4	41.7767	2342.74	41.8564
Q04756	Hepatocyte growth factor activator OS=Homo sapiens GN=HGFAC PE=1 SV=1	SQFVQPICLPEPGSTFPAGHK	99	Carbamidomethyl(C)@8		0.00440708	2296.14	766.386	2296.13	766.384	3	1.1.1.3714.13	70.2665	1143.15	70.2439
Q04756	Hepatocyte growth factor activator OS=Homo sapiens GN=HGFAC PE=1 SV=1	DSALSWEYCR	99	Carbamidomethyl(C)@9		0.00970579	1285.55	643.782	1285.54	643.777	2	1.1.1.3438.20	57.8527	1244.97	57.692
Q04756	Hepatocyte growth factor activator OS=Homo sapiens GN=HGFAC PE=1 SV=1	YEYLEGGDR	99			-0.00277866	1100.47	551.245	1100.48	551.246	2	1.1.1.2924.9	34.7438	1856.87	34.8109
Q04756	Hepatocyte growth factor activator OS=Homo sapiens GN=HGFAC PE=1 SV=1	EALVPLVADHK	98.18			0.000121434	1190.67	397.896	1190.67	397.896	3	1.1.1.3153.5	45.0289	3201.31	45.0679
P01344	Insulin-like growth factor II OS=Homo sapiens GN=IGF2 PE=1 SV=1	AYRPSETLCGGELVDTLQFVCGDR	99	Carbamidomethyl(C)@9; Carbamidomethyl(C)@21	cleaved A-A@N-term	-0.00362824	2742.27	915.097	2742.27	915.099	3	1.1.1.4092.19	87.2673	692.201	87.1966
P01344	Insulin-like growth factor II OS=Homo sapiens GN=IGF2 PE=1 SV=1	SCDLALLETYCATPAK	99	Carbamidomethyl(C)@2; Carbamidomethyl(C)@11		0.000870456	1811.84	906.929	1811.84	906.929	2	1.1.1.3715.25	70.324	964.134	70.2888
Q96KN2	Beta-Ala-His dipeptidase OS=Homo sapiens GN=CNDP1 PE=1 SV=4	FIIEGMEEAGSVALEELVEK	99			0.00130102	2192.09	731.705	2192.09	731.705	3	1.1.1.4477.6	104.637	528.225	104.662
Q96KN2	Beta-Ala-His dipeptidase OS=Homo sapiens GN=CNDP1 PE=1 SV=4	VFQYIDLHQDEFVQTLK	99			-0.00296504	2122.07	708.364	2122.07	708.365	3	1.1.1.3913.10	79.2292	1060.71	79.1669
P18136	Ig kappa chain V-III region HIC OS=Homo sapiens PE=2 SV=2; Ig kappa chain V-III region HAH OS=Homo sapiens PE=2 SV=1; Ig kappa chain V-III region SIE OS=Homo sapiens PE=1 SV=1	EIVLTQSPGTLSLSPGER	99		cleaved G-E@N-term	-0.00131094	1883	942.507	1883	942.507	2	1.1.1.3639.10	66.9	537.005	66.8642
P18136	Ig kappa chain V-III region HIC OS=Homo sapiens PE=2 SV=2; Ig kappa chain V-III region HAH OS=Homo sapiens PE=2 SV=1; Ig kappa chain V-III region SIE OS=Homo sapiens PE=1 SV=1	FSGSGSGTDFTLTISR	99			0.00212443	1631.78	816.898	1631.78	816.897	2	1.1.1.3556.15	63.1799	786.676	63.1898
P06309	Ig kappa chain V-II region GM607 (Fragment) OS=Homo sapiens PE=4 SV=1; Ig kappa chain V-II region TEW OS=Homo sapiens PE=1 SV=1	DIVMTQSPLSLPVTPGEPASISCR	99	Carbamidomethyl(C)@23	cleaved G-D@N-term	0.00586996	2554.28	852.435	2554.28	852.433	3	1.1.1.3998.11	83.0523	804.845	83.0638
P06309	Ig kappa chain V-II region GM607 (Fragment) OS=Homo sapiens PE=4 SV=1; Ig kappa chain V-II region TEW OS=Homo sapiens PE=1 SV=1	FSGSGSGTDFTLK	99			0.000148665	1302.61	652.312	1302.61	652.312	2	1.1.1.3211.13	47.6439	7357.63	47.6214
P01034	Cystatin-C OS=Homo sapiens GN=CST3 PE=1 SV=1	LVGGPMDASVEEEGVR	99			0.00231905	1643.78	822.9	1643.78	822.898	2	1.1.1.3327.19	52.8549	1008.82	52.8623
P01034	Cystatin-C OS=Homo sapiens GN=CST3 PE=1 SV=1	LVGGPMDASVEEEGVRR	99		missed R-R@16	-0.00306932	1799.88	600.967	1799.88	600.969	3	1.1.1.3126.15	43.8327	3086.51	43.8924
P01034	Cystatin-C OS=Homo sapiens GN=CST3 PE=1 SV=1	ALDFAVGEYNK	99			-0.994751	1224.6	613.309	1225.6	613.806	2	1.1.1.3474.12	59.4773	6387.81	59.7692
P01766	Ig heavy chain V-III region BRO OS=Homo sapiens PE=1 SV=1	EVQLVESGGGLVQPGGSLR	99			-0.00202556	1880.99	941.504	1881	941.505	2	1.1.1.3535.27	62.2389	3346.31	62.3369
P01766	Ig heavy chain V-III region BRO OS=Homo sapiens PE=1 SV=1	AEDTAVYYCAR	99	Carbamidomethyl(C)@9		-0.000326299	1317.57	659.79	1317.57	659.79	2	1.1.1.2931.9	35.0548	730.043	35.2139
P49908	Selenoprotein P OS=Homo sapiens GN=SEPP1 PE=1 SV=3	DMPASEDLQDLQK	99			0.000677549	1488.68	745.346	1488.68	745.346	2	1.1.1.3359.21	54.2852	1801.58	54.2967
P49908	Selenoprotein P OS=Homo sapiens GN=SEPP1 PE=1 SV=3	LPTDSELAPR	99			0.000608024	1097.57	549.793	1097.57	549.793	2	1.1.1.2985.9	37.4836	1692.3	37.5948
P49908	Selenoprotein P OS=Homo sapiens GN=SEPP1 PE=1 SV=3	DDFLIYDR	99			0.00106682	1055.49	528.754	1055.49	528.753	2	1.1.1.3588.7	64.601	1492.75	64.5336
P61769	Beta-2-microglobulin OS=Homo sapiens GN=B2M PE=1 SV=1	SNFLNCYVSGFHPSDIEVDLLK	99	Carbamidomethyl(C)@6		0.00265254	2553.22	852.082	2553.22	852.081	3	1.1.1.4268.6	95.1993	4955.16	95.1827
P61769	Beta-2-microglobulin OS=Homo sapiens GN=B2M PE=1 SV=1	VEHSDLSFSK	99			-0.000291961	1147.55	383.524	1147.55	383.524	3	1.1.1.2747.2	26.7925	2239.88	26.8332
Q6UXB8	Peptidase inhibitor 16 OS=Homo sapiens GN=PI16 PE=1 SV=1	WDEELAAFAK	99			0.00595182	1178.57	590.291	1178.56	590.288	2	1.1.1.3700.4	69.6237	1844.53	69.6585
Q6UXB8	Peptidase inhibitor 16 OS=Homo sapiens GN=PI16 PE=1 SV=1	AQVSPTASDMLHMR	98.52			-0.00152838	1542.73	515.25	1542.73	515.25	3	1.1.1.3217.15	47.9081	2826.83	47.9362
Q6UXB8	Peptidase inhibitor 16 OS=Homo sapiens GN=PI16 PE=1 SV=1	RPYQEGTPCSQCPSGYHCK	95.91	Carbamidomethyl(C)@9; Carbamidomethyl(C)@12; Carbamidomethyl(C)@18		0.00341813	2310.96	771.327	2310.96	771.326	3	1.1.1.2624.42	21.3166	348.322	21.3248
Q6UXB8	Peptidase inhibitor 16 OS=Homo sapiens GN=PI16 PE=1 SV=1	GENLFAITDEGMDVPLAMEEWHHER	97.4			-1.00305	2924.3	732.083	2925.31	732.334	4	1.1.1.4210.18	92.5912	1306.58	92.6656
P04180	Phosphatidylcholine-sterol acyltransferase OS=Homo sapiens GN=LCAT PE=1 SV=1	TYIYDHGFPYTDPVGVLYEDGDDTVATR	99			0.00107231	3178.44	1060.49	3178.44	1060.49	3	1.1.1.4104.9	87.8272	1030.49	87.832
P04180	Phosphatidylcholine-sterol acyltransferase OS=Homo sapiens GN=LCAT PE=1 SV=1	LDKPDVVNWMCYR	98.81	Carbamidomethyl(C)@11		-0.00361198	1694.79	848.401	1694.79	848.403	2	1.1.1.3694.38	69.3772	369.899	69.3887
Q96PD5	N-acetylmuramoyl-L-alanine amidase OS=Homo sapiens GN=PGLYRP2 PE=1 SV=1	EYGVVLAPDGSTVAVEPLLAGLEAGLQGR	99			0.00304224	2880.53	961.183	2880.52	961.182	3	1.1.1.4484.9	104.973	349.883	104.843
Q96PD5	N-acetylmuramoyl-L-alanine amidase OS=Homo sapiens GN=PGLYRP2 PE=1 SV=1	TDCPGDALFDLLR	96.75	Carbamidomethyl(C)@3		0.00129971	1491.7	746.859	1491.7	746.859	2	1.1.1.4288.15	96.1005	476.44	95.9486
P10909	Clusterin OS=Homo sapiens GN=CLU PE=1 SV=1	LFDSDPITVTVPVEVSR	99			0.00298062	1872.99	937.5	1872.98	937.499	2	1.1.1.3927.31	79.8794	1328.32	79.8859
P0C0L5	Complement C4-B OS=Homo sapiens GN=C4B PE=1 SV=2; Complement C4-A OS=Homo sapiens GN=C4A PE=1 SV=2	EPFLSCCQFAESLR	99	Carbamidomethyl(C)@6; Carbamidomethyl(C)@7		-0.00425645	1742.77	872.393	1742.78	872.395	2	1.1.1.3832.21	75.6154	1015	75.6252
P22352	Glutathione peroxidase 3 OS=Homo sapiens GN=GPX3 PE=1 SV=2	FLVGPDGIPIMR	99			0.000833144	1313.72	657.866	1313.72	657.866	2	1.1.1.3930.9	79.9922	1307.22	79.931
P01860	Ig gamma-3 chain C region OS=Homo sapiens GN=IGHG3 PE=1 SV=2	TPEVTCVVVDVSHEDPEVQFK	99	Carbamidomethyl(C)@6		0.00338996	2413.15	805.391	2413.15	805.39	3	1.1.1.3816.39	74.8848	1199.44	74.8955
P01877	Ig alpha-2 chain C region OS=Homo sapiens GN=IGHA2 PE=1 SV=3	DASGATFTWTPSSGK	99			0.00215004	1511.69	756.853	1511.69	756.852	2	1.1.1.3412.20	56.6824	2511.51	56.784
P0CG04	Ig lambda-1 chain C regions OS=Homo sapiens GN=IGLC1 PE=1 SV=1; Immunoglobulin lambda-like polypeptide 5 OS=Homo sapiens GN=IGLL5 PE=2 SV=2	ANPTVTLFPPSSEELQANK	99			-0.00137719	2042.03	1022.02	2042.03	1022.02	2	1.1.1.3666.7	68.1155	3968.74	67.8063
P23083	Ig heavy chain V-I region V35 OS=Homo sapiens PE=1 SV=1	QVQLVQSGAEVK	99	Gln->pyro-Glu@N-term	cleaved S-Q@N-term	-0.000246688	1267.68	634.846	1267.68	634.846	2	1.1.1.3402.31	56.221	3777.17	56.284
P69905	Hemoglobin subunit alpha OS=Homo sapiens GN=HBA1 PE=1 SV=2	VGAHAGEYGAEALER	99			0.00340487	1528.73	510.584	1528.73	510.583	3	1.1.1.2920.6	34.5528	2339.91	34.5868
P01776	Ig heavy chain V-III region WAS OS=Homo sapiens PE=1 SV=1	EVQLLESGGGLVQPGGSLR	99			-0.0066212	1895	948.51	1895.01	948.513	2	1.1.1.3707.18	69.9641	1692.67	70.109
P01596	Ig kappa chain V-I region CAR OS=Homo sapiens PE=1 SV=1	DIQMTQSPSTLSASVGDR	99			0.00857861	1891.9	946.959	1891.89	946.955	2	1.1.1.3381.45	55.2825	249.215	55.2882
P01610	Ig kappa chain V-I region WEA OS=Homo sapiens PE=1 SV=1	DIQMTQSPSSLSASVGDR	99			0.00442296	1877.88	939.949	1877.88	939.947	2	1.1.1.3372.15	54.8755	1318.43	54.9703
P13598	Intercellular adhesion molecule 2 OS=Homo sapiens GN=ICAM2 PE=1 SV=2	ILLDEQAQWK	99			0.001921	1242.66	622.339	1242.66	622.338	2	1.1.1.3473.9	59.4257	1333.7	59.4547
P01703	Ig lambda chain V-I region NEWM OS=Homo sapiens PE=1 SV=1	QSVLTQPPSVSGAPGQR	99	Gln->pyro-Glu@N-term		0.00211179	1690.87	846.44	1690.86	846.439	2	1.1.1.3401.37	56.1814	745.835	56.1929
P00915	Carbonic anhydrase 1 OS=Homo sapiens GN=CA1 PE=1 SV=2	ADGLAVIGVLMK	99			-0.000597867	1185.68	593.847	1185.68	593.847	2	1.1.1.4139.7	89.3783	685.384	89.3242
P54108	Cysteine-rich secretory protein 3 OS=Homo sapiens GN=CRISP3 PE=1 SV=1	YEDLYSNCK	99	Carbamidomethyl(C)@8		-0.0010814	1190.49	596.252	1190.49	596.253	2	1.1.1.2816.17	29.9058	1515.18	29.8823
P54108	Cysteine-rich secretory protein 3 OS=Homo sapiens GN=CRISP3 PE=1 SV=1	NEDKDPAFTALLTTQTQVQR	99		cleaved A-N@N-term; missed K-D@4	0.000932904	2275.15	759.389	2275.14	759.389	3	1.1.1.3683.33	68.8685	2001.58	68.8388

## Sheet: TSP (PEG6000)_solution_rep 1
Uniprot accession	Names	Sequence	Conf	Modifications	Cleavages	dMass	Prec MW	Prec m/z	Theor MW	Theor m/z	Theor z	Spectrum	Time	PrecursorSignal	PrecursorElution
P00450	Ceruloplasmin OS=Homo sapiens GN=CP PE=1 SV=1	ADDKVYPGEQYTYMLLATEEQSPGEGDGNCVTR	99	Carbamidomethyl(C)@30	missed K-V@4	0.00216825	3692.63	1231.88	3692.62	1231.88	3	1.1.1.3996.36	84.209	616.149	84.3048
P00450	Ceruloplasmin OS=Homo sapiens GN=CP PE=1 SV=1	AEEEHLGILGPQLHADVGDK	99			0.0017936	2127.06	532.773	2127.06	532.772	4	1.1.1.3369.5	56.0117	5546.12	56.1751
P00450	Ceruloplasmin OS=Homo sapiens GN=CP PE=1 SV=1	AGLQAFFQVQECNK	99	Carbamidomethyl(C)@12		-0.000489733	1638.78	820.398	1638.78	820.398	2	1.1.1.3792.15	75.0525	6326.23	75.025
P00450	Ceruloplasmin OS=Homo sapiens GN=CP PE=1 SV=1	AHGVQTESSTVTPTLPGETLTYVWK	99		cleaved H-A@N-term	-0.00143804	2701.36	901.46	2701.36	901.461	3	1.1.1.3814.12	76.0448	3479.23	76.0563
P00450	Ceruloplasmin OS=Homo sapiens GN=CP PE=1 SV=1	ALYLQYTDETFR	99			-0.0032453	1518.73	507.251	1518.74	507.252	3	1.1.1.3671.3	69.569	22891.7	69.5181
P00450	Ceruloplasmin OS=Homo sapiens GN=CP PE=1 SV=1	AYYSTVDQVK	99		cleaved W-A@N-term	0.00034374	1172.57	587.293	1172.57	587.293	2	1.1.1.2942.4	36.8649	2686.54	36.8499
P00450	Ceruloplasmin OS=Homo sapiens GN=CP PE=1 SV=1	DIASGLIGPLIICK	99	Carbamidomethyl(C)@13		-0.00111105	1468.83	735.423	1468.83	735.423	2	1.1.1.4190.18	92.9558	24776.2	92.4766
P00450	Ceruloplasmin OS=Homo sapiens GN=CP PE=1 SV=1	DIFTGLIGPMK	99	Oxidation(M)@10		0.00480459	1206.64	604.326	1206.63	604.323	2	1.1.1.3839.3	77.139	616.08	77.0868
P00450	Ceruloplasmin OS=Homo sapiens GN=CP PE=1 SV=1	DLYSGLIGPLIVCR	99	Carbamidomethyl(C)@13		0.000824311	1574.85	788.432	1574.85	788.432	2	1.1.1.4275.17	96.7851	33306	96.3105
P00450	Ceruloplasmin OS=Homo sapiens GN=CP PE=1 SV=1	DNEDFQESNR	99			-0.0014589	1252.49	627.254	1252.5	627.255	2	1.1.1.2589.11	21.0581	1112.26	21.2096
P00450	Ceruloplasmin OS=Homo sapiens GN=CP PE=1 SV=1	DTANLFPQTSLTLH	99		cleaved H-M@C-term	-0.000903881	1556.78	779.399	1556.78	779.399	2	1.1.1.3792.14	75.05	13736.2	75.0699
P00450	Ceruloplasmin OS=Homo sapiens GN=CP PE=1 SV=1	DTANLFPQTSLTLHMWPDTEGTFNVECLTTDHYTGGMK	99	Carbamidomethyl(C)@27		-0.00601547	4327.94	866.596	4327.95	866.597	5	1.1.1.4267.27	96.4265	2826.11	96.4472
P00450	Ceruloplasmin OS=Homo sapiens GN=CP PE=1 SV=1	DVDKEFYLFPTVFDENESLLLEDNIR	99		missed K-E@4	0.00357979	3159.53	790.89	3159.53	790.889	4	1.1.1.4412.4	102.973	3370.1	102.829
P00450	Ceruloplasmin OS=Homo sapiens GN=CP PE=1 SV=1	EFVVMFSVVDENFSWYLEDNIK	99			-0.00325897	2709.26	904.095	2709.27	904.096	3	1.1.1.4525.10	108.094	855.973	107.963
P00450	Ceruloplasmin OS=Homo sapiens GN=CP PE=1 SV=1	EFYLFPTVFDENESLLLEDNIR	99			0.00327331	2702.31	901.779	2702.31	901.778	3	1.1.1.4464.5	105.324	2961.65	105.297
P00450	Ceruloplasmin OS=Homo sapiens GN=CP PE=1 SV=1	ERGPEEEHLGILGPVIWAEVGDTIR	99		missed R-G@2	-0.00685853	2771.42	924.813	2771.42	924.815	3	1.1.1.4220.7	94.3031	9884.76	94.196
P00450	Ceruloplasmin OS=Homo sapiens GN=CP PE=1 SV=1	EVGPTNADPVCLAK	99	Glu->pyro-Glu@N-term; Carbamidomethyl(C)@11		-0.00227792	1451.71	726.86	1451.71	726.861	2	1.1.1.3437.23	59.0846	830.471	59.0978
P00450	Ceruloplasmin OS=Homo sapiens GN=CP PE=1 SV=1	EYTDASFTNR	99			-8.1284e-05	1202.52	602.268	1202.52	602.267	2	1.1.1.2930.7	36.3274	79029.4	36.4468
P00450	Ceruloplasmin OS=Homo sapiens GN=CP PE=1 SV=1	GAYPLSIEPIGVR	99			-0.0042206	1370.75	686.383	1370.76	686.385	2	1.1.1.3682.13	70.0805	238706	70.0579
P00450	Ceruloplasmin OS=Homo sapiens GN=CP PE=1 SV=1	GDSVVWYLF	99		cleaved F-S@C-term	1.81971e-05	1084.52	543.269	1084.52	543.269	2	1.1.1.4449.3	104.625	1255.25	104.575
P00450	Ceruloplasmin OS=Homo sapiens GN=CP PE=1 SV=1	GPEEEHLGILGPVIWAEVGDTIR	99			0.00133361	2486.28	829.768	2486.28	829.767	3	1.1.1.4320.5	98.8319	34426.9	99.268
P00450	Ceruloplasmin OS=Homo sapiens GN=CP PE=1 SV=1	GVQTESSTVTPTLPGETLTYVWK	99		cleaved H-G@N-term	-0.00361075	2493.26	1247.64	2493.26	1247.64	2	1.1.1.4042.24	86.2839	2537.4	86.5595
P00450	Ceruloplasmin OS=Homo sapiens GN=CP PE=1 SV=1	GVYSSDVFDIFPGTYQTLEMFPR	99			-0.000660017	2668.25	890.424	2668.25	890.425	3	1.1.1.4447.14	104.561	22210.1	104.307
P00450	Ceruloplasmin OS=Homo sapiens GN=CP PE=1 SV=1	GYTFGSLPGLSMCAEDR	99	Carbamidomethyl(C)@13	cleaved N-G@N-term	0.00325879	1859.82	930.918	1859.82	930.916	2	1.1.1.3892.25	79.5463	1024.6	79.5545
P00450	Ceruloplasmin OS=Homo sapiens GN=CP PE=1 SV=1	HYYIGIIETTWDYASDHGEK	99			-2.04976	2395.04	599.768	2397.09	600.28	4	1.1.1.4003.6	84.496	588.129	84.44
P00450	Ceruloplasmin OS=Homo sapiens GN=CP PE=1 SV=1	HYYIGIIETTWDYASDHGEKK	99		missed K-K@20	0.00740325	2525.19	506.046	2525.19	506.045	5	1.1.1.3788.2	74.8483	1118.55	74.8445
P00450	Ceruloplasmin OS=Homo sapiens GN=CP PE=1 SV=1	IAAVEVEWDYSPQR	99		cleaved Y-I@N-term	-0.000181728	1661.8	831.91	1661.8	831.91	2	1.1.1.3641.28	68.2403	1144.82	68.3035
P00450	Ceruloplasmin OS=Homo sapiens GN=CP PE=1 SV=1	IDTINLFPATLFDAY	99		cleaved Y-M@C-term	-0.00259879	1712.86	857.439	1712.87	857.44	2	1.1.1.4542.10	108.868	2989.8	108.972
P00450	Ceruloplasmin OS=Homo sapiens GN=CP PE=1 SV=1	IGIIETTWDYASDHGEK	99		cleaved Y-I@N-term	0.00284719	1933.91	645.644	1933.91	645.643	3	1.1.1.3766.11	73.8509	2413.99	74.1146
P00450	Ceruloplasmin OS=Homo sapiens GN=CP PE=1 SV=1	KAEEEHLGILGPQLHADVGDK	99		missed K-A@1	-0.002436	2255.15	564.795	2255.15	564.796	4	1.1.1.3192.8	48.0847	165917	48.2051
P00450	Ceruloplasmin OS=Homo sapiens GN=CP PE=1 SV=1	KALYLQYTDETFR	99		missed K-A@1	-0.0011049	1646.83	549.95	1646.83	549.951	3	1.1.1.3472.5	60.6374	3776.91	60.7206
P00450	Ceruloplasmin OS=Homo sapiens GN=CP PE=1 SV=1	KLISVDTEHSNIYLQNGPDR	99		missed K-L@1	-0.00203794	2298.16	767.06	2298.16	767.061	3	1.1.1.3264.13	51.3339	4246.82	51.0257
P00450	Ceruloplasmin OS=Homo sapiens GN=CP PE=1 SV=1	LISVDTEHSNIYLQNGPDR	99			0.00188879	2170.07	724.363	2170.07	724.362	3	1.1.1.3364.24	55.8066	89573.6	56.22
P00450	Ceruloplasmin OS=Homo sapiens GN=CP PE=1 SV=1	LISVDTEHSNIYLQNGPDRI	99	Oxidation(P)@17; Amidated@C-term	cleaved I-G@C-term; missed R-I@19	8.8849e-05	2298.16	575.547	2298.16	575.547	4	1.1.1.3196.7	48.2649	6663.8	48.2948
P00450	Ceruloplasmin OS=Homo sapiens GN=CP PE=1 SV=1	LLATEEQSPGEGDGNCVTR	99	Carbamidomethyl(C)@16	cleaved M-L@N-term	0.000837712	2031.92	1016.97	2031.92	1016.97	2	1.1.1.2952.24	37.3384	3451.84	37.4331
P00450	Ceruloplasmin OS=Homo sapiens GN=CP PE=1 SV=1	MFGNLQGL	99		cleaved L-T@C-term	0.00031193	878.432	440.223	878.432	440.223	2	1.1.1.3885.2	79.1987	1300.83	79.1945
P00450	Ceruloplasmin OS=Homo sapiens GN=CP PE=1 SV=1	MFTTAPDQVDKEDEDFQESNK	99		missed K-E@11	-0.00265002	2473.06	825.359	2473.06	825.36	3	1.1.1.3285.12	52.2665	70884.5	51.7862
P00450	Ceruloplasmin OS=Homo sapiens GN=CP PE=1 SV=1	MHSMNGFMYGNQPGLTMCK	99	Carbamidomethyl(C)@18		-0.00039368	2202.91	735.312	2202.91	735.312	3	1.1.1.3492.11	61.5563	3641.09	61.0802
P00450	Ceruloplasmin OS=Homo sapiens GN=CP PE=1 SV=1	MLLATEEQSPGEGDGNCVTR	99	Deamidated(N)@16; Carbamidomethyl(C)@17	cleaved Y-M@N-term	0.00547482	2163.95	1082.98	2163.94	1082.98	2	1.1.1.3214.12	49.0972	438.575	49.0127
P00450	Ceruloplasmin OS=Homo sapiens GN=CP PE=1 SV=1	MVAQNPGEWMLSCQNLNHLK	99	Carbamidomethyl(C)@13	cleaved Y-M@N-term	0.00150462	2369.11	790.71	2369.11	790.71	3	1.1.1.3774.38	74.2417	12521	74.391
P00450	Ceruloplasmin OS=Homo sapiens GN=CP PE=1 SV=1	MWPDTEGTFNVECLTTDHYTGGMK	99	Carbamidomethyl(C)@13	cleaved H-M@N-term	-0.00192781	2789.18	930.732	2789.18	930.733	3	1.1.1.3990.16	83.9376	7639.96	83.4485
P00450	Ceruloplasmin OS=Homo sapiens GN=CP PE=1 SV=1	MYSVNGYTFGSLPGLSMCAEDR	99	Carbamidomethyl(C)@18		-0.00124919	2454.06	819.029	2454.07	819.029	3	1.1.1.4136.11	90.5151	10622.9	90.54
P00450	Ceruloplasmin OS=Homo sapiens GN=CP PE=1 SV=1	MYYSAVDPTK	99			-5.80985e-05	1173.54	587.776	1173.54	587.776	2	1.1.1.3041.13	41.3115	31584.8	41.4261
P00450	Ceruloplasmin OS=Homo sapiens GN=CP PE=1 SV=1	MYYSAVDPTKDIFTGLIGPMK	99		missed K-D@10	-0.00224071	2346.16	783.061	2346.16	783.062	3	1.1.1.4189.27	92.9173	13751	92.984
P00450	Ceruloplasmin OS=Homo sapiens GN=CP PE=1 SV=1	NEVDVHAAFFHGQALTNK	99		cleaved G-N@N-term	0.00214631	1996.98	666.667	1996.98	666.666	3	1.1.1.3338.9	54.6283	900.485	54.6498
P00450	Ceruloplasmin OS=Homo sapiens GN=CP PE=1 SV=1	NNEGTYYSPNYNPQ	99		cleaved Q-S@C-term	-0.000225832	1659.68	830.847	1659.68	830.847	2	1.1.1.3128.17	45.2348	1125.9	45.2924
P00450	Ceruloplasmin OS=Homo sapiens GN=CP PE=1 SV=1	NNEGTYYSPNYNPQSR	99			-1.70266e-05	1902.81	952.414	1902.81	952.414	2	1.1.1.3010.14	39.9313	18282.8	40.1255
P00450	Ceruloplasmin OS=Homo sapiens GN=CP PE=1 SV=1	PYSIHAHGVQTESSTVTPTLPGETLTYVWK	99		cleaved R-P@N-term	0.000728039	3298.65	660.738	3298.65	660.737	5	1.1.1.3781.20	74.5472	9620.33	74.4826
P00450	Ceruloplasmin OS=Homo sapiens GN=CP PE=1 SV=1	PYTFHSHGITYYK	99		cleaved R-P@N-term	-0.000474615	1612.77	538.596	1612.77	538.596	3	1.1.1.3023.10	40.5091	14972.1	40.7082
P00450	Ceruloplasmin OS=Homo sapiens GN=CP PE=1 SV=1	QKDVDKEFYLFPTVFDENESLLLEDNIR	99		missed K-D@2; missed K-E@6	0.00326309	3415.69	854.929	3415.68	854.928	4	1.1.1.4298.27	97.8443	11306	98.0032
P00450	Ceruloplasmin OS=Homo sapiens GN=CP PE=1 SV=1	QSEDSTFYLGER	99	Gln->pyro-Glu@N-term		0.000759882	1413.61	707.81	1413.6	707.81	2	1.1.1.3531.10	63.3007	3651.93	63.3703
P00450	Ceruloplasmin OS=Homo sapiens GN=CP PE=1 SV=1	RQSEDSTFYLGER	99		missed R-Q@1	-0.00101336	1586.73	794.373	1586.73	794.374	2	1.1.1.3061.14	42.228	4649.84	42.5464
P00450	Ceruloplasmin OS=Homo sapiens GN=CP PE=1 SV=1	SAGNEADVHGIYFSGNTYLWR	99		cleaved F-S@N-term	-0.00639755	2356.08	786.368	2356.09	786.37	3	1.1.1.3791.10	74.9976	1815.08	74.935
P00450	Ceruloplasmin OS=Homo sapiens GN=CP PE=1 SV=1	SGAGTEDSACIPWAY	99	Carbamidomethyl(C)@10	cleaved Y-Y@C-term	-0.00362546	1583.65	792.834	1583.66	792.835	2	1.1.1.3844.8	77.3754	3851.87	77.4002
P00450	Ceruloplasmin OS=Homo sapiens GN=CP PE=1 SV=1	SGAGTEDSACIPWAYYSTVDQVK	99	Carbamidomethyl(C)@10		-0.00135061	2504.11	835.712	2504.12	835.713	3	1.1.1.3891.30	79.4912	71430.3	79.2394
P00450	Ceruloplasmin OS=Homo sapiens GN=CP PE=1 SV=1	SIHAHGVQTESSTVTPTLPGETLTYVWK	99		cleaved Y-S@N-term	-0.00112693	3038.53	760.641	3038.53	760.641	4	1.1.1.3749.31	73.0916	22512.6	72.6127
P00450	Ceruloplasmin OS=Homo sapiens GN=CP PE=1 SV=1	SVPPSASHVAPTETFTYEWTVPK	99			-0.00706515	2530.23	844.418	2530.24	844.42	3	1.1.1.3718.11	71.7003	4784.21	71.6728
P00450	Ceruloplasmin OS=Homo sapiens GN=CP PE=1 SV=1	SVPPSASHVAPTETFTYEWTVPKEVGPTNADPVCLAK	99	Carbamyl(K)@23; Carbamidomethyl(C)@34	missed K-E@23	0.00794944	4024.96	1007.25	4024.95	1007.25	4	1.1.1.3983.19	83.6206	1137.71	83.6279
P00450	Ceruloplasmin OS=Homo sapiens GN=CP PE=1 SV=1	SVVDENFSWYLEDNIK	99		cleaved F-S@N-term	-0.00021606	1956.91	979.462	1956.91	979.463	2	1.1.1.4113.18	89.4986	8856.1	89.0114
P00450	Ceruloplasmin OS=Homo sapiens GN=CP PE=1 SV=1	TLHMWPDTEGTFNVECLTTDHYTGGMK	99	Carbamidomethyl(C)@16	cleaved L-T@N-term	0.00548374	3140.37	786.101	3140.37	786.099	4	1.1.1.3940.11	81.6859	395.609	81.7032
P00450	Ceruloplasmin OS=Homo sapiens GN=CP PE=1 SV=1	TPGIWLLH	99		cleaved H-C@C-term	0.0019956	935.525	468.77	935.523	468.769	2	1.1.1.3823.2	76.4191	1895.19	76.4598
P00450	Ceruloplasmin OS=Homo sapiens GN=CP PE=1 SV=1	TPGIWLLHC	99	Carbamidomethyl(C)@9	cleaved C-H@C-term	-0.000470508	1095.55	548.784	1095.55	548.784	2	1.1.1.3880.5	78.9765	963.645	78.88
P00450	Ceruloplasmin OS=Homo sapiens GN=CP PE=1 SV=1	TPGIWLLHCHVTDHIHAGMETTYTVLQNEDTK	99	Carbamidomethyl(C)@9		-0.000298362	3716.77	744.361	3716.77	744.362	5	1.1.1.3860.8	78.0968	6523.9	78.1183
P00450	Ceruloplasmin OS=Homo sapiens GN=CP PE=1 SV=1	TTAPDQVDKEDEDFQESNK	99		cleaved F-T@N-term; missed K-E@9	0.0109417	2194.96	732.661	2194.95	732.657	3	1.1.1.2904.11	35.1842	720.357	35.1932
P00450	Ceruloplasmin OS=Homo sapiens GN=CP PE=1 SV=1	TTIEKPVWLGF	99		cleaved F-L@C-term	-0.000605594	1289.7	645.858	1289.7	645.858	2	1.1.1.4061.11	87.1153	2056.12	87.3789
P00450	Ceruloplasmin OS=Homo sapiens GN=CP PE=1 SV=1	TTIEKPVWLGFLGPIIK	99			-0.000110204	1911.12	638.048	1911.12	638.048	3	1.1.1.4310.3	98.3753	9937.85	98.5489
P00450	Ceruloplasmin OS=Homo sapiens GN=CP PE=1 SV=1	TYCSEPEKVDKDNEDFQESNR	99	Carbamidomethyl(C)@3	missed K-V@8; missed K-D@11	-0.00194225	2589.09	648.28	2589.09	648.28	4	1.1.1.2811.12	30.9997	20343.3	31.3394
P00450	Ceruloplasmin OS=Homo sapiens GN=CP PE=1 SV=1	TYYIAAVEVEWDYSPQR	99			-0.00396202	2088.98	1045.49	2088.98	1045.5	2	1.1.1.4174.42	92.2396	489.932	92.0659
P00450	Ceruloplasmin OS=Homo sapiens GN=CP PE=1 SV=1	VDKDNEDFQESNR	99		missed K-D@3	-0.00311849	1594.68	532.568	1594.69	532.569	3	1.1.1.2544.23	19.0362	23109.4	19.0603
P00450	Ceruloplasmin OS=Homo sapiens GN=CP PE=1 SV=1	VNKDDEEFIESNK	99		missed K-D@3	0.000651781	1565.72	522.914	1565.72	522.914	3	1.1.1.2817.14	31.2627	133825	31.3394
P00450	Ceruloplasmin OS=Homo sapiens GN=CP PE=1 SV=1	VYPGEQYTY	99		cleaved Y-M@C-term	0.00136115	1118.49	560.254	1118.49	560.253	2	1.1.1.3367.5	55.9195	10406.5	55.951
P00450	Ceruloplasmin OS=Homo sapiens GN=CP PE=1 SV=1	VYPGEQYTYMLLATEEQSPGEGDGNCVTR	99	Carbamidomethyl(C)@26		-0.0059885	3263.43	816.865	3263.44	816.867	4	1.1.1.4107.29	89.2199	2370.29	89.3291
P00450	Ceruloplasmin OS=Homo sapiens GN=CP PE=1 SV=1	WYLFGMGNEVDVH	99		cleaved H-A@C-term	0.00256349	1565.7	783.857	1565.7	783.856	2	1.1.1.4201.8	93.4483	651.671	93.3891
P00450	Ceruloplasmin OS=Homo sapiens GN=CP PE=1 SV=1	MYGNQPGLTMCK	99	Carbamidomethyl(C)@11	cleaved F-M@N-term	0.000713689	1398.61	700.312	1398.61	700.312	2	1.1.1.3067.13	42.4893	3191.06	42.3673
P00450	Ceruloplasmin OS=Homo sapiens GN=CP PE=1 SV=1	ALLFLVFDENESWYLDDNIK	99		cleaved F-A@N-term	-0.00319465	2443.19	1222.6	2443.19	1222.6	2	1.1.1.4465.10	105.378	916.846	105.342
P00450	Ceruloplasmin OS=Homo sapiens GN=CP PE=1 SV=1	ADDKVYPGEQYTY	99		cleaved Y-M@C-term; missed K-V@4	-0.00196714	1547.68	774.845	1547.68	774.846	2	1.1.1.3237.10	50.1219	575.55	50.0861
P00450	Ceruloplasmin OS=Homo sapiens GN=CP PE=1 SV=1	ATEEQSPGEGDGNCVTR	99	Carbamidomethyl(C)@14	cleaved L-A@N-term	-0.00119996	1805.75	903.881	1805.75	903.882	2	1.1.1.2592.19	21.2047	522.328	21.2544
P00450	Ceruloplasmin OS=Homo sapiens GN=CP PE=1 SV=1	GFMYGNQPGLTMCK	99	Carbamidomethyl(C)@13	cleaved N-G@N-term	0.00267058	1602.7	802.358	1602.7	802.357	2	1.1.1.3473.17	60.7108	979.709	60.7206
P00450	Ceruloplasmin OS=Homo sapiens GN=CP PE=1 SV=1	DIASGLIGPL	99		cleaved L-I@C-term	-0.00053515	954.538	478.276	954.539	478.277	2	1.1.1.4132.2	90.3206	2566.01	90.585
P00450	Ceruloplasmin OS=Homo sapiens GN=CP PE=1 SV=1	LFPTVFDENESLLLEDNIR	99		cleaved Y-L@N-term	-0.00491212	2263.13	755.385	2263.14	755.386	3	1.1.1.4283.7	97.1565	3155.24	97.0905
P00450	Ceruloplasmin OS=Homo sapiens GN=CP PE=1 SV=1	DLYSGLIGPL	99		cleaved L-I@C-term	-0.000369632	1046.56	524.289	1046.56	524.29	2	1.1.1.4283.2	97.1415	3166.42	97.1363
P00450	Ceruloplasmin OS=Homo sapiens GN=CP PE=1 SV=1	RDTANLFPQTSLTLH	99		cleaved H-M@C-term; missed R-D@1	-0.00157559	1712.88	571.968	1712.88	571.969	3	1.1.1.3536.5	63.5205	2367.41	63.5944
P00450	Ceruloplasmin OS=Homo sapiens GN=CP PE=1 SV=1	TFGSLPGLSMCAEDR	99	Carbamidomethyl(C)@11	cleaved Y-T@N-term	-0.00887674	1639.72	820.87	1639.73	820.874	2	1.1.1.3710.9	71.341	1684.4	71.3143
P00450	Ceruloplasmin OS=Homo sapiens GN=CP PE=1 SV=1	SIEPIGVR	99		cleaved L-S@N-term	0.000838957	869.498	435.756	869.497	435.756	2	1.1.1.2941.2	36.8092	2068.18	36.5811
P00450	Ceruloplasmin OS=Homo sapiens GN=CP PE=1 SV=1	FSVVDENFSWYLEDNIK	99		cleaved M-F@N-term	0.000688714	2103.98	702.334	2103.98	702.334	3	1.1.1.4251.4	95.6835	1034.25	95.7209
P00450	Ceruloplasmin OS=Homo sapiens GN=CP PE=1 SV=1	IGPLIICK	99	Carbamidomethyl(C)@7	cleaved L-I@N-term	-0.000618513	912.546	457.28	912.547	457.281	2	1.1.1.3267.5	51.4406	1541.45	51.5177
P00450	Ceruloplasmin OS=Homo sapiens GN=CP PE=1 SV=1	KAEEEHLGILGPQLHADVGDKVK	99	Carbamyl(K)@21	missed K-A@1; missed K-V@21	0.00397778	2525.33	632.339	2525.32	632.338	4	1.1.1.3381.11	56.5539	1588.94	56.4897
P00450	Ceruloplasmin OS=Homo sapiens GN=CP PE=1 SV=1	VTFHNKGAYPLSIEPIGVR	99	Carbamyl(K)@6	missed K-G@6	-0.00417182	2140.14	714.387	2140.14	714.388	3	1.1.1.3673.6	69.6697	2662.07	69.6979
P00450	Ceruloplasmin OS=Homo sapiens GN=CP PE=1 SV=1	QYTDSTFR	98			-0.00021128	1016.46	509.235	1016.46	509.235	2	1.1.1.2756.7	28.5383	92530.6	28.6552
P00450	Ceruloplasmin OS=Homo sapiens GN=CP PE=1 SV=1	YAPSGIDIFTK	96.02		cleaved N-Y@N-term	-0.000541223	1210.62	606.319	1210.62	606.319	2	1.1.1.3592.8	66.0356	469.124	66.0157
P02787	Serotransferrin OS=Homo sapiens GN=TF PE=1 SV=3	ADRDQYELLCLDNTR	99	Carbamidomethyl(C)@10	missed R-D@3	-0.000777035	1880.87	627.963	1880.87	627.964	3	1.1.1.3449.7	59.6138	75496.9	60.0456
P02787	Serotransferrin OS=Homo sapiens GN=TF PE=1 SV=3	AIAANEADAVTLDAGLVYDAYLAPNNLK	99		cleaved K-P@C-term	0.003016	2875.46	959.495	2875.46	959.494	3	1.1.1.4306.36	98.2197	3009.52	98.3244
P02787	Serotransferrin OS=Homo sapiens GN=TF PE=1 SV=3	AIAANEADAVTLDAGLVYDAYLAPNNLKPVVAEFYGSK	99			0.99713	3954.01	989.509	3953.01	989.26	4	1.1.1.4415.6	103.131	2133.33	102.918
P02787	Serotransferrin OS=Homo sapiens GN=TF PE=1 SV=3	ASYLDCIR	99	Carbamidomethyl(C)@6		-9.91651e-05	996.47	499.242	996.47	499.242	2	1.1.1.3211.3	48.9307	351767	48.5196
P02787	Serotransferrin OS=Homo sapiens GN=TF PE=1 SV=3	CDEWSVNSVGK	99	Carbamidomethyl(C)@1		0.000525056	1279.55	640.783	1279.55	640.782	2	1.1.1.3119.16	44.8254	65762.6	44.3494
P02787	Serotransferrin OS=Homo sapiens GN=TF PE=1 SV=3	CDEWSVNSVGKIECVSAETTEDCIAK	99	Carbamidomethyl(C)@1; Carbamyl(K)@11; Carbamidomethyl(C)@14; Carbamidomethyl(C)@23	missed K-I@11	0.00218927	3029.31	1010.78	3029.31	1010.78	3	1.1.1.4009.21	84.7958	574.04	84.8006
P02787	Serotransferrin OS=Homo sapiens GN=TF PE=1 SV=3	CMGSGLNLCEPNNK	99	Carbamidomethyl(C)@1; Carbamidomethyl(C)@9	cleaved L-C@N-term	0.00446788	1592.68	797.347	1592.67	797.345	2	1.1.1.3125.20	45.1049	581.278	45.0673
P02787	Serotransferrin OS=Homo sapiens GN=TF PE=1 SV=3	CSTSSLLEACTFR	99	Carbamidomethyl(C)@1; Carbamidomethyl(C)@10		0.000286059	1530.68	766.348	1530.68	766.348	2	1.1.1.3481.11	61.0628	227724	61.0353
P02787	Serotransferrin OS=Homo sapiens GN=TF PE=1 SV=3	DCHLAQVPSHTVVAR	99	Carbamidomethyl(C)@2		-0.000658807	1688.84	423.217	1688.84	423.218	4	1.1.1.2845.4	32.5152	52989	32.6422
P02787	Serotransferrin OS=Homo sapiens GN=TF PE=1 SV=3	DDTVCLAK	99	Carbamidomethyl(C)@5		-0.000828134	920.426	461.221	920.427	461.221	2	1.1.1.2696.6	25.8499	1324.88	25.9245
P02787	Serotransferrin OS=Homo sapiens GN=TF PE=1 SV=3	DGAGDVAFVKHSTIFENLANK	99	Carbamyl(K)@10	missed K-H@10	-0.000439159	2275.12	759.382	2275.12	759.382	3	1.1.1.3966.9	82.8509	1260.45	82.9114
P02787	Serotransferrin OS=Homo sapiens GN=TF PE=1 SV=3	DHMKSVIPSDGPSVACVK	99	Carbamyl(K)@4; Carbamidomethyl(C)@16	missed K-S@4	-0.00212366	1968.94	657.32	1968.94	657.32	3	1.1.1.3311.11	53.4151	4335.32	53.62
P02787	Serotransferrin OS=Homo sapiens GN=TF PE=1 SV=3	DLLFKDSAHGFLK	99	Carbamyl(K)@5	missed K-D@5	0.000121486	1532.8	511.94	1532.8	511.94	3	1.1.1.3789.2	74.8943	7936.66	74.98
P02787	Serotransferrin OS=Homo sapiens GN=TF PE=1 SV=3	DQYELLCLDNTR	99	Carbamidomethyl(C)@7		-0.00155987	1538.7	770.358	1538.7	770.359	2	1.1.1.3654.15	68.8233	69187.2	68.9771
P02787	Serotransferrin OS=Homo sapiens GN=TF PE=1 SV=3	DSGFQMNQLR	99	Oxidation(M)@6		0.00183368	1210.54	606.278	1210.54	606.277	2	1.1.1.2823.16	31.537	2159.28	31.5201
P02787	Serotransferrin OS=Homo sapiens GN=TF PE=1 SV=3	DSSLCKLCMGSGLNLCEPNNK	99	Carbamidomethyl(C)@5; Carbamyl(K)@6; Carbamidomethyl(C)@8; Carbamidomethyl(C)@16	missed K-L@6	0.00257257	2439.07	814.03	2439.07	814.029	3	1.1.1.3766.38	73.8734	1998.71	73.8391
P02787	Serotransferrin OS=Homo sapiens GN=TF PE=1 SV=3	DYELLCLDGTR	99	Carbamidomethyl(C)@6		-0.00519293	1353.62	677.816	1353.62	677.819	2	1.1.1.3702.6	70.9707	43932.6	70.507
P02787	Serotransferrin OS=Homo sapiens GN=TF PE=1 SV=3	EDLIWELLNQAQEHFGK	99	Deamidated(N)@9		-0.00357384	2070	691.008	2070.01	691.009	3	1.1.1.4228.3	94.6517	1590.28	94.6442
P02787	Serotransferrin OS=Homo sapiens GN=TF PE=1 SV=3	EDLIWELLNQAQEHFGKDK	99	Carbamyl(K)@17	missed K-D@17	-0.00187865	2355.15	786.057	2355.15	786.057	3	1.1.1.4428.4	103.7	1658.78	103.814
P02787	Serotransferrin OS=Homo sapiens GN=TF PE=1 SV=3	EDPQTFYYAVAVVK	99			-0.00851104	1628.8	815.407	1628.81	815.412	2	1.1.1.3893.14	79.5821	469.907	79.5094
P02787	Serotransferrin OS=Homo sapiens GN=TF PE=1 SV=3	EDPQTFYYAVAVVKK	99	Carbamyl(K)@14	missed K-K@14	-0.000525017	1799.91	600.977	1799.91	600.977	3	1.1.1.3841.3	77.2268	1738.85	77.3106
P02787	Serotransferrin OS=Homo sapiens GN=TF PE=1 SV=3	EFQLFSSPHGK	99			0.00100553	1275.63	426.216	1275.62	426.216	3	1.1.1.3249.5	50.6329	99701.9	50.4441
P02787	Serotransferrin OS=Homo sapiens GN=TF PE=1 SV=3	EFQLFSSPHGKDLLFK	99	Carbamyl(K)@11	missed K-D@11	-0.00376701	1934.99	646.002	1934.99	646.004	3	1.1.1.4015.11	85.0377	3556.02	85.2536
P02787	Serotransferrin OS=Homo sapiens GN=TF PE=1 SV=3	EGTCPEAPTDECK	99	Carbamidomethyl(C)@4; Carbamidomethyl(C)@12	cleaved K-P@C-term	-0.00258859	1492.58	747.297	1492.58	747.298	2	1.1.1.2598.16	21.4714	2951.93	21.3441
P02787	Serotransferrin OS=Homo sapiens GN=TF PE=1 SV=3	EGTCPEAPTDECKPVK	99	Glu->pyro-Glu@N-term; Carbamidomethyl(C)@4; Carbamidomethyl(C)@12		0.00649383	1798.79	900.404	1798.79	900.401	2	1.1.1.2781.11	29.678	1287.18	29.5936
P02787	Serotransferrin OS=Homo sapiens GN=TF PE=1 SV=3	EGTCPEAPTDECKPVKWCALSHHER	99	Carbamidomethyl(C)@4; Carbamidomethyl(C)@12; Carbamyl(K)@13; Carbamidomethyl(C)@18	missed K-W@16	0.00105256	3036.33	608.273	3036.33	608.273	5	1.1.1.3104.13	44.1501	2982.07	44.2597
P02787	Serotransferrin OS=Homo sapiens GN=TF PE=1 SV=3	EGYYGYTGAFR	99			0.00121619	1282.56	642.289	1282.56	642.288	2	1.1.1.3411.18	57.9088	266949	57.615
P02787	Serotransferrin OS=Homo sapiens GN=TF PE=1 SV=3	FDEFFSEGCAPGSK	99	Carbamidomethyl(C)@9		-0.000577338	1576.65	789.332	1576.65	789.332	2	1.1.1.3495.14	61.6984	179500	61.2148
P02787	Serotransferrin OS=Homo sapiens GN=TF PE=1 SV=3	GDVAFVKHQTVPQNTGGK	99	Carbamyl(K)@7	missed K-H@7	-0.000842214	1924.97	642.665	1924.98	642.666	3	1.1.1.2964.21	37.8692	9757.88	37.7475
P02787	Serotransferrin OS=Homo sapiens GN=TF PE=1 SV=3	HSTIFENLANK	99			-0.00167995	1272.64	637.33	1272.65	637.33	2	1.1.1.3138.25	45.691	294642	45.474
P02787	Serotransferrin OS=Homo sapiens GN=TF PE=1 SV=3	IECVSAETTEDCIAK	99	Carbamidomethyl(C)@3; Carbamidomethyl(C)@12		-1.00895	1723.75	862.883	1724.76	863.387	2	1.1.1.3094.45	43.714	646.807	43.6741
P02787	Serotransferrin OS=Homo sapiens GN=TF PE=1 SV=3	IMNGEADAMSLDGGFVYIAGK	99			-0.00250427	2158.01	720.342	2158.01	720.343	3	1.1.1.4066.13	87.3465	24062.5	86.8772
P02787	Serotransferrin OS=Homo sapiens GN=TF PE=1 SV=3	KCSTSSLLEACTFR	99	Carbamidomethyl(C)@2; Carbamidomethyl(C)@11	missed K-C@1	-0.00210082	1658.77	553.932	1658.78	553.932	3	1.1.1.3203.15	48.5829	13196	48.6544
P02787	Serotransferrin OS=Homo sapiens GN=TF PE=1 SV=3	KDSGFQMNQLR	99	Carbamyl@N-term	missed K-D@1	-0.0018971	1365.64	683.829	1365.65	683.83	2	1.1.1.3199.27	48.4132	5238.5	48.3397
P02787	Serotransferrin OS=Homo sapiens GN=TF PE=1 SV=3	KPVDEYKDCHLAQVPSHTVVAR	99	Carbamyl(K)@7; Carbamidomethyl(C)@9	missed K-D@7	-0.000367951	2591.29	519.265	2591.29	519.266	5	1.1.1.3078.4	42.9577	8536.89	42.9501
P02787	Serotransferrin OS=Homo sapiens GN=TF PE=1 SV=3	KPVEEYANCHLAR	99	Carbamidomethyl(C)@9		-0.00205801	1585.76	397.449	1585.77	397.449	4	1.1.1.2733.3	27.4955	147691	27.5793
P02787	Serotransferrin OS=Homo sapiens GN=TF PE=1 SV=3	KSASDLTWDNLK	99		missed K-S@1	-0.00206461	1376.69	689.353	1376.69	689.354	2	1.1.1.3202.17	48.5497	29935.7	48.4297
P02787	Serotransferrin OS=Homo sapiens GN=TF PE=1 SV=3	LAPNNLKPVVAEFYGSK	99	Carbamyl(K)@7	cleaved Y-L@N-term	-0.00350515	1889	945.508	1889	945.51	2	1.1.1.3914.14	80.5252	727.545	80.4952
P02787	Serotransferrin OS=Homo sapiens GN=TF PE=1 SV=3	LCMGSGLNLCEPNNK	99	Carbamidomethyl(C)@2; Carbamidomethyl(C)@10		0.00136424	1705.76	853.887	1705.76	853.887	2	1.1.1.3418.12	58.2305	199954	57.7502
P02787	Serotransferrin OS=Homo sapiens GN=TF PE=1 SV=3	LKCDEWSVNSVGK	99	Carbamyl(K)@2; Carbamidomethyl(C)@3	missed K-C@2	-0.00147571	1563.73	782.874	1563.74	782.875	2	1.1.1.3311.17	53.4285	769.895	53.3065
P02787	Serotransferrin OS=Homo sapiens GN=TF PE=1 SV=3	LKPVVAEFYGSK	99		cleaved N-L@N-term	0.00251871	1336.74	446.588	1336.74	446.587	3	1.1.1.3203.3	48.5688	3323.12	48.6095
P02787	Serotransferrin OS=Homo sapiens GN=TF PE=1 SV=3	MGSGLNLCEPNNK	99	Carbamidomethyl(C)@8	cleaved C-M@N-term	0.0017916	1432.65	717.33	1432.64	717.329	2	1.1.1.3051.13	41.7698	916.091	41.7398
P02787	Serotransferrin OS=Homo sapiens GN=TF PE=1 SV=3	MYLGYEYVTAIR	99	Oxidation(M)@1		-0.00366992	1493.72	747.867	1493.72	747.869	2	1.1.1.3678.14	69.902	8215.24	69.8327
P02787	Serotransferrin OS=Homo sapiens GN=TF PE=1 SV=3	NLNEKDYELLCLDGTR	99	Carbamidomethyl(C)@11	missed K-D@5	-0.00307469	1951.93	651.65	1951.93	651.651	3	1.1.1.3561.8	64.6458	20624.8	64.1772
P02787	Serotransferrin OS=Homo sapiens GN=TF PE=1 SV=3	NLNEKDYELLCLDGTRK	99	Carbamidomethyl(C)@11	cleaved K-P@C-term; missed K-D@5; missed R-K@16	0.00113289	2080.03	694.35	2080.03	694.349	3	1.1.1.3401.25	57.4626	2772.51	57.615
P02787	Serotransferrin OS=Homo sapiens GN=TF PE=1 SV=3	QQQHLFGSNVTDCSGNFCLFR	99	Carbamidomethyl(C)@13; Carbamidomethyl(C)@18		-4.3862e-05	2514.12	839.046	2514.12	839.046	3	1.1.1.3789.14	74.9151	2271.42	74.935
P02787	Serotransferrin OS=Homo sapiens GN=TF PE=1 SV=3	SAGWNIPIGLLYCDLPEPR	99	Carbamidomethyl(C)@13		-0.00181333	2170.09	724.369	2170.09	724.37	3	1.1.1.4354.7	100.364	175816	100.168
P02787	Serotransferrin OS=Homo sapiens GN=TF PE=1 SV=3	SASDLTWDNLK	99			-0.000544604	1248.6	625.306	1248.6	625.307	2	1.1.1.3454.14	59.8452	389081	59.731
P02787	Serotransferrin OS=Homo sapiens GN=TF PE=1 SV=3	SKEFQLFSSPHGK	99		missed K-E@2	-0.00119933	1490.75	746.383	1490.75	746.383	2	1.1.1.3005.18	39.708	2053.07	39.8565
P02787	Serotransferrin OS=Homo sapiens GN=TF PE=1 SV=3	SLDGGFVYIAGK	99		cleaved M-S@N-term	-0.00398641	1225.63	613.822	1225.63	613.824	2	1.1.1.3561.6	64.6408	8521.02	64.5361
P02787	Serotransferrin OS=Homo sapiens GN=TF PE=1 SV=3	SMGGKEDLIWELLNQAQEHFGK	99		missed K-E@5	-0.00267918	2529.23	633.315	2529.23	633.315	4	1.1.1.4339.8	99.683	99821.7	99.2231
P02787	Serotransferrin OS=Homo sapiens GN=TF PE=1 SV=3	SMGGKEDLIWELLNQAQEHFGKDK	99		missed K-E@5; missed K-D@22	-0.00339741	2772.35	555.477	2772.35	555.478	5	1.1.1.4275.4	96.7742	772.971	96.7219
P02787	Serotransferrin OS=Homo sapiens GN=TF PE=1 SV=3	STLNQYFGYSGAFK	99		cleaved C-S@N-term	0.00242794	1581.75	791.882	1581.75	791.88	2	1.1.1.3780.27	74.5076	4554.54	74.5737
P02787	Serotransferrin OS=Homo sapiens GN=TF PE=1 SV=3	SVIPSDGPSVACVK	99	Carbamidomethyl(C)@12		-0.00213456	1414.71	708.362	1414.71	708.364	2	1.1.1.3189.14	47.9685	6591.89	48.0705
P02787	Serotransferrin OS=Homo sapiens GN=TF PE=1 SV=3	SVIPSDGPSVACVKK	99	Carbamidomethyl(C)@12; Carbamyl(K)@15	missed K-K@14	-0.000869724	1585.81	529.611	1585.81	529.612	3	1.1.1.3189.7	47.951	4002.87	47.9361
P02787	Serotransferrin OS=Homo sapiens GN=TF PE=1 SV=3	TAGWNIPM	99		cleaved M-G@C-term	0.0015829	888.418	445.216	888.416	445.215	2	1.1.1.3859.2	78.0328	1631.88	78.0286
P02787	Serotransferrin OS=Homo sapiens GN=TF PE=1 SV=3	TAGWNIPMGLLYNK	99			-0.000526779	1576.81	789.411	1576.81	789.411	2	1.1.1.4191.14	92.9978	11919.8	92.5225
P02787	Serotransferrin OS=Homo sapiens GN=TF PE=1 SV=3	WCAVSEHEATK	99	Carbamidomethyl(C)@2		-0.00118128	1316.58	439.868	1316.58	439.868	3	1.1.1.2661.3	24.2814	35908.5	24.3155
P02787	Serotransferrin OS=Homo sapiens GN=TF PE=1 SV=3	YLGEEYVK	99			0.000246299	999.492	500.753	999.491	500.753	2	1.1.1.3136.17	45.5799	76427.9	45.9233
P02787	Serotransferrin OS=Homo sapiens GN=TF PE=1 SV=3	YLGEEYVKAVGNLR	99	Carbamyl(K)@8	missed K-A@8	-0.00459791	1652.85	551.957	1652.85	551.958	3	1.1.1.3991.4	83.9492	2581.08	84.123
P02787	Serotransferrin OS=Homo sapiens GN=TF PE=1 SV=3	AMSLDGGFVYIAGK	99		cleaved D-A@N-term	-0.00493381	1427.71	714.861	1427.71	714.863	2	1.1.1.3801.6	75.4535	566.377	75.5184
P02787	Serotransferrin OS=Homo sapiens GN=TF PE=1 SV=3	PVVAEFYGSK	99		cleaved K-P@N-term	-0.00121432	1095.56	548.787	1095.56	548.787	2	1.1.1.3140.12	45.765	7158.39	45.6992
P02787	Serotransferrin OS=Homo sapiens GN=TF PE=1 SV=3	PQTFYYAVAVVK	99		cleaved D-P@N-term	-0.000808561	1384.74	693.376	1384.74	693.377	2	1.1.1.3648.12	68.5583	1711.28	68.7526
P02787	Serotransferrin OS=Homo sapiens GN=TF PE=1 SV=3	AIAANEADAVTLDAGLVYDAY	99		cleaved Y-L@C-term	0.00862329	2125.03	1063.52	2125.02	1063.52	2	1.1.1.4246.11	95.4846	504.653	95.631
P02787	Serotransferrin OS=Homo sapiens GN=TF PE=1 SV=3	LYCDLPEPR	99	Carbamidomethyl(C)@3	cleaved L-L@N-term	-0.000193481	1161.55	581.782	1161.55	581.782	2	1.1.1.3127.16	45.1807	9500.6	45.2924
P02787	Serotransferrin OS=Homo sapiens GN=TF PE=1 SV=3	NLKPVVAEFYGSK	99		cleaved N-N@N-term	0.00226995	1450.78	484.602	1450.78	484.601	3	1.1.1.3346.2	54.9691	17667.1	55.3666
P02787	Serotransferrin OS=Homo sapiens GN=TF PE=1 SV=3	LCMGSGLNLCEPN	99	Carbamidomethyl(C)@2; Carbamidomethyl(C)@10	cleaved N-N@C-term	0.000655783	1463.62	732.818	1463.62	732.818	2	1.1.1.3634.10	67.9289	6469.92	68.0785
P02787	Serotransferrin OS=Homo sapiens GN=TF PE=1 SV=3	LAQVPSHTVVAR	99		cleaved H-L@N-term	-0.00103199	1276.72	639.369	1276.73	639.37	2	1.1.1.2738.26	27.7375	4438.51	27.7139
P02787	Serotransferrin OS=Homo sapiens GN=TF PE=1 SV=3	SAGWNIPIGL	99		cleaved L-L@C-term	0.00289306	1026.55	514.284	1026.55	514.282	2	1.1.1.4240.2	95.1871	1848.71	95.227
P02787	Serotransferrin OS=Homo sapiens GN=TF PE=1 SV=3	EFQLFSSPH	99		cleaved H-G@C-term	-0.000815029	1090.51	546.261	1090.51	546.261	2	1.1.1.3596.10	66.2123	5143.11	66.1052
P02787	Serotransferrin OS=Homo sapiens GN=TF PE=1 SV=3	STIFENLANK	99		cleaved H-S@N-term	0.00128889	1135.59	568.802	1135.59	568.801	2	1.1.1.3451.2	59.6912	2655.23	59.6861
P02787	Serotransferrin OS=Homo sapiens GN=TF PE=1 SV=3	ANCHLAR	99	Carbamidomethyl(C)@3	cleaved Y-A@N-term	-0.000748038	840.402	421.208	840.402	421.208	2	1.1.1.2734.5	27.5478	5096.59	27.5793
P02787	Serotransferrin OS=Homo sapiens GN=TF PE=1 SV=3	YYAVAVVK	99		cleaved F-Y@N-term	-0.00156392	911.51	456.762	911.512	456.763	2	1.1.1.3033.4	40.9398	1325.15	40.8426
P02787	Serotransferrin OS=Homo sapiens GN=TF PE=1 SV=3	EADAVTLDAGLVYDAYLAPNNLKPVVAEFYGSK	99		cleaved N-E@N-term	0.00670824	3512.78	879.202	3512.77	879.2	4	1.1.1.4360.20	100.636	982.52	100.707
P02787	Serotransferrin OS=Homo sapiens GN=TF PE=1 SV=3	AIAANEADAVTLDAGLVYDAYLAPN	99		cleaved N-N@C-term	-0.00223965	2520.24	841.086	2520.24	841.087	3	1.1.1.4333.9	99.4231	2422.12	99.5381
P02787	Serotransferrin OS=Homo sapiens GN=TF PE=1 SV=3	NLNEKDYELL	99		cleaved L-C@C-term; missed K-D@5	-0.00593056	1249.61	625.814	1249.62	625.817	2	1.1.1.3506.8	62.1714	3244.94	62.2029
P02787	Serotransferrin OS=Homo sapiens GN=TF PE=1 SV=3	VSAETTEDCIAK	99	Carbamidomethyl(C)@9	cleaved C-V@N-term	0.00331796	1322.61	662.31	1322.6	662.308	2	1.1.1.2738.28	27.7391	643.279	27.759
P02787	Serotransferrin OS=Homo sapiens GN=TF PE=1 SV=3	GSGLNLCEPNNK	99	Carbamidomethyl(C)@7	cleaved M-G@N-term	0.00146753	1301.6	651.81	1301.6	651.809	2	1.1.1.2859.19	33.1586	914.878	33.2249
P02787	Serotransferrin OS=Homo sapiens GN=TF PE=1 SV=3	EYANCHLAR	99	Carbamidomethyl(C)@5	cleaved E-E@N-term	9.56092e-05	1132.51	567.261	1132.51	567.261	2	1.1.1.2735.10	27.6018	1424.53	27.5793
P02787	Serotransferrin OS=Homo sapiens GN=TF PE=1 SV=3	DGAGDVAFVK	99	Dehydrated(D)@1		-0.000354768	959.471	480.743	959.471	480.743	2	1.1.1.2981.11	38.6143	2631.88	38.5113
P02787	Serotransferrin OS=Homo sapiens GN=TF PE=1 SV=3	GLNLCEPNNK	99	Carbamidomethyl(C)@5	cleaved S-G@N-term	0.00238429	1157.55	579.783	1157.55	579.782	2	1.1.1.2851.11	32.7958	1012.23	32.7319
P02787	Serotransferrin OS=Homo sapiens GN=TF PE=1 SV=3	NIPIGLLYCDLPEPR	99	Carbamidomethyl(C)@9	cleaved W-N@N-term	0.000316444	1768.92	885.467	1768.92	885.466	2	1.1.1.4138.9	90.6026	3198.48	90.6299
P02787	Serotransferrin OS=Homo sapiens GN=TF PE=1 SV=3	NPDPWAKNLNEK	99	Carbamyl(K)@7	missed K-N@7	-0.000119536	1467.71	734.862	1467.71	734.863	2	1.1.1.3200.24	48.4682	1857.32	48.5196
P02787	Serotransferrin OS=Homo sapiens GN=TF PE=1 SV=3	CLKDGAGDVAFVK	99	Carbamidomethyl(C)@1; Carbamyl(K)@3	missed K-D@3	0.00266224	1421.7	711.857	1421.7	711.856	2	1.1.1.3352.17	55.2696	2194.7	55.1872
P02787	Serotransferrin OS=Homo sapiens GN=TF PE=1 SV=3	SASDLTWDNLKGK	99	Carbamyl(K)@11	missed K-G@11	0.000835049	1476.72	739.368	1476.72	739.368	2	1.1.1.3479.8	60.9655	5084.42	60.8557
P02787	Serotransferrin OS=Homo sapiens GN=TF PE=1 SV=3	NTYEKYLGEEYVK	99	Carbamyl(K)@5	missed K-Y@5	-0.00265945	1677.79	839.9	1677.79	839.902	2	1.1.1.3503.19	62.0606	3321.98	62.068
P02787	Serotransferrin OS=Homo sapiens GN=TF PE=1 SV=3	HSTIFENLANKADRDQYELLCLDNTR	99	Carbamyl(K)@11; Carbamidomethyl(C)@21	missed K-A@11; missed R-D@14	-0.00285478	3178.51	795.634	3178.51	795.635	4	1.1.1.4176.21	92.3136	4758.81	92.2478
P02787	Serotransferrin OS=Homo sapiens GN=TF PE=1 SV=3	FDEFFSEGCAPGSKK	99	Carbamidomethyl(C)@9; Carbamyl(K)@15	missed K-K@14	-0.00196292	1747.75	874.882	1747.75	874.883	2	1.1.1.3481.14	61.072	3196.68	60.9006
P02787	Serotransferrin OS=Homo sapiens GN=TF PE=1 SV=3	MDAKMYLGYEYVTAIR	99	Carbamyl(K)@4	missed K-M@4	-0.00142777	1965.93	656.318	1965.93	656.318	3	1.1.1.4189.10	92.9031	2303.44	92.8921
P02787	Serotransferrin OS=Homo sapiens GN=TF PE=1 SV=3	HQTVPQNTGGKNPDPWAK	99	Carbamyl(K)@11	missed K-N@11	0.00335812	2016.98	673.334	2016.98	673.333	3	1.1.1.2964.23	37.8725	1858.55	37.7925
P02787	Serotransferrin OS=Homo sapiens GN=TF PE=1 SV=3	KASYLDCIR	99	Carbamyl@N-term; Carbamidomethyl(C)@7	missed K-A@1	-0.00208888	1167.57	584.792	1167.57	584.793	2	1.1.1.3205.20	48.6728	5733.06	48.6095
P02787	Serotransferrin OS=Homo sapiens GN=TF PE=1 SV=3	CLVEKGDVAFVK	99	Carbamidomethyl(C)@1; Carbamyl(K)@5	missed K-G@5	-0.000856477	1406.72	704.368	1406.72	704.369	2	1.1.1.3474.25	60.7442	5143.1	60.8107
P02787	Serotransferrin OS=Homo sapiens GN=TF PE=1 SV=3	WCAVSEHEATKCQSFR	99	Carbamidomethyl(C)@2; Carbamyl(K)@11; Carbamidomethyl(C)@12	missed K-C@11	-0.0014726	2037.88	680.3	2037.88	680.3	3	1.1.1.3092.40	43.6185	3478.62	43.5372
P02787	Serotransferrin OS=Homo sapiens GN=TF PE=1 SV=3	KDSAHGFLKVPPRMDAKMYLGYEYVTAIRNLREGTCPEAPTDECKPVK	99	Carbamidomethyl(C)@36; Carbamidomethyl(C)@44	cleaved F-K@N-term; missed K-D@1; missed K-V@9; missed R-M@13; missed K-M@17; missed R-N@29; missed R-E@32	-12.0267	5525.71	1106.15	5537.74	1108.55	5	1.1.1.2630.31	22.9261	4539.28	22.8413
P02787	Serotransferrin OS=Homo sapiens GN=TF PE=1 SV=3	LNEKDYELLCLDGTR	99	Carbamidomethyl(C)@10	cleaved N-L@N-term; missed K-D@4	-5.01879	1832.87	917.442	1837.89	919.951	2	1.1.1.3549.12	64.1208	3681.09	64.1323
P02787	Serotransferrin OS=Homo sapiens GN=TF PE=1 SV=3	SEGCAPGSKKDSSLCKLCMGSGLNLCEPNNK	99	Carbamidomethyl(C)@4; Pro->pyro-Glu(P)@6; Carbamidomethyl(C)@15; Carbamidomethyl(C)@18; Carbamidomethyl(C)@26	cleaved F-S@N-term; missed K-K@9; missed K-D@10; missed K-L@16	0.0220908	3411.52	1138.18	3411.5	1138.17	3	1.1.1.3405.30	57.6553	2916.97	57.7052
P02787	Serotransferrin OS=Homo sapiens GN=TF PE=1 SV=3	IECVSAETTEDCIAKIMNG	99	Carbamidomethyl(C)@3; Carbamidomethyl(C)@12; Dioxidation(M)@17; Deamidated(N)@18	cleaved G-E@C-term; missed K-I@15	-0.00430834	2172.92	725.313	2172.92	725.315	3	1.1.1.3083.20	43.2069	395.26	43.2201
P02787	Serotransferrin OS=Homo sapiens GN=TF PE=1 SV=3	KDSGFQMNQLRGKKSCHTGLGRSAGWNIPIGLLYCDLPEPR	99	Carbamidomethyl@N-term; Dicarbamidomethyl(D)@2; Oxidation(M)@7; Carbamidomethyl(C)@16; Carbamidomethyl(C)@35	missed K-D@1; missed R-G@11; missed K-K@13; missed K-S@14; missed R-S@22	0.0152962	4843.4	1211.86	4843.39	1211.85	4	1.1.1.4350.15	100.208	5290.78	100.168
P02787	Serotransferrin OS=Homo sapiens GN=TF PE=1 SV=3	AVANFFSGSCAPCADGTDFPQLCQLCPGCGC	98.51	Carbamidomethyl(C)@10; Carbamidomethyl(C)@13; Carbamidomethyl(C)@23; Carbamidomethyl(C)@26; Carbamidomethyl(C)@29; Carbamidomethyl(C)@31	cleaved C-S@C-term	0.00685663	3423.36	1142.13	3423.35	1142.13	3	1.1.1.4233.15	94.9057	1323.34	94.9579
P02787	Serotransferrin OS=Homo sapiens GN=TF PE=1 SV=3	FENLANK	98.17		cleaved I-F@N-term	0.00160647	834.425	418.22	834.424	418.219	2	1.1.1.3135.4	45.5257	2051.55	45.4287
P02787	Serotransferrin OS=Homo sapiens GN=TF PE=1 SV=3	DCHLAQVPSH	98.09	Carbamidomethyl(C)@2	cleaved H-T@C-term	0.0562414	1162.58	388.532	1162.52	388.514	3	1.1.1.2711.2	26.5108	957.958	26.3717
P02787	Serotransferrin OS=Homo sapiens GN=TF PE=1 SV=3	QYFGYSGAFK	97.53		cleaved N-Q@N-term	3.49562e-05	1166.54	584.277	1166.54	584.277	2	1.1.1.3443.6	59.3456	2000.75	59.3264
P02787	Serotransferrin OS=Homo sapiens GN=TF PE=1 SV=3	SETKDLLFR	97.34	Carbamyl(K)@4	missed K-D@4	0.00101872	1150.6	576.307	1150.6	576.306	2	1.1.1.3476.9	60.8258	3860.06	60.7657
P02787	Serotransferrin OS=Homo sapiens GN=TF PE=1 SV=3	YANCHLAR	97.21	Carbamidomethyl(C)@4	cleaved E-Y@N-term	0.000766332	1003.47	502.74	1003.47	502.74	2	1.1.1.2733.8	27.5039	3805.39	27.5793
P02787	Serotransferrin OS=Homo sapiens GN=TF PE=1 SV=3	SKEFQLF	96.73		cleaved F-S@C-term; missed K-E@2	-0.00300381	897.457	449.736	897.46	449.737	2	1.1.1.3675.2	69.7463	5066.35	69.608
P02787	Serotransferrin OS=Homo sapiens GN=TF PE=1 SV=3	PVEEYANCHLAR	96.46	Carbamidomethyl(C)@8	cleaved K-P@N-term	-10.019	1447.65	483.558	1457.67	486.898	3	1.1.1.2939.7	36.7229	139282	36.2676
P02787	Serotransferrin OS=Homo sapiens GN=TF PE=1 SV=3	VEEYANCHLAR	95.92	Carbamidomethyl(C)@7	cleaved P-V@N-term	0.000166806	1360.62	454.547	1360.62	454.547	3	1.1.1.2735.6	27.5918	1747.18	27.5793
P02647	Apolipoprotein A-I OS=Homo sapiens GN=APOA1 PE=1 SV=1	AKPALEDLR	99			-0.00135092	1011.57	506.792	1011.57	506.793	2	1.1.1.2810.8	30.9456	19702.7	30.9339
P02647	Apolipoprotein A-I OS=Homo sapiens GN=APOA1 PE=1 SV=1	ATEHLSTLSEK	99	Formyl@N-term		-0.000783576	1242.61	622.312	1242.61	622.312	2	1.1.1.2962.16	37.7743	2816.29	37.7925
P02647	Apolipoprotein A-I OS=Homo sapiens GN=APOA1 PE=1 SV=1	DEPPQSPWDR	99		cleaved Q-D@N-term	0.000377365	1225.54	613.776	1225.54	613.775	2	1.1.1.3063.6	42.2885	169794	41.8295
P02647	Apolipoprotein A-I OS=Homo sapiens GN=APOA1 PE=1 SV=1	DLATVYVDVLK	99			-0.00196812	1234.68	618.347	1234.68	618.348	2	1.1.1.3956.4	82.3893	5316.09	81.927
P02647	Apolipoprotein A-I OS=Homo sapiens GN=APOA1 PE=1 SV=1	DSGRDYVSQFEGSALGK	99		missed R-D@4	0.000372684	1814.84	605.955	1814.84	605.955	3	1.1.1.3508.15	62.2666	5004.29	62.3382
P02647	Apolipoprotein A-I OS=Homo sapiens GN=APOA1 PE=1 SV=1	DYVSQFEGSAL	99		cleaved L-G@C-term	0.00116551	1214.55	608.281	1214.55	608.28	2	1.1.1.3873.3	78.6631	749.41	78.6557
P02647	Apolipoprotein A-I OS=Homo sapiens GN=APOA1 PE=1 SV=1	DYVSQFEGSALGK	99			-0.00399756	1399.66	700.836	1399.66	700.838	2	1.1.1.3688.6	70.3441	916.653	70.4621
P02647	Apolipoprotein A-I OS=Homo sapiens GN=APOA1 PE=1 SV=1	DYVSQFEGSALGKQLN	99	Carbamyl(K)@13	cleaved N-L@C-term; missed K-Q@13	-0.00152976	1797.85	899.933	1797.85	899.934	2	1.1.1.3980.10	83.4885	1544.62	83.6728
P02647	Apolipoprotein A-I OS=Homo sapiens GN=APOA1 PE=1 SV=1	DYVSQFEGSALGKQLNLK	99	Carbamyl(K)@13	missed K-Q@13	-0.00309889	2039.03	680.684	2039.03	680.685	3	1.1.1.4070.16	87.5334	14755	87.6554
P02647	Apolipoprotein A-I OS=Homo sapiens GN=APOA1 PE=1 SV=1	EQLGPVTQEFWDNLEK	99	Dehydrated(D)@12		0.00788051	1913.92	957.969	1913.92	957.965	2	1.1.1.3914.15	80.5277	448.394	80.4503
P02647	Apolipoprotein A-I OS=Homo sapiens GN=APOA1 PE=1 SV=1	EQLGPVTQEFWDNLEKETEGLR	99		missed K-E@16	-0.00164318	2617.26	655.323	2617.27	655.324	4	1.1.1.4336.4	99.5434	6773.92	99.358
P02647	Apolipoprotein A-I OS=Homo sapiens GN=APOA1 PE=1 SV=1	EQLGPVTQEFWDNLEKETEGLRQEM	99		cleaved M-S@C-term; missed K-E@16; missed R-Q@22	0.00230033	3005.41	1002.81	3005.41	1002.81	3	1.1.1.4414.7	103.082	663.71	103.097
P02647	Apolipoprotein A-I OS=Homo sapiens GN=APOA1 PE=1 SV=1	EQLGPVTQEFWDNLEKETEGLRQEMSK	99		missed K-E@16; missed R-Q@22	0.00167326	3220.54	806.141	3220.53	806.141	4	1.1.1.4373.11	101.222	2780.56	101.295
P02647	Apolipoprotein A-I OS=Homo sapiens GN=APOA1 PE=1 SV=1	ETEGLRQEM	99		cleaved M-S@C-term; missed R-Q@6	0.000640572	1091.49	546.754	1091.49	546.753	2	1.1.1.2817.18	31.266	40591.9	31.2942
P02647	Apolipoprotein A-I OS=Homo sapiens GN=APOA1 PE=1 SV=1	GLLPVLESFK	99		cleaved Q-G@N-term	-0.000963686	1101.64	551.828	1101.64	551.829	2	1.1.1.4069.3	87.4764	740.56	87.6094
P02647	Apolipoprotein A-I OS=Homo sapiens GN=APOA1 PE=1 SV=1	HFWQQDEPPQSPWDR	99			0.0023383	1951.86	651.628	1951.86	651.627	3	1.1.1.3446.23	59.4847	1477.83	59.5062
P02647	Apolipoprotein A-I OS=Homo sapiens GN=APOA1 PE=1 SV=1	KWQEEMELYR	99		missed K-W@1	-0.0018501	1410.66	471.227	1410.66	471.227	3	1.1.1.3265.3	51.3478	13439.7	51.7862
P02647	Apolipoprotein A-I OS=Homo sapiens GN=APOA1 PE=1 SV=1	LAEYHAKATEHLSTLSEK	99	Carbamyl(K)@7	missed K-A@7	-0.00141037	2070.04	518.516	2070.04	518.517	4	1.1.1.3027.6	40.6825	20508.3	40.7082
P02647	Apolipoprotein A-I OS=Homo sapiens GN=APOA1 PE=1 SV=1	LGPVTQEFWDNLEK	99		cleaved Q-L@N-term	-0.00100016	1674.82	838.419	1674.83	838.42	2	1.1.1.4023.13	85.4133	5036.68	85.4806
P02647	Apolipoprotein A-I OS=Homo sapiens GN=APOA1 PE=1 SV=1	LLDNWDSVTSTF	99		cleaved F-S@C-term	-0.00175439	1396.65	699.332	1396.65	699.333	2	1.1.1.4203.3	93.533	40330.8	93.3891
P02647	Apolipoprotein A-I OS=Homo sapiens GN=APOA1 PE=1 SV=1	LLDNWDSVTSTFSK	99			-0.00431247	1611.77	806.894	1611.78	806.896	2	1.1.1.3721.9	71.8388	1609.31	71.9863
P02647	Apolipoprotein A-I OS=Homo sapiens GN=APOA1 PE=1 SV=1	LREQLGPVTQEFWDNLEK	99		missed R-E@2	-0.00528771	2201.11	551.284	2201.11	551.285	4	1.1.1.4000.2	84.356	4006.48	84.7103
P02647	Apolipoprotein A-I OS=Homo sapiens GN=APOA1 PE=1 SV=1	LREQLGPVTQEFWDNLEKETEGLR	99		missed R-E@2; missed K-E@18	0.000880825	2886.45	722.62	2886.45	722.62	4	1.1.1.4277.12	96.873	13413.6	96.9522
P02647	Apolipoprotein A-I OS=Homo sapiens GN=APOA1 PE=1 SV=1	LREQLGPVTQEFWDNLEKETEGLRQEM	99		cleaved M-S@C-term; missed R-E@2; missed K-E@18; missed R-Q@24	0.00538744	3274.6	819.657	3274.59	819.655	4	1.1.1.4358.13	100.551	772.892	100.526
P02647	Apolipoprotein A-I OS=Homo sapiens GN=APOA1 PE=1 SV=1	LSALEEYTK	99		cleaved F-L@N-term	0.000163287	1052.54	527.277	1052.54	527.277	2	1.1.1.3128.6	45.2132	35613.6	45.0224
P02647	Apolipoprotein A-I OS=Homo sapiens GN=APOA1 PE=1 SV=1	LSPLGEEMR	99	Oxidation(M)@8		-0.00109445	1046.51	524.26	1046.51	524.261	2	1.1.1.2824.11	31.5845	45072.5	31.6102
P02647	Apolipoprotein A-I OS=Homo sapiens GN=APOA1 PE=1 SV=1	QGLLPVLESFK	99			-0.00363746	1229.7	615.856	1229.7	615.858	2	1.1.1.3989.5	83.8651	864.941	83.8974
P02647	Apolipoprotein A-I OS=Homo sapiens GN=APOA1 PE=1 SV=1	QKVEPLRAELQEGAR	99		missed K-V@2; missed R-A@7	0.00295056	1722.94	431.742	1722.94	431.742	4	1.1.1.2838.3	32.1996	797.331	32.2387
P02647	Apolipoprotein A-I OS=Homo sapiens GN=APOA1 PE=1 SV=1	THLAPYSDELR	99			-0.000393865	1300.64	434.554	1300.64	434.554	3	1.1.1.2966.6	37.9373	738093	38.0619
P02647	Apolipoprotein A-I OS=Homo sapiens GN=APOA1 PE=1 SV=1	VKDLATVYVDVLK	99		missed K-D@2	-0.00325493	1461.84	488.288	1461.84	488.289	3	1.1.1.3666.3	69.3423	260470	69.5181
P02647	Apolipoprotein A-I OS=Homo sapiens GN=APOA1 PE=1 SV=1	VKDLATVYVDVLKDSGR	99	Carbamyl(K)@13	missed K-D@2; missed K-D@13	-0.000425465	1920.03	641.018	1920.03	641.018	3	1.1.1.3892.8	79.518	2327.48	79.5094
P02647	Apolipoprotein A-I OS=Homo sapiens GN=APOA1 PE=1 SV=1	VQPYLDDFQK	99			0.00052625	1251.61	626.814	1251.61	626.814	2	1.1.1.3360.22	55.6121	332296	55.1425
P02647	Apolipoprotein A-I OS=Homo sapiens GN=APOA1 PE=1 SV=1	VSFLSALEEYTK	99			-0.00310886	1385.7	693.86	1385.71	693.861	2	1.1.1.4158.5	91.4911	1791.6	91.4371
P02647	Apolipoprotein A-I OS=Homo sapiens GN=APOA1 PE=1 SV=1	WQEEMELYR	99			4.26306e-05	1282.57	642.29	1282.57	642.29	2	1.1.1.3458.12	60.0257	682680	59.6412
P02647	Apolipoprotein A-I OS=Homo sapiens GN=APOA1 PE=1 SV=1	PALEDLR	99		cleaved K-P@N-term	-0.00167621	812.438	407.226	812.439	407.227	2	1.1.1.2957.2	37.5271	20259.7	37.9721
P02647	Apolipoprotein A-I OS=Homo sapiens GN=APOA1 PE=1 SV=1	PLGEEMR	99		cleaved S-P@N-term	0.00432411	830.4	416.207	830.396	416.205	2	1.1.1.3118.2	44.7563	890.86	44.7979
P02647	Apolipoprotein A-I OS=Homo sapiens GN=APOA1 PE=1 SV=1	VSFLSALEEY	99		cleaved Y-T@C-term	-0.0001802	1156.57	579.29	1156.57	579.29	2	1.1.1.4333.2	99.4072	5951.4	99.493
P02647	Apolipoprotein A-I OS=Homo sapiens GN=APOA1 PE=1 SV=1	QEMSKDLEEVK	99	Carbamyl(K)@5	missed K-D@5	0.000426465	1377.65	689.83	1377.64	689.83	2	1.1.1.3062.18	42.2678	2916.59	42.1432
P02647	Apolipoprotein A-I OS=Homo sapiens GN=APOA1 PE=1 SV=1	QGLLPVLESF	99		cleaved F-K@C-term	0.00229156	1101.61	551.812	1101.61	551.811	2	1.1.1.4402.2	102.52	1283.73	102.425
P02647	Apolipoprotein A-I OS=Homo sapiens GN=APOA1 PE=1 SV=1	RHFWQQDEPPQSPWDR	99		cleaved A-R@N-term; missed R-H@1	0.000547806	2107.96	527.998	2107.96	527.998	4	1.1.1.3354.5	55.3343	2785.1	55.3666
P02647	Apolipoprotein A-I OS=Homo sapiens GN=APOA1 PE=1 SV=1	TVYVDVLK	99		cleaved A-T@N-term	0.000279377	935.533	468.774	935.533	468.774	2	1.1.1.3234.5	49.9618	2123.47	50.0414
P02647	Apolipoprotein A-I OS=Homo sapiens GN=APOA1 PE=1 SV=1	LDNWDSVTSTFSKLREQLGPVTQEFWDNLEKETEGLR	99	Deamidated(N)@28	cleaved L-L@N-term; missed K-L@13; missed R-E@15; missed K-E@31	-0.0208616	4368.1	874.627	4368.12	874.631	5	1.1.1.4326.14	99.1184	31843.6	98.7736
P02647	Apolipoprotein A-I OS=Homo sapiens GN=APOA1 PE=1 SV=1	LEALKENGGAR	99	Carbamyl(K)@5	missed K-E@5	4.20515e-05	1199.63	600.82	1199.63	600.82	2	1.1.1.2753.9	28.4132	3978.68	28.3419
P02647	Apolipoprotein A-I OS=Homo sapiens GN=APOA1 PE=1 SV=1	ATEHLSTLSEKAKPALEDLR	99	Carbamyl(K)@11	missed K-A@11	-0.000896634	2251.18	563.802	2251.18	563.802	4	1.1.1.3448.10	59.5647	8484.72	59.4162
P02647	Apolipoprotein A-I OS=Homo sapiens GN=APOA1 PE=1 SV=1	AKVQPYLDDFQK	99	Carbamyl(K)@2	missed K-V@2	0.0012737	1493.75	747.884	1493.75	747.883	2	1.1.1.3443.11	59.3622	18756.8	59.4162
P02647	Apolipoprotein A-I OS=Homo sapiens GN=APOA1 PE=1 SV=1	LHELQEKLSPLGEEMR	99	Carbamyl(K)@7	missed K-L@7	0.000539535	1950.98	976.499	1950.98	976.499	2	1.1.1.3578.24	65.4281	3352.51	65.4778
P02647	Apolipoprotein A-I OS=Homo sapiens GN=APOA1 PE=1 SV=1	QLNLKLLDNWDSVTSTFSK	99	Carbamyl(K)@5	missed K-L@5	0.00199852	2251.15	751.391	2251.15	751.39	3	1.1.1.4333.4	99.4105	7684.94	99.4029
P02647	Apolipoprotein A-I OS=Homo sapiens GN=APOA1 PE=1 SV=1	VSFLSALEEYTKK	99	Carbamyl(K)@12	missed K-K@12	-0.00218028	1556.81	779.41	1556.81	779.412	2	1.1.1.4214.7	94.0367	15257.6	93.8824
P02647	Apolipoprotein A-I OS=Homo sapiens GN=APOA1 PE=1 SV=1	LLDNWDSVTSTFSKLR	99	Carbamyl(K)@14	missed K-L@14	-0.00250952	1923.97	962.99	1923.97	962.992	2	1.1.1.4197.13	93.277	11216.4	93.1196
P02647	Apolipoprotein A-I OS=Homo sapiens GN=APOA1 PE=1 SV=1	DLATVYVDVLKDSGR	99	Carbamyl(K)@11	missed K-D@11	-0.00125223	1692.87	847.441	1692.87	847.441	2	1.1.1.4206.4	93.6733	2589.24	93.8376
P02647	Apolipoprotein A-I OS=Homo sapiens GN=APOA1 PE=1 SV=1	VQPYLDDFQKK	99	Carbamyl(K)@10	missed K-K@10	0.00187844	1422.72	475.246	1422.71	475.245	3	1.1.1.3398.4	57.3038	8708.63	57.2536
P02647	Apolipoprotein A-I OS=Homo sapiens GN=APOA1 PE=1 SV=1	ATEHLSTLSEKAK	99	Carbamyl(K)@11	cleaved K-P@C-term; missed K-A@11	4.9455e-05	1456.75	486.591	1456.75	486.591	3	1.1.1.2812.5	31.033	18038.1	31.1137
P02647	Apolipoprotein A-I OS=Homo sapiens GN=APOA1 PE=1 SV=1	LKLLDNWDSVTSTFSK	99	Carbamyl@N-term	cleaved N-L@N-term; missed K-L@2	-0.00289328	1895.96	948.987	1895.96	948.989	2	1.1.1.4192.17	93.053	1678.52	93.0294
P02647	Apolipoprotein A-I OS=Homo sapiens GN=APOA1 PE=1 SV=1	GPVTQEFWDNLEK	99		cleaved L-G@N-term	4.96616	1566.71	784.361	1561.74	781.878	2	1.1.1.4144.13	90.8791	1386.32	90.8542
P02647	Apolipoprotein A-I OS=Homo sapiens GN=APOA1 PE=1 SV=1	LEDLRQGLLPVLESFK	99	Formyl@N-term	cleaved A-L@N-term; missed R-Q@5	0.024066	1884.06	629.027	1884.04	629.019	3	1.1.1.4190.8	92.9475	4242.22	92.984
P02647	Apolipoprotein A-I OS=Homo sapiens GN=APOA1 PE=1 SV=1	LLDNWDSVTSTFSKLREQ	99	Arg->Orn(R)@16	cleaved Q-L@C-term; missed K-L@14; missed R-E@16	0.0109484	2096.05	699.692	2096.04	699.688	3	1.1.1.4101.12	88.9398	1463.98	89.0566
P02647	Apolipoprotein A-I OS=Homo sapiens GN=APOA1 PE=1 SV=1	DLEEVKAK	98.7	Carbamyl(K)@6	missed K-A@6	-0.000705308	973.507	487.761	973.508	487.761	2	1.1.1.2745.7	28.0457	6705.57	28.1179
P02647	Apolipoprotein A-I OS=Homo sapiens GN=APOA1 PE=1 SV=1	QKLHELQEK	97.77	Gln->pyro-Glu@N-term; Carbamyl(K)@2	missed K-L@2	0.00202835	1177.61	589.813	1177.61	589.812	2	1.1.1.2956.13	37.5005	1499.34	37.6577
P02647	Apolipoprotein A-I OS=Homo sapiens GN=APOA1 PE=1 SV=1	LHELQEK	97.46	Formyl@N-term		0.000912872	923.472	462.743	923.471	462.743	2	1.1.1.2866.2	33.4556	1918.9	33.5835
P02647	Apolipoprotein A-I OS=Homo sapiens GN=APOA1 PE=1 SV=1	KPALEDLR	96.93		cleaved A-K@N-term	0.00212835	940.536	471.275	940.534	471.274	2	1.1.1.2788.3	29.9712	561.849	29.8614
P02647	Apolipoprotein A-I OS=Homo sapiens GN=APOA1 PE=1 SV=1	KVQPYLDDFQK	95.23		cleaved A-K@N-term; missed K-V@1	0.000845325	1379.71	460.91	1379.71	460.91	3	1.1.1.3124.3	45.0283	6556.32	44.9325
P02790	Hemopexin OS=Homo sapiens GN=HPX PE=1 SV=2	DGWHSWPIAHQWPQGPSAVDAAFSWEEK	99			-0.000659594	3218.46	805.623	3218.46	805.623	4	1.1.1.4188.20	92.8656	4873.85	92.7999
P02790	Hemopexin OS=Homo sapiens GN=HPX PE=1 SV=2	DYFMPCPGR	99	Carbamidomethyl(C)@6		0.00173693	1141.47	571.742	1141.47	571.742	2	1.1.1.3362.11	55.7018	114233	55.7267
P02790	Hemopexin OS=Homo sapiens GN=HPX PE=1 SV=2	EVGTPHGIILDSVDAAF	99		cleaved F-I@C-term	-0.00087722	1739.87	870.943	1739.87	870.944	2	1.1.1.4070.37	87.5509	2036.84	87.8391
P02790	Hemopexin OS=Homo sapiens GN=HPX PE=1 SV=2	EVGTPHGIILDSVDAAFICPGSSR	99	Carbamidomethyl(C)@19		-0.00201469	2497.22	625.313	2497.23	625.314	4	1.1.1.4018.6	85.1698	8505.28	84.7103
P02790	Hemopexin OS=Homo sapiens GN=HPX PE=1 SV=2	EWFWDLATGTMK	99			0.000350406	1483.68	742.848	1483.68	742.848	2	1.1.1.4277.17	96.8772	60983.3	96.5841
P02790	Hemopexin OS=Homo sapiens GN=HPX PE=1 SV=2	FDPVRGEVPPR	99		missed R-G@5	0.000275177	1267.67	423.563	1267.67	423.563	3	1.1.1.2939.5	36.7212	4978.52	36.6707
P02790	Hemopexin OS=Homo sapiens GN=HPX PE=1 SV=2	GECQAEGVLFFQGDR	99	Carbamidomethyl(C)@3		-0.00642636	1711.76	571.593	1711.76	571.595	3	1.1.1.3679.7	69.9305	42242.1	69.9678
P02790	Hemopexin OS=Homo sapiens GN=HPX PE=1 SV=2	GECQAEGVLFFQGDREWFWDLATGTMK	99	Carbamidomethyl(C)@3	missed R-E@15	-0.00466373	3177.43	795.364	3177.43	795.365	4	1.1.1.4412.5	102.976	848.232	102.918
P02790	Hemopexin OS=Homo sapiens GN=HPX PE=1 SV=2	GGYTLVSGYPK	99			-0.000665528	1140.58	571.298	1140.58	571.298	2	1.1.1.3196.6	48.2624	166825	48.4297
P02790	Hemopexin OS=Homo sapiens GN=HPX PE=1 SV=2	GPGLYLIHGPNLYCYSDVEK	99	Carbamidomethyl(C)@14	cleaved N-G@N-term	-0.00146122	2294.1	765.708	2294.1	765.709	3	1.1.1.3787.27	74.8238	6835.85	74.8445
P02790	Hemopexin OS=Homo sapiens GN=HPX PE=1 SV=2	LLQDEFPGIPSPLDAAVECHR	99	Carbamidomethyl(C)@19		-0.00283096	2363.16	788.726	2363.16	788.727	3	1.1.1.4062.26	87.1737	13056.8	86.6951
P02790	Hemopexin OS=Homo sapiens GN=HPX PE=1 SV=2	LVLSALTSDNHGATYAF	99		cleaved H-L@N-term; cleaved F-S@C-term	-0.0012372	1778.88	890.449	1778.88	890.449	2	1.1.1.3902.4	79.9878	984.016	80.0026
P02790	Hemopexin OS=Homo sapiens GN=HPX PE=1 SV=2	NFPSPVDAAFR	99			-0.00233025	1219.6	610.805	1219.6	610.807	2	1.1.1.3574.8	65.2229	164615	64.8948
P02790	Hemopexin OS=Homo sapiens GN=HPX PE=1 SV=2	QGHNSVFLIK	99	Gln->pyro-Glu@N-term		0.00261803	1124.6	563.308	1124.6	563.306	2	1.1.1.3353.10	55.2944	13543.7	55.7267
P02790	Hemopexin OS=Homo sapiens GN=HPX PE=1 SV=2	QWPQGPSAVDAAFSWEEK	99		cleaved H-Q@N-term	5.74253e-05	2031.93	1016.97	2031.93	1016.97	2	1.1.1.4018.38	85.1998	1696.92	85.4806
P02790	Hemopexin OS=Homo sapiens GN=HPX PE=1 SV=2	RLEKEVGTPHGIILDSVDAAFICPGSSR	99	Carbamyl@N-term; Carbamidomethyl(C)@23	missed R-L@1; missed K-E@4	-0.000602093	3066.56	767.646	3066.56	767.646	4	1.1.1.3881.8	79.0348	4188.49	79.0147
P02790	Hemopexin OS=Homo sapiens GN=HPX PE=1 SV=2	RLWWLDLK	99		missed R-L@1	-0.00236402	1128.64	377.221	1128.64	377.222	3	1.1.1.3912.2	80.4096	21839.8	80.4952
P02790	Hemopexin OS=Homo sapiens GN=HPX PE=1 SV=2	SANGPGLYLIHGPNLYCYSDVEK	99	Carbamidomethyl(C)@17	cleaved C-S@N-term	0.000566172	2566.22	856.413	2566.22	856.413	3	1.1.1.3793.9	75.0966	4153.54	75.1148
P02790	Hemopexin OS=Homo sapiens GN=HPX PE=1 SV=2	SCSANGPGLYLIHGPNLYCYSDVEK	99	Carbamidomethyl(C)@2; Carbamidomethyl(C)@19	cleaved N-S@N-term	0.00106837	2813.28	938.767	2813.28	938.767	3	1.1.1.3799.18	75.3762	2765.49	75.2044
P02790	Hemopexin OS=Homo sapiens GN=HPX PE=1 SV=2	SGAQATWTELPWPHEK	99			-0.00490227	1836.87	919.445	1836.88	919.447	2	1.1.1.3667.22	69.4166	39947	69.8327
P02790	Hemopexin OS=Homo sapiens GN=HPX PE=1 SV=2	SLGPNSCSANGPGLYLIHGPNLY	99	Carbamidomethyl(C)@7	cleaved Y-C@C-term	-0.00140049	2400.15	1201.08	2400.15	1201.08	2	1.1.1.4016.36	85.1122	293.396	85.0717
P02790	Hemopexin OS=Homo sapiens GN=HPX PE=1 SV=2	SLGPNSCSANGPGLYLIHGPNLYCYSDVEK	99	Carbamidomethyl(C)@7; Carbamidomethyl(C)@24		-0.00163857	3281.51	1094.84	3281.51	1094.84	3	1.1.1.3883.18	79.1372	58829.9	78.9249
P02790	Hemopexin OS=Homo sapiens GN=HPX PE=1 SV=2	TSDNHGATYAFSGTHYWR	99		cleaved L-T@N-term	-0.00331848	2069.9	518.481	2069.9	518.482	4	1.1.1.3197.8	48.3082	2492.08	48.2948
P02790	Hemopexin OS=Homo sapiens GN=HPX PE=1 SV=2	VDGALCMEK	99	Carbamidomethyl(C)@6		-0.000895151	1021.46	511.735	1021.46	511.736	2	1.1.1.2820.13	31.3973	186898	31.5201
P02790	Hemopexin OS=Homo sapiens GN=HPX PE=1 SV=2	VWVYPPEK	99			0.000632254	1016.53	509.274	1016.53	509.274	2	1.1.1.3231.5	49.8276	4868.94	49.9072
P02790	Hemopexin OS=Homo sapiens GN=HPX PE=1 SV=2	WKNFPSPVDAAFR	99	Carbamyl(K)@2	missed K-N@2	0.000147826	1576.78	789.397	1576.78	789.397	2	1.1.1.3884.20	79.1813	898.844	79.1046
P02790	Hemopexin OS=Homo sapiens GN=HPX PE=1 SV=2	YYCFQGNQFLR	99	Carbamidomethyl(C)@3		-0.000488727	1494.67	748.343	1494.67	748.343	2	1.1.1.3648.13	68.5608	42400	68.3035
P02790	Hemopexin OS=Homo sapiens GN=HPX PE=1 SV=2	SVFLIK	99		cleaved N-S@N-term	-0.000264396	705.442	353.728	705.443	353.729	2	1.1.1.3238.2	50.1358	3264.51	50.3545
P02790	Hemopexin OS=Homo sapiens GN=HPX PE=1 SV=2	VAEGETKPDPDVTER	99		cleaved N-V@N-term	-0.00100477	1641.78	548.269	1641.78	548.269	3	1.1.1.2626.7	22.7244	12906.4	22.6161
P02790	Hemopexin OS=Homo sapiens GN=HPX PE=1 SV=2	TSAHGNVAEGETKPDPDVTER	99		cleaved P-T@N-term	-0.00166275	2209.02	553.263	2209.02	553.263	4	1.1.1.2635.15	23.1402	3101.55	23.0655
P02790	Hemopexin OS=Homo sapiens GN=HPX PE=1 SV=2	LPPTSAHGNVAEGETKPDPDVTER	99		cleaved P-L@N-term	-0.000887398	2516.21	630.061	2516.21	630.061	4	1.1.1.2844.11	32.4854	4115.16	32.1938
P02790	Hemopexin OS=Homo sapiens GN=HPX PE=1 SV=2	TPLPPTSAHGNVAEGETKPDPDVTER	99		cleaved A-T@N-term	-0.000566044	2714.31	679.586	2714.31	679.586	4	1.1.1.2931.18	36.3922	5141.57	36.402
P02790	Hemopexin OS=Homo sapiens GN=HPX PE=1 SV=2	SLGPNSCSANGPGLYLIHGPN	99	Carbamidomethyl(C)@7	cleaved N-L@C-term	-0.000267427	2124.01	1063.01	2124.01	1063.01	2	1.1.1.3669.18	69.5107	582.01	69.5181
P02790	Hemopexin OS=Homo sapiens GN=HPX PE=1 SV=2	GNVAEGETKPDPDVTER	99		cleaved H-G@N-term	0.00585091	1812.85	907.435	1812.85	907.432	2	1.1.1.2705.18	26.2724	513.383	26.2376
P02790	Hemopexin OS=Homo sapiens GN=HPX PE=1 SV=2	GIILDSVDAAFICPGSSR	99	Carbamidomethyl(C)@13	cleaved H-G@N-term	0.00203664	1876.94	939.476	1876.94	939.475	2	1.1.1.4082.41	88.1019	13470	88.4274
P02790	Hemopexin OS=Homo sapiens GN=HPX PE=1 SV=2	TLVSGYPK	99		cleaved Y-T@N-term	0.00102918	863.476	432.745	863.475	432.745	2	1.1.1.2839.5	32.2445	846.509	32.2387
P02790	Hemopexin OS=Homo sapiens GN=HPX PE=1 SV=2	SAHGNVAEGETKPDPDVTER	99		cleaved T-S@N-term	0.002323	2107.98	528.002	2107.98	528.002	4	1.1.1.2621.26	22.5013	406.131	22.4764
P02790	Hemopexin OS=Homo sapiens GN=HPX PE=1 SV=2	GGYTLVSGYPKR	99	Carbamyl(K)@11	missed K-R@11	-0.00146591	1339.69	670.851	1339.69	670.852	2	1.1.1.3205.29	48.6845	931.374	48.5646
P02790	Hemopexin OS=Homo sapiens GN=HPX PE=1 SV=2	GYPKLLQDEFPGIPSPLDAAVECHR	99	Carbamyl(K)@4; Carbamidomethyl(C)@23	missed K-L@4	-0.00247253	2851.39	951.472	2851.4	951.473	3	1.1.1.4190.38	92.9725	3477.5	93.0294
P02790	Hemopexin OS=Homo sapiens GN=HPX PE=1 SV=2	LYCYSDVEK	98.93	Carbamidomethyl(C)@3	cleaved N-L@N-term	0.000171242	1175.52	588.766	1175.52	588.766	2	1.1.1.2988.7	38.9347	3036.06	38.9595
P02790	Hemopexin OS=Homo sapiens GN=HPX PE=1 SV=2	YYCFQGNQF	98.53	Carbamidomethyl(C)@3	cleaved F-L@C-term	-0.0025485	1225.48	613.749	1225.49	613.75	2	1.1.1.3645.6	68.4043	3528.15	68.4384
P02790	Hemopexin OS=Homo sapiens GN=HPX PE=1 SV=2	GEFVWK	98.42			-0.00103034	764.385	383.2	764.386	383.2	2	1.1.1.3181.2	47.5829	20792	47.131
P02790	Hemopexin OS=Homo sapiens GN=HPX PE=1 SV=2	CSPHLVLSAL	98.36	Carbamidomethyl(C)@1	cleaved L-T@C-term	0.000509729	1095.58	548.795	1095.57	548.795	2	1.1.1.3659.4	69.0296	2043.55	69.3377
P02790	Hemopexin OS=Homo sapiens GN=HPX PE=1 SV=2	AHGNVAEGETKPDPDVTER	98.35		cleaved S-A@N-term	0.00163845	2020.95	506.244	2020.95	506.244	4	1.1.1.2618.20	22.3577	649.846	22.4302
P02790	Hemopexin OS=Homo sapiens GN=HPX PE=1 SV=2	GECQAEGVLFF	97.38	Carbamidomethyl(C)@3	cleaved F-Q@C-term	-9.90585e-05	1255.55	628.784	1255.55	628.784	2	1.1.1.4186.8	92.7634	1991.64	92.7999
P02790	Hemopexin OS=Homo sapiens GN=HPX PE=1 SV=2	HGNVAEGETKPDPDVTER	97.34		cleaved A-H@N-term	-0.000800936	1949.91	488.484	1949.91	488.484	4	1.1.1.2616.8	22.262	729.314	22.2018
P02790	Hemopexin OS=Homo sapiens GN=HPX PE=1 SV=2	LIHGPNLYCYSDVEK	97.24	Carbamidomethyl(C)@9	cleaved Y-L@N-term	-0.00114351	1806.86	603.294	1806.86	603.294	3	1.1.1.3373.8	56.1984	2947.85	56.3997
P02790	Hemopexin OS=Homo sapiens GN=HPX PE=1 SV=2	YLIHGPNLYCYSDVEK	96.92	Carbamidomethyl(C)@10	cleaved L-Y@N-term	-0.00183527	1969.92	657.648	1969.92	657.649	3	1.1.1.3515.15	62.5953	847.977	62.5628
P00738	Haptoglobin OS=Homo sapiens GN=HP PE=1 SV=1	AVGDKLPECEADDGCPKPPEIAHGYVEHSVR	99	Carbamidomethyl(C)@9; Carbamidomethyl(C)@15	missed K-L@5	-0.00110222	3431.59	572.938	3431.59	572.939	6	1.1.1.3165.9	46.8784	1682.09	46.9074
P00738	Haptoglobin OS=Homo sapiens GN=HP PE=1 SV=1	AVGDKLPECEAVCGK	99	Carbamidomethyl(C)@9; Carbamidomethyl(C)@13	cleaved K-P@C-term; missed K-L@5	6.44086e-05	1631.76	544.929	1631.76	544.929	3	1.1.1.2938.6	36.6831	5908.41	36.4916
P00738	Haptoglobin OS=Homo sapiens GN=HP PE=1 SV=1	AVGDKLPECEAVCGKPK	99	Carbamidomethyl(C)@9; Carbamidomethyl(C)@13	missed K-L@5	-0.000972046	1856.91	465.235	1856.91	465.235	4	1.1.1.2813.7	31.0763	13112.2	31.2038
P00738	Haptoglobin OS=Homo sapiens GN=HP PE=1 SV=1	AVHDLEEDTWYATGILSFDK	99		cleaved F-A@N-term	0.000304908	2309.09	770.702	2309.09	770.702	3	1.1.1.4184.24	92.684	2571.91	92.6147
P00738	Haptoglobin OS=Homo sapiens GN=HP PE=1 SV=1	DIAPTLTLY	99		cleaved Y-V@C-term	0.00301621	1005.54	503.778	1005.54	503.776	2	1.1.1.3931.2	81.2607	977.346	81.2111
P00738	Haptoglobin OS=Homo sapiens GN=HP PE=1 SV=1	DIAPTLTLYVGK	99			0.000237735	1289.72	645.869	1289.72	645.869	2	1.1.1.3729.7	72.1927	6726.97	72.6127
P00738	Haptoglobin OS=Homo sapiens GN=HP PE=1 SV=1	GSFPWQAK	99			-0.000157608	919.455	460.735	919.455	460.735	2	1.1.1.3333.3	54.3869	3915.41	54.4259
P00738	Haptoglobin OS=Homo sapiens GN=HP PE=1 SV=1	LPECEADDGCPKPPEIAHGYVEHSVR	99	Carbamidomethyl(C)@4; Carbamidomethyl(C)@10		-0.00440056	2961.33	593.274	2961.34	593.275	5	1.1.1.3121.14	44.9118	5495.58	45.0673
P00738	Haptoglobin OS=Homo sapiens GN=HP PE=1 SV=1	LPECEAVCGK	99	Carbamidomethyl(C)@4; Carbamidomethyl(C)@8	cleaved K-P@C-term	-0.00064848	1161.52	581.765	1161.52	581.765	2	1.1.1.2772.8	29.2715	4999.39	28.7895
P00738	Haptoglobin OS=Homo sapiens GN=HP PE=1 SV=1	LPECEAVCGKPK	99	Carbamidomethyl(C)@4; Carbamidomethyl(C)@8		-0.00182695	1386.66	463.228	1386.66	463.228	3	1.1.1.2671.4	24.7249	27154.2	24.8071
P00738	Haptoglobin OS=Homo sapiens GN=HP PE=1 SV=1	LRTEGDGVYTLNNEK	99		missed R-T@2	0.000129223	1707.84	570.288	1707.84	570.288	3	1.1.1.2935.10	36.5538	5409.78	36.6259
P00738	Haptoglobin OS=Homo sapiens GN=HP PE=1 SV=1	QLVEIEK	99	Gln->pyro-Glu@N-term		0.000877134	840.46	421.237	840.459	421.237	2	1.1.1.3402.4	57.4845	1455.95	57.434
P00738	Haptoglobin OS=Homo sapiens GN=HP PE=1 SV=1	SCAVAEYGVYVK	99	Carbamidomethyl(C)@2		-0.0023035	1344.64	673.325	1344.64	673.326	2	1.1.1.3226.12	49.6214	8355.44	50.0414
P00738	Haptoglobin OS=Homo sapiens GN=HP PE=1 SV=1	SPVGVQPILNEH	99		cleaved H-T@C-term	-0.000374066	1288.68	645.346	1288.68	645.346	2	1.1.1.3200.18	48.4582	1971.38	48.5196
P00738	Haptoglobin OS=Homo sapiens GN=HP PE=1 SV=1	SPVGVQPILNEHTF	99		cleaved F-C@C-term	-0.00307291	1536.79	769.403	1536.79	769.404	2	1.1.1.3669.12	69.4957	13212.2	69.3377
P00738	Haptoglobin OS=Homo sapiens GN=HP PE=1 SV=1	SPVGVQPILNEHTFCAGM	99	Carbamidomethyl(C)@15	cleaved M-S@C-term	-0.000957542	1955.92	978.968	1955.92	978.969	2	1.1.1.3788.40	74.8833	6701.37	74.935
P00738	Haptoglobin OS=Homo sapiens GN=HP PE=1 SV=1	SPVGVQPILNEHTFCAGMSK	99	Carbamidomethyl(C)@15		0.000647655	2171.05	724.691	2171.05	724.691	3	1.1.1.3529.11	63.2161	56796.2	62.8324
P00738	Haptoglobin OS=Homo sapiens GN=HP PE=1 SV=1	TEGDGVYTLNDK	99			0.000166083	1310.6	656.307	1310.6	656.307	2	1.1.1.2959.23	37.6411	8412.98	37.6577
P00738	Haptoglobin OS=Homo sapiens GN=HP PE=1 SV=1	TEGDGVYTLNNEK	99			0.000188632	1438.66	720.336	1438.66	720.336	2	1.1.1.2929.17	36.2967	21523.1	36.7155
P00738	Haptoglobin OS=Homo sapiens GN=HP PE=1 SV=1	VDSGNDVTDIADDGCPKPPEIAHGYVEHSVR	99	Carbamidomethyl(C)@15	cleaved A-V@N-term	-3.07523	3345.46	670.099	3348.53	670.714	5	1.1.1.3317.9	53.6963	2524.85	53.9334
P00738	Haptoglobin OS=Homo sapiens GN=HP PE=1 SV=1	VGYVSGWGR	99			-0.000846382	979.487	490.751	979.488	490.751	2	1.1.1.3137.18	45.6258	34698.3	45.654
P00738	Haptoglobin OS=Homo sapiens GN=HP PE=1 SV=1	VMPICLPSK	99	Carbamidomethyl(C)@5		0.00216468	1043.55	522.784	1043.55	522.783	2	1.1.1.3345.4	54.931	41827.6	54.6946
P00738	Haptoglobin OS=Homo sapiens GN=HP PE=1 SV=1	VTSIQDWVQK	99			0.00136328	1202.63	602.323	1202.63	602.322	2	1.1.1.3413.22	57.9959	57724.4	57.8853
P00738	Haptoglobin OS=Homo sapiens GN=HP PE=1 SV=1	VVLHPNYSQVDIGLIK	99			-0.00153262	1794	599.008	1794	599.009	3	1.1.1.3609.5	66.7898	4236.98	66.9119
P00738	Haptoglobin OS=Homo sapiens GN=HP PE=1 SV=1	YQEDTCYGDAGSAF	99	Carbamidomethyl(C)@6	cleaved F-A@C-term	0.00315853	1582.59	792.303	1582.59	792.301	2	1.1.1.3399.27	57.379	606.935	57.434
P00738	Haptoglobin OS=Homo sapiens GN=HP PE=1 SV=1	YQEDTCYGDAGSAFAVHDLEEDTWYATGILSFDK	99	Carbamidomethyl(C)@6		0.00648536	3873.67	969.425	3873.66	969.423	4	1.1.1.4378.12	101.461	3544.31	101.431
P00738	Haptoglobin OS=Homo sapiens GN=HP PE=1 SV=1	YVMLPVADQDQCIR	99	Carbamidomethyl(C)@12		0.00013034	1706.81	569.945	1706.81	569.945	3	1.1.1.3512.3	62.4339	16615.1	62.8773
P00738	Haptoglobin OS=Homo sapiens GN=HP PE=1 SV=1	VDSGNDVTDIADDGCPKPPEIAHGYVEH	99	Carbamidomethyl(C)@15	cleaved A-V@N-term; cleaved H-S@C-term	0.00293211	3006.33	752.591	3006.33	752.59	4	1.1.1.3379.12	56.4782	4705.83	56.2648
P06727	Apolipoprotein A-IV OS=Homo sapiens GN=APOA4 PE=1 SV=3	ALVQQMEQLR	99			7.08836e-05	1214.64	608.329	1214.64	608.329	2	1.1.1.3418.6	58.2155	23875.9	58.1108
P06727	Apolipoprotein A-IV OS=Homo sapiens GN=APOA4 PE=1 SV=3	DKVNSFFSTFK	99		missed K-V@2	-3.03143e-05	1318.66	440.559	1318.66	440.559	3	1.1.1.3584.7	65.6647	3294.18	65.6572
P06727	Apolipoprotein A-IV OS=Homo sapiens GN=APOA4 PE=1 SV=3	ENADSLQASLRPHADELK	99			0.00241494	1992.99	665.337	1992.99	665.336	3	1.1.1.3118.18	44.7797	10315.4	44.8427
P06727	Apolipoprotein A-IV OS=Homo sapiens GN=APOA4 PE=1 SV=3	EVSADQVATVMWDYFSQLSNNAK	99		cleaved A-E@N-term	-0.00132458	2602.2	868.407	2602.2	868.408	3	1.1.1.4550.23	109.24	2310.03	109.337
P06727	Apolipoprotein A-IV OS=Homo sapiens GN=APOA4 PE=1 SV=3	IDQNVEELK	99			1.50886e-05	1086.56	544.285	1086.56	544.285	2	1.1.1.2834.9	32.0302	14330.5	32.2835
P06727	Apolipoprotein A-IV OS=Homo sapiens GN=APOA4 PE=1 SV=3	ISASAEELR	99			0.000871947	974.504	488.259	974.503	488.259	2	1.1.1.2806.4	30.7672	16776.3	31.1137
P06727	Apolipoprotein A-IV OS=Homo sapiens GN=APOA4 PE=1 SV=3	LAPLAEDVR	99			0.000386639	982.545	492.28	982.545	492.28	2	1.1.1.3052.6	41.7954	2202.01	41.8295
P06727	Apolipoprotein A-IV OS=Homo sapiens GN=APOA4 PE=1 SV=3	LGEVNTYAGDLQK	99			-0.00027644	1406.7	704.359	1406.7	704.359	2	1.1.1.3148.13	46.1389	5295.48	46.4602
P06727	Apolipoprotein A-IV OS=Homo sapiens GN=APOA4 PE=1 SV=3	LGPHAGDVEGHLSFLEK	99			-2.96204e-05	1804.91	602.644	1804.91	602.644	3	1.1.1.3427.11	58.6231	15643.8	58.9179
P06727	Apolipoprotein A-IV OS=Homo sapiens GN=APOA4 PE=1 SV=3	LKEEIGKELEELR	99		missed K-E@2; missed K-E@7	0.00203667	1584.87	397.226	1584.87	397.225	4	1.1.1.3364.2	55.7749	2325.32	55.6818
P06727	Apolipoprotein A-IV OS=Homo sapiens GN=APOA4 PE=1 SV=3	LLPHANEVSQK	99			-0.00123123	1234.67	412.562	1234.67	412.563	3	1.1.1.2628.3	22.8039	31167.5	22.8861
P06727	Apolipoprotein A-IV OS=Homo sapiens GN=APOA4 PE=1 SV=3	LNHQLEGLTFQMK	99			-1.17752e-05	1557.8	520.273	1557.8	520.273	3	1.1.1.3470.6	60.5473	23954.3	60.6756
P06727	Apolipoprotein A-IV OS=Homo sapiens GN=APOA4 PE=1 SV=3	LVPFATELHER	99			0.00268622	1310.7	437.908	1310.7	437.907	3	1.1.1.3358.3	55.5058	3534.17	55.4115
P06727	Apolipoprotein A-IV OS=Homo sapiens GN=APOA4 PE=1 SV=3	RVEPYGENFNK	99		missed R-V@1	0.000148378	1351.65	676.833	1351.65	676.833	2	1.1.1.2763.12	28.8549	1265.12	28.7895
P06727	Apolipoprotein A-IV OS=Homo sapiens GN=APOA4 PE=1 SV=3	SELTQQLNALFQDK	99			-0.00102454	1633.83	817.922	1633.83	817.923	2	1.1.1.4148.10	91.0584	7114.36	91.0783
P06727	Apolipoprotein A-IV OS=Homo sapiens GN=APOA4 PE=1 SV=3	SLAELGGHLDQQVEEFR	99			-0.00538414	1926.94	643.32	1926.94	643.322	3	1.1.1.3715.9	71.565	7850.66	71.0902
P06727	Apolipoprotein A-IV OS=Homo sapiens GN=APOA4 PE=1 SV=3	SLAELGGHLDQQVEEFRR	99		missed R-R@17	-0.000781965	2083.04	695.355	2083.04	695.355	3	1.1.1.3608.18	66.7633	4036.04	66.9119
P06727	Apolipoprotein A-IV OS=Homo sapiens GN=APOA4 PE=1 SV=3	SLAPYAQDTQEK	99			-0.0017872	1349.64	675.83	1349.65	675.83	2	1.1.1.2823.18	31.5404	17305.3	31.4297
P06727	Apolipoprotein A-IV OS=Homo sapiens GN=APOA4 PE=1 SV=3	TLSLPELEQQQEQQQEQQQEQVQMLAPLES	99			-0.00424181	3536.69	1179.9	3536.69	1179.91	3	1.1.1.4151.16	91.2054	6562.14	91.0783
P06727	Apolipoprotein A-IV OS=Homo sapiens GN=APOA4 PE=1 SV=3	TQVNTQAEQLR	99			-0.000393749	1286.66	644.336	1286.66	644.336	2	1.1.1.2731.9	27.4235	1696.38	26.953
P06727	Apolipoprotein A-IV OS=Homo sapiens GN=APOA4 PE=1 SV=3	VEPYGENFNK	99			0.000354296	1195.55	598.783	1195.55	598.783	2	1.1.1.2924.9	36.0659	5431.08	35.9986
P06727	Apolipoprotein A-IV OS=Homo sapiens GN=APOA4 PE=1 SV=3	VNSFFSTFK	99			-0.00385033	1075.53	538.772	1075.53	538.774	2	1.1.1.3672.4	69.6156	4626.63	69.7428
P06727	Apolipoprotein A-IV OS=Homo sapiens GN=APOA4 PE=1 SV=3	LEPYADQLR	99			0.000171594	1103.56	552.788	1103.56	552.788	2	1.1.1.3078.9	42.966	12998.6	42.7705
P06727	Apolipoprotein A-IV OS=Homo sapiens GN=APOA4 PE=1 SV=3	LNHQLEGLTF	98.29		cleaved F-Q@C-term	0.000339162	1170.6	586.309	1170.6	586.309	2	1.1.1.3584.19	65.6839	1569.41	65.6572
P02765	Alpha-2-HS-glycoprotein OS=Homo sapiens GN=AHSG PE=1 SV=1	AALAAFNAQNNGSNFQLEEISR	99	Deamidated(N)@11		0.000276109	2365.13	789.384	2365.13	789.384	3	1.1.1.3786.25	74.7811	1018.02	74.7993
P02765	Alpha-2-HS-glycoprotein OS=Homo sapiens GN=AHSG PE=1 SV=1	AQLVPLPPSTYVEF	99		cleaved F-T@C-term	0.00144809	1559.83	780.92	1559.82	780.919	2	1.1.1.4260.18	96.0993	6873.9	95.7658
P02765	Alpha-2-HS-glycoprotein OS=Homo sapiens GN=AHSG PE=1 SV=1	AQLVPLPPSTYVEFTVSGTDCVAK	99	Carbamidomethyl(C)@21		-0.00118945	2578.3	860.44	2578.3	860.44	3	1.1.1.4288.18	97.3855	1514.6	97.3618
P02765	Alpha-2-HS-glycoprotein OS=Homo sapiens GN=AHSG PE=1 SV=1	AVEGDCDFQLLK	99	Carbamidomethyl(C)@6	cleaved H-A@N-term	-0.00498447	1393.65	697.832	1393.65	697.835	2	1.1.1.3506.15	62.183	2072.3	62.068
P02765	Alpha-2-HS-glycoprotein OS=Homo sapiens GN=AHSG PE=1 SV=1	CDSSPDSAEDVR	99	Carbamidomethyl(C)@1		-0.00206042	1336.52	669.266	1336.52	669.267	2	1.1.1.2575.12	20.4271	6403.93	20.4869
P02765	Alpha-2-HS-glycoprotein OS=Homo sapiens GN=AHSG PE=1 SV=1	CNLLAEKQYGFCK	99	Carbamidomethyl(C)@1; Ammonia-loss(N)@2; Carbamyl(K)@7; Carbamidomethyl(C)@12	missed K-Q@7	-0.00131438	1655.74	828.878	1655.74	828.879	2	1.1.1.3893.15	79.5846	2599.36	79.5094
P02765	Alpha-2-HS-glycoprotein OS=Homo sapiens GN=AHSG PE=1 SV=1	EATEAAKCNLLAEK	99	Carbamyl(K)@7; Carbamidomethyl(C)@8	missed K-C@7	-0.00393407	1589.77	795.891	1589.77	795.893	2	1.1.1.3172.12	47.2088	1073.07	47.131
P02765	Alpha-2-HS-glycoprotein OS=Homo sapiens GN=AHSG PE=1 SV=1	EHAVEGDCDFQLLK	99	Glu->pyro-Glu@N-term; Carbamidomethyl(C)@8		8.45872e-05	1641.75	821.88	1641.75	821.88	2	1.1.1.3531.14	63.3107	4316.24	63.5495
P02765	Alpha-2-HS-glycoprotein OS=Homo sapiens GN=AHSG PE=1 SV=1	HTFMGVVSL	99		cleaved L-G@C-term	0.00198741	989.503	495.759	989.5	495.758	2	1.1.1.3772.2	74.1194	460.648	74.0683
P02765	Alpha-2-HS-glycoprotein OS=Homo sapiens GN=AHSG PE=1 SV=1	HTFMGVVSLGSPSGEVSHPR	99			-0.00453511	2080.01	694.344	2080.02	694.346	3	1.1.1.3393.28	57.1018	770.877	56.8938
P02765	Alpha-2-HS-glycoprotein OS=Homo sapiens GN=AHSG PE=1 SV=1	HTLNQIDEVK	99			-0.000194109	1195.62	399.547	1195.62	399.547	3	1.1.1.2716.2	26.7344	185816	27.0871
P02765	Alpha-2-HS-glycoprotein OS=Homo sapiens GN=AHSG PE=1 SV=1	QLKEHAVEGDCDFQLLK	99	Gln->pyro-Glu@N-term; Carbamyl(K)@3; Carbamidomethyl(C)@11	missed K-E@3	-0.00293334	2054.97	1028.49	2054.97	1028.49	2	1.1.1.3779.45	74.4769	640.107	74.5283
P02765	Alpha-2-HS-glycoprotein OS=Homo sapiens GN=AHSG PE=1 SV=1	QPNCDDPETEEAALVAIDYINQNLPWGYK	99	Carbamidomethyl(C)@4; Deamidated(N)@21		0.00915763	3363.53	1122.18	3363.52	1122.18	3	1.1.1.4326.18	99.1284	1118.13	99.1333
P02765	Alpha-2-HS-glycoprotein OS=Homo sapiens GN=AHSG PE=1 SV=1	QYGFCKATLSEK	99	Carbamidomethyl(C)@5; Carbamyl(K)@6	missed K-A@6	0.00256525	1473.69	737.855	1473.69	737.853	2	1.1.1.3325.17	54.0578	2307.85	54.0229
P02765	Alpha-2-HS-glycoprotein OS=Homo sapiens GN=AHSG PE=1 SV=1	TVVQPSVGAAAGPVVPPCPGR	99	Carbamidomethyl(C)@18		-0.00288057	2015.06	672.694	2015.06	672.695	3	1.1.1.3326.11	54.0951	2661.71	53.62
P02765	Alpha-2-HS-glycoprotein OS=Homo sapiens GN=AHSG PE=1 SV=1	VWPQQPSGELFEIEIDTLETTCHVLDPTPVAR	99	Oxidation(W)@2; Carbamidomethyl(C)@22		0.00194123	3692.81	924.209	3692.8	924.208	4	1.1.1.4446.13	104.526	623.438	104.486
P02765	Alpha-2-HS-glycoprotein OS=Homo sapiens GN=AHSG PE=1 SV=1	CDDPETEEAALVAIDYINQNLPWGYK	99	Carbamidomethyl(C)@1	cleaved N-C@N-term	-0.00554414	3023.38	1008.8	3023.39	1008.8	3	1.1.1.4489.15	106.461	739.578	106.33
P02765	Alpha-2-HS-glycoprotein OS=Homo sapiens GN=AHSG PE=1 SV=1	VLLAAPPGH	99		cleaved H-V@N-term; cleaved H-Q@C-term	-0.00121333	873.506	437.76	873.507	437.761	2	1.1.1.2981.6	38.6077	5196.87	38.5113
P02765	Alpha-2-HS-glycoprotein OS=Homo sapiens GN=AHSG PE=1 SV=1	MGVVSLGSPSGEVSHPR	99		cleaved F-M@N-term	-0.00299321	1694.84	565.953	1694.84	565.954	3	1.1.1.3101.8	44.0138	15748.6	43.8107
P02765	Alpha-2-HS-glycoprotein OS=Homo sapiens GN=AHSG PE=1 SV=1	TLNQIDEVK	99		cleaved H-T@N-term	0.000180836	1058.56	530.288	1058.56	530.288	2	1.1.1.2858.8	33.1104	2790.82	33.0008
P02765	Alpha-2-HS-glycoprotein OS=Homo sapiens GN=AHSG PE=1 SV=1	QYGFCK	99	Gln->pyro-Glu@N-term; Carbamidomethyl(C)@5		0.000317481	784.322	393.168	784.321	393.168	2	1.1.1.3128.2	45.2065	9139.83	45.2924
P02765	Alpha-2-HS-glycoprotein OS=Homo sapiens GN=AHSG PE=1 SV=1	VLLAAPPGHQLHR	99		cleaved H-V@N-term	-0.000133355	1407.81	352.96	1407.81	352.96	4	1.1.1.2828.2	31.7502	17182.9	31.7451
P02765	Alpha-2-HS-glycoprotein OS=Homo sapiens GN=AHSG PE=1 SV=1	VWPQQPSGELFEIEIDTLETTCH	99	Carbamidomethyl(C)@22	cleaved H-V@C-term	-0.00807002	2728.26	910.428	2728.27	910.43	3	1.1.1.4347.15	100.066	4789.73	99.9884
P02765	Alpha-2-HS-glycoprotein OS=Homo sapiens GN=AHSG PE=1 SV=1	LGGAEVAVTC	99	Carbamidomethyl(C)@10	cleaved C-T@C-term	-0.00143258	975.468	488.741	975.47	488.742	2	1.1.1.3018.4	40.2675	5108.75	40.26
P02765	Alpha-2-HS-glycoprotein OS=Homo sapiens GN=AHSG PE=1 SV=1	HTFMGVVSLGSPSGEVSHP	99		cleaved P-R@C-term	0.0062433	1923.92	642.314	1923.91	642.312	3	1.1.1.3523.10	62.9521	3183.76	62.8773
P02765	Alpha-2-HS-glycoprotein OS=Homo sapiens GN=AHSG PE=1 SV=1	VLDPTPVAR	99		cleaved H-V@N-term	9.15191e-05	966.55	484.282	966.55	484.282	2	1.1.1.2817.12	31.261	34339.3	31.249
P02765	Alpha-2-HS-glycoprotein OS=Homo sapiens GN=AHSG PE=1 SV=1	GPGLIYR	99		cleaved H-G@N-term	-0.000152277	774.439	388.227	774.439	388.227	2	1.1.1.2875.4	33.8624	7177.9	33.7629
P02765	Alpha-2-HS-glycoprotein OS=Homo sapiens GN=AHSG PE=1 SV=1	EHAVEGDCDFQLLKLDGK	99	Carbamidomethyl(C)@8; Carbamyl(K)@14	missed K-L@14	0.000915359	2115.99	1059	2115.99	1059	2	1.1.1.3645.19	68.431	1971.09	68.4834
P02765	Alpha-2-HS-glycoprotein OS=Homo sapiens GN=AHSG PE=1 SV=1	LDGKFSVVYAK	99	Carbamyl(K)@4	missed K-F@4	-2.25386e-05	1268.68	635.346	1268.68	635.346	2	1.1.1.3446.20	59.4797	6679.51	59.4612
P02765	Alpha-2-HS-glycoprotein OS=Homo sapiens GN=AHSG PE=1 SV=1	APHGPGLIYR	99	Carbamyl@N-term	cleaved S-A@N-term	-0.00196336	1122.59	562.303	1122.59	562.304	2	1.1.1.3135.16	45.5458	47036.9	45.519
P02765	Alpha-2-HS-glycoprotein OS=Homo sapiens GN=AHSG PE=1 SV=1	AQLVPLPPSTYVEFTVSGTDCVAKEATEAAK	99	Carbamidomethyl(C)@21; Carbamyl(K)@24	missed K-E@24	0.00270397	3321.65	1108.22	3321.64	1108.22	3	1.1.1.4291.44	97.5373	1982.97	97.5898
P02765	Alpha-2-HS-glycoprotein OS=Homo sapiens GN=AHSG PE=1 SV=1	YDLRHTFMGVVSLGSPSGEVSHPR	99		cleaved H-Y@N-term; missed R-H@4	-11.019	2616.27	524.262	2627.29	526.466	5	1.1.1.3446.12	59.4731	2388.87	59.4162
P02765	Alpha-2-HS-glycoprotein OS=Homo sapiens GN=AHSG PE=1 SV=1	LGGAEVAVTCTVF	99	Carbamidomethyl(C)@10	cleaved F-Q@C-term	1.97341	1324.63	663.321	1322.65	662.334	2	1.1.1.3858.9	78.0038	58729.1	77.5348
P02765	Alpha-2-HS-glycoprotein OS=Homo sapiens GN=AHSG PE=1 SV=1	CNLLAEK	99	Carbamidomethyl(C)@1; Ammonia-loss(N)@2		-0.000183801	829.4	415.707	829.4	415.707	2	1.1.1.3324.2	53.9831	11374.1	54.4259
P02765	Alpha-2-HS-glycoprotein OS=Homo sapiens GN=AHSG PE=1 SV=1	SQPQPEGANEAVPTPVVDPDAPPSPPLGAPGLPPAGSPPDSHVLLAAPPGHQLHR	99		cleaved T-S@N-term	-11.0016	5421.75	904.633	5432.75	906.466	6	1.1.1.4018.36	85.1964	315.017	85.1171
P02765	Alpha-2-HS-glycoprotein OS=Homo sapiens GN=AHSG PE=1 SV=1	PHGPGLIYR	98.98		cleaved A-P@N-term	0.000217993	1008.55	505.283	1008.55	505.283	2	1.1.1.2826.10	31.6703	2200.78	31.7451
P02765	Alpha-2-HS-glycoprotein OS=Homo sapiens GN=AHSG PE=1 SV=1	SLGSPSGEVSHPR	98.64		cleaved V-S@N-term	0.00569066	1308.65	655.331	1308.64	655.328	2	1.1.1.3363.10	55.7592	1299.98	55.8164
P02765	Alpha-2-HS-glycoprotein OS=Homo sapiens GN=AHSG PE=1 SV=1	HTFMGVVS	97.53		cleaved S-L@C-term	0.000664245	876.417	439.216	876.416	439.215	2	1.1.1.3141.5	45.7981	1847.89	45.8786
P02765	Alpha-2-HS-glycoprotein OS=Homo sapiens GN=AHSG PE=1 SV=1	VVHAAKAALAAF	95.21	Carbamyl(K)@6	cleaved F-N@C-term; missed K-A@6	-0.00263081	1210.68	606.347	1210.68	606.348	2	1.1.1.3579.4	65.4429	1638.89	65.6123
P25311	Zinc-alpha-2-glycoprotein OS=Homo sapiens GN=AZGP1 PE=1 SV=2	AGEVQEPELR	99			-0.0001562	1126.56	564.288	1126.56	564.288	2	1.1.1.2829.5	31.8026	63059.7	31.7451
P25311	Zinc-alpha-2-glycoprotein OS=Homo sapiens GN=AZGP1 PE=1 SV=2	AREDIFMETLK	99		missed R-E@2	6.78893e-05	1351.68	451.567	1351.68	451.567	3	1.1.1.3452.3	59.7353	77367.3	59.731
P25311	Zinc-alpha-2-glycoprotein OS=Homo sapiens GN=AZGP1 PE=1 SV=2	AYLEEECPATLR	99	Carbamidomethyl(C)@7		-0.00148762	1450.67	726.345	1450.68	726.345	2	1.1.1.3187.12	47.8739	97832.3	48.1154
P25311	Zinc-alpha-2-glycoprotein OS=Homo sapiens GN=AZGP1 PE=1 SV=2	CLAYDFYPGK	99	Carbamidomethyl(C)@1		-0.000682421	1232.55	617.284	1232.55	617.284	2	1.1.1.3515.9	62.5803	22914.5	62.6077
P25311	Zinc-alpha-2-glycoprotein OS=Homo sapiens GN=AZGP1 PE=1 SV=2	DIVEYYNDSNGSHVLQGR	99	Deamidated(N)@10		0.013391	2065.95	689.656	2065.93	689.652	3	1.1.1.3451.11	59.7162	925.774	59.731
P25311	Zinc-alpha-2-glycoprotein OS=Homo sapiens GN=AZGP1 PE=1 SV=2	EDIFMETLK	99			-0.00391225	1124.54	563.277	1124.54	563.278	2	1.1.1.3676.7	69.7995	11145.4	69.7878
P25311	Zinc-alpha-2-glycoprotein OS=Homo sapiens GN=AZGP1 PE=1 SV=2	EIPAWVPFDPAAQITK	99			-0.00172416	1781.93	891.974	1781.94	891.975	2	1.1.1.4185.37	92.7413	43088.2	92.2478
P25311	Zinc-alpha-2-glycoprotein OS=Homo sapiens GN=AZGP1 PE=1 SV=2	HSSLAQPLVVPWEAS	99		cleaved Q-H@N-term	0.00633308	1619.84	810.926	1619.83	810.923	2	1.1.1.3847.19	77.52	473.158	77.6702
P25311	Zinc-alpha-2-glycoprotein OS=Homo sapiens GN=AZGP1 PE=1 SV=2	HVEDVPAFQALGSLNDLQFFR	99			0.00156418	2402.2	801.742	2402.2	801.741	3	1.1.1.4314.8	98.5631	47330	98.9983
P25311	Zinc-alpha-2-glycoprotein OS=Homo sapiens GN=AZGP1 PE=1 SV=2	QDPPSVVVTSHQAPGEK	99			-0.000212044	1774.89	592.636	1774.89	592.636	3	1.1.1.2820.26	31.4082	104286	31.2942
P25311	Zinc-alpha-2-glycoprotein OS=Homo sapiens GN=AZGP1 PE=1 SV=2	QKWEAEPVYVQR	99	Gln->pyro-Glu@N-term	missed K-W@2	-0.00100836	1514.75	758.383	1514.75	758.383	2	1.1.1.3368.19	55.986	2723.48	55.8613
P25311	Zinc-alpha-2-glycoprotein OS=Homo sapiens GN=AZGP1 PE=1 SV=2	QVEGMEDWK	99	Gln->pyro-Glu@N-term		0.000218679	1103.46	552.737	1103.46	552.737	2	1.1.1.3558.4	64.4988	2172.1	64.4912
P25311	Zinc-alpha-2-glycoprotein OS=Homo sapiens GN=AZGP1 PE=1 SV=2	QVEGMEDWKQDSQLQK	99	Gln->pyro-Glu@N-term	missed K-Q@9	-0.00166793	1930.87	966.443	1930.87	966.444	2	1.1.1.3465.20	60.3527	779.272	60.405
P25311	Zinc-alpha-2-glycoprotein OS=Homo sapiens GN=AZGP1 PE=1 SV=2	VQHSSLAQPLVVPWEAS	99		cleaved H-V@N-term	-0.0010283	1846.96	924.486	1846.96	924.486	2	1.1.1.3855.10	77.8852	1069.08	77.7599
P25311	Zinc-alpha-2-glycoprotein OS=Homo sapiens GN=AZGP1 PE=1 SV=2	WEAEPVYVQR	99			-0.00035536	1275.62	638.819	1275.62	638.82	2	1.1.1.3202.13	48.5422	65102.8	48.4747
P25311	Zinc-alpha-2-glycoprotein OS=Homo sapiens GN=AZGP1 PE=1 SV=2	YSLTYIYTGLSK	99			-0.00224969	1407.73	704.87	1407.73	704.872	2	1.1.1.3790.10	74.9527	15406.9	75.1148
P25311	Zinc-alpha-2-glycoprotein OS=Homo sapiens GN=AZGP1 PE=1 SV=2	YYYDGKDYIEFNK	99		missed K-D@6	0.00172076	1716.77	573.264	1716.77	573.263	3	1.1.1.3391.8	57.001	21120.6	57.1634
P25311	Zinc-alpha-2-glycoprotein OS=Homo sapiens GN=AZGP1 PE=1 SV=2	KSQPMGLWR	99		missed K-S@1	-0.00207759	1101.57	551.794	1101.58	551.795	2	1.1.1.2992.18	39.1249	1261.56	39.094
P25311	Zinc-alpha-2-glycoprotein OS=Homo sapiens GN=AZGP1 PE=1 SV=2	IDVHWTR	99			0.000877339	925.478	463.746	925.477	463.746	2	1.1.1.2967.6	37.983	10170.3	38.4213
P25311	Zinc-alpha-2-glycoprotein OS=Homo sapiens GN=AZGP1 PE=1 SV=2	SSLAQPLVVPWEAS	99		cleaved H-S@N-term	-0.0013066	1482.77	742.393	1482.77	742.393	2	1.1.1.4123.6	89.9453	4342.06	90.0915
P25311	Zinc-alpha-2-glycoprotein OS=Homo sapiens GN=AZGP1 PE=1 SV=2	LAQPLVVPWEAS	99		cleaved S-L@N-term	0.00203473	1308.71	655.362	1308.71	655.361	2	1.1.1.4051.5	86.6561	473.56	86.6951
P25311	Zinc-alpha-2-glycoprotein OS=Homo sapiens GN=AZGP1 PE=1 SV=2	SCHVQHSSLAQPLVVPWEAS	99	Carbamidomethyl(C)@2	cleaved Y-S@N-term	-0.00224584	2231.08	1116.55	2231.08	1116.55	2	1.1.1.3678.22	69.9179	963.002	69.8777
P25311	Zinc-alpha-2-glycoprotein OS=Homo sapiens GN=AZGP1 PE=1 SV=2	QDPPSVVVTSHQAPGEKK	99	Carbamyl(K)@18	missed K-K@17	-0.00380557	1945.98	649.668	1945.99	649.669	3	1.1.1.2859.18	33.1569	1070.73	33.1801
P25311	Zinc-alpha-2-glycoprotein OS=Homo sapiens GN=AZGP1 PE=1 SV=2	AKAYLEEECPATLR	98.99	Carbamyl@N-term; Carbamidomethyl(C)@9	missed K-A@2	0.0058831	1692.82	565.281	1692.81	565.279	3	1.1.1.3321.8	53.8579	871.524	53.8438
P25311	Zinc-alpha-2-glycoprotein OS=Homo sapiens GN=AZGP1 PE=1 SV=2	QDPPSVVVTSH	98.87		cleaved H-Q@C-term	5.66223e-05	1164.58	583.296	1164.58	583.296	2	1.1.1.2825.12	31.6312	6757.52	31.5201
P25311	Zinc-alpha-2-glycoprotein OS=Homo sapiens GN=AZGP1 PE=1 SV=2	SQPMGLWR	97.19			-6.69161e-05	973.48	487.747	973.48	487.747	2	1.1.1.3252.4	50.7697	21278.7	50.7573
P25311	Zinc-alpha-2-glycoprotein OS=Homo sapiens GN=AZGP1 PE=1 SV=2	HVQHSSLAQPLVVPWEAS	96.3		cleaved C-H@N-term	-0.0108995	1984.01	662.342	1984.02	662.346	3	1.1.1.3677.12	69.8537	3700.62	69.9228
P43652	Afamin OS=Homo sapiens GN=AFM PE=1 SV=1	AESPEVCFNEESPK	99	Carbamidomethyl(C)@7		-0.00275035	1621.69	811.852	1621.69	811.854	2	1.1.1.3097.16	43.8483	5641.62	44.0353
P43652	Afamin OS=Homo sapiens GN=AFM PE=1 SV=1	AQYVQEATFEEMEK	99		cleaved F-A@N-term	0.00203812	1701.76	851.886	1701.76	851.885	2	1.1.1.3447.17	59.5439	7251.92	59.3713
P43652	Afamin OS=Homo sapiens GN=AFM PE=1 SV=1	DADPDTFFAK	99			0.00116698	1125.5	563.757	1125.5	563.756	2	1.1.1.3390.4	56.9486	8455.19	57.2986
P43652	Afamin OS=Homo sapiens GN=AFM PE=1 SV=1	ELISLVEDVSSNYDGCCEGDVVQCIR	99	Carbamidomethyl(C)@16; Carbamidomethyl(C)@17; Carbamidomethyl(C)@24		0.0045644	3015.33	1006.12	3015.33	1006.12	3	1.1.1.4163.14	91.7428	5414.67	91.8856
P43652	Afamin OS=Homo sapiens GN=AFM PE=1 SV=1	ESLLNHFLYEVAR	99			-0.00256819	1589.82	795.916	1589.82	795.917	2	1.1.1.4167.12	91.9023	3934.83	92.0206
P43652	Afamin OS=Homo sapiens GN=AFM PE=1 SV=1	FTDSENVCQER	99	Carbamidomethyl(C)@8		0.000605281	1383.57	692.794	1383.57	692.794	2	1.1.1.2733.16	27.5172	10977.8	27.445
P43652	Afamin OS=Homo sapiens GN=AFM PE=1 SV=1	HELTDEELQSLFTNFANVVDK	99			0.0035789	2448.18	817.069	2448.18	817.068	3	1.1.1.4363.13	100.765	7340.28	100.707
P43652	Afamin OS=Homo sapiens GN=AFM PE=1 SV=1	IAPQLSTEELVSLGEK	99			0.00191618	1712.92	857.468	1712.92	857.467	2	1.1.1.3776.36	74.332	8647.08	73.8391
P43652	Afamin OS=Homo sapiens GN=AFM PE=1 SV=1	ICAMEGLPQK	99	Carbamidomethyl(C)@2		-0.00146147	1145.56	573.785	1145.56	573.786	2	1.1.1.3054.12	41.8909	11494.5	41.8295
P43652	Afamin OS=Homo sapiens GN=AFM PE=1 SV=1	KSDVGFLPPFPTLDPEEK	99		missed K-S@1	-0.000296552	2015.03	1008.52	2015.03	1008.52	2	1.1.1.3915.21	80.5758	2704.62	80.4952
P43652	Afamin OS=Homo sapiens GN=AFM PE=1 SV=1	LKHELTDEELQSLFTNFANVVDK	99		missed K-H@2	0.00204442	2689.36	673.348	2689.36	673.347	4	1.1.1.4298.8	97.8285	15059.6	97.6356
P43652	Afamin OS=Homo sapiens GN=AFM PE=1 SV=1	LPNNVLQEK	99			-0.00168802	1053.58	527.797	1053.58	527.798	2	1.1.1.2952.8	37.3117	13579.9	37.2984
P43652	Afamin OS=Homo sapiens GN=AFM PE=1 SV=1	RHPDLSIPELLR	99		missed R-H@1	-0.00253163	1444.81	362.21	1444.82	362.211	4	1.1.1.3524.2	62.972	4014.98	62.8773
P43652	Afamin OS=Homo sapiens GN=AFM PE=1 SV=1	SDVGFLPPFPTLDPEEK	99			-0.0025257	1886.93	944.471	1886.93	944.472	2	1.1.1.4205.11	93.636	10833.3	93.4341
P43652	Afamin OS=Homo sapiens GN=AFM PE=1 SV=1	TYVPPPFSQDLFTFHADMCQSQNEELQR	99	Carbamidomethyl(C)@19		6.51808e-08	3384.52	847.137	3384.52	847.137	4	1.1.1.4177.25	92.3627	5851.76	92.2936
P43652	Afamin OS=Homo sapiens GN=AFM PE=1 SV=1	VFAPTLLTVAVHFEEVAK	99		cleaved F-V@N-term	-0.0008804	1970.09	657.703	1970.09	657.703	3	1.1.1.4339.10	99.6846	2846.67	99.5833
P43652	Afamin OS=Homo sapiens GN=AFM PE=1 SV=1	AIPVTQYLK	99			0.0010656	1031.6	516.809	1031.6	516.808	2	1.1.1.3428.6	58.6638	10153.4	58.4247
P43652	Afamin OS=Homo sapiens GN=AFM PE=1 SV=1	FLVNLVK	99			0.000583256	831.522	416.769	831.522	416.768	2	1.1.1.3533.2	63.3761	12299.8	63.7289
P43652	Afamin OS=Homo sapiens GN=AFM PE=1 SV=1	HADMCQSQNEELQR	99	Carbamidomethyl(C)@5	cleaved F-H@N-term	-0.000246856	1744.73	582.582	1744.73	582.583	3	1.1.1.2614.25	22.1869	636.083	22.2018
P43652	Afamin OS=Homo sapiens GN=AFM PE=1 SV=1	TFHADMCQSQNEELQR	98.07	Carbamidomethyl(C)@7	cleaved F-T@N-term	-0.00324117	1992.84	665.287	1992.84	665.288	3	1.1.1.2947.17	37.1032	536.077	37.1637
P43652	Afamin OS=Homo sapiens GN=AFM PE=1 SV=1	GQCIINSNKDDRPK	97.41	Carbamidomethyl(C)@3; Deamidated(N)@6	missed K-D@9	-0.00033571	1644.79	412.204	1644.79	412.205	4	1.1.1.2597.2	21.3932	736.975	21.2096
P04217	Alpha-1B-glycoprotein OS=Homo sapiens GN=A1BG PE=1 SV=4	ATWSGAVLAGR	99			0.000440079	1087.58	544.796	1087.58	544.796	2	1.1.1.3229.5	49.7406	20089.4	49.2809
P04217	Alpha-1B-glycoprotein OS=Homo sapiens GN=A1BG PE=1 SV=4	CEGPIPDVTFELLR	99	Carbamidomethyl(C)@1		-0.0021955	1644.82	823.415	1644.82	823.416	2	1.1.1.4196.7	93.2271	55240	93.1646
P04217	Alpha-1B-glycoprotein OS=Homo sapiens GN=A1BG PE=1 SV=4	GVTFLLR	99			-1.49353e-05	804.486	403.25	804.486	403.25	2	1.1.1.3526.2	63.0616	35621.6	62.8773
P04217	Alpha-1B-glycoprotein OS=Homo sapiens GN=A1BG PE=1 SV=4	HQFLLTGDTQGR	99			-0.00103804	1371.69	686.851	1371.69	686.852	2	1.1.1.2981.23	38.6343	30902.4	38.601
P04217	Alpha-1B-glycoprotein OS=Homo sapiens GN=A1BG PE=1 SV=4	IFFHLNAVALGDGGHYTCR	99	Deamidated(N)@6; Carbamidomethyl(C)@18		0.0012095	2148.02	538.013	2148.02	538.013	4	1.1.1.3767.6	73.8923	952.244	73.4283
P04217	Alpha-1B-glycoprotein OS=Homo sapiens GN=A1BG PE=1 SV=4	LELHVDGPPPRPQLR	99			-0.0013381	1722.95	431.745	1722.95	431.746	4	1.1.1.3172.2	47.1805	14719.4	47.3992
P04217	Alpha-1B-glycoprotein OS=Homo sapiens GN=A1BG PE=1 SV=4	LETPDFQLFK	99		cleaved H-L@N-term	-0.00050517	1236.64	619.327	1236.64	619.327	2	1.1.1.3881.3	79.0223	56141.9	79.1945
P04217	Alpha-1B-glycoprotein OS=Homo sapiens GN=A1BG PE=1 SV=4	LHDNQNGWSGDSAPVELILSDETLPAPEFSPEPESGR	99			-0.00579388	3989.85	998.47	3989.86	998.471	4	1.1.1.4230.13	94.7663	4877.38	94.9579
P04217	Alpha-1B-glycoprotein OS=Homo sapiens GN=A1BG PE=1 SV=4	NGVAQEPVHLDSPAIK	99			-0.00236686	1673.87	558.964	1673.87	558.965	3	1.1.1.3124.11	45.0416	27741.6	45.0224
P04217	Alpha-1B-glycoprotein OS=Homo sapiens GN=A1BG PE=1 SV=4	SGLSTGWTQLSK	99			0.000761853	1263.65	632.831	1263.65	632.83	2	1.1.1.3413.24	57.9976	52690.5	57.8402
P04217	Alpha-1B-glycoprotein OS=Homo sapiens GN=A1BG PE=1 SV=4	SWVPHTFESELSDPVELLVAES	99			0.000157702	2470.19	1236.1	2470.19	1236.1	2	1.1.1.4393.37	102.148	7021.25	102.109
P04217	Alpha-1B-glycoprotein OS=Homo sapiens GN=A1BG PE=1 SV=4	TDGEGALSEPSATVTIEELAAPPPPVLMHHGESSQVLHPGNK	99			-0.00245901	4299.11	860.829	4299.11	860.83	5	1.1.1.3830.7	76.7585	14075	76.639
P04217	Alpha-1B-glycoprotein OS=Homo sapiens GN=A1BG PE=1 SV=4	TFESELSDPVELLVAES	99		cleaved H-T@N-term	-0.00531021	1863.89	932.954	1863.9	932.957	2	1.1.1.4418.5	103.272	874.507	103.187
P04217	Alpha-1B-glycoprotein OS=Homo sapiens GN=A1BG PE=1 SV=4	TPGAAANLELIFVGPQHAGNYR	99			-0.00233575	2295.17	766.065	2295.18	766.066	3	1.1.1.3858.12	78.0113	48719.4	78.2079
P04217	Alpha-1B-glycoprotein OS=Homo sapiens GN=A1BG PE=1 SV=4	VTLTCVAPLSGVDFQLR	99	Carbamidomethyl(C)@5		-0.00112517	1874.99	938.503	1874.99	938.503	2	1.1.1.4093.22	88.5955	43487.2	88.5172
P04217	Alpha-1B-glycoprotein OS=Homo sapiens GN=A1BG PE=1 SV=4	CLAPLEGAR	99	Carbamidomethyl(C)@1		-0.000982261	985.5	493.757	985.502	493.758	2	1.1.1.2955.9	37.4465	35565.5	37.4331
P04217	Alpha-1B-glycoprotein OS=Homo sapiens GN=A1BG PE=1 SV=4	AIFYETQPSLWAESESLLK	99		cleaved A-A@N-term; cleaved K-P@C-term	-0.00188886	2211.11	1106.56	2211.11	1106.56	2	1.1.1.4281.44	97.084	501.939	97.0905
P04217	Alpha-1B-glycoprotein OS=Homo sapiens GN=A1BG PE=1 SV=4	TDGEGALSEPSATVTIEELAAPPPPVLM	99		cleaved M-H@C-term	0.0111396	2791.39	931.472	2791.38	931.469	3	1.1.1.4345.16	99.9785	617.131	99.8091
P04217	Alpha-1B-glycoprotein OS=Homo sapiens GN=A1BG PE=1 SV=4	AVALGDGGHYTCR	99	Carbamidomethyl(C)@12	cleaved N-A@N-term	0.00141255	1375.63	688.823	1375.63	688.822	2	1.1.1.2743.12	27.9595	895.678	27.9835
P04217	Alpha-1B-glycoprotein OS=Homo sapiens GN=A1BG PE=1 SV=4	VAPLSGVDFQLR	99		cleaved C-V@N-term	-0.00523004	1300.71	651.362	1300.71	651.364	2	1.1.1.3689.8	70.3865	988.23	70.507
P04217	Alpha-1B-glycoprotein OS=Homo sapiens GN=A1BG PE=1 SV=4	ELLVPR	98.46			0.000689126	725.444	363.729	725.444	363.729	2	1.1.1.2939.2	36.7187	13733.2	36.8499
P04217	Alpha-1B-glycoprotein OS=Homo sapiens GN=A1BG PE=1 SV=4	ESELSDPVELLVAES	98.42		cleaved F-E@N-term	0.00115009	1615.78	808.899	1615.78	808.899	2	1.1.1.4296.22	97.7481	401.385	97.7729
P04217	Alpha-1B-glycoprotein OS=Homo sapiens GN=A1BG PE=1 SV=4	IFFHLN	97.94		cleaved N-A@C-term	-0.00083122	789.417	395.716	789.417	395.716	2	1.1.1.3584.4	65.6622	7345.74	65.7021
P04217	Alpha-1B-glycoprotein OS=Homo sapiens GN=A1BG PE=1 SV=4	LLELTGPK	97.81			-0.000573686	869.522	435.768	869.522	435.768	2	1.1.1.3137.8	45.6175	96939.3	45.6992
P02763	Alpha-1-acid glycoprotein 1 OS=Homo sapiens GN=ORM1 PE=1 SV=1	DTKTYMLAFDVNDEKNWGLSVYADKPETTK	99	Carbamyl@N-term; Carbamyl(K)@3; Oxidation(M)@6	missed K-T@3; missed K-N@15	0.00227768	3580.67	717.141	3580.67	717.141	5	1.1.1.3843.11	77.3381	5726.96	77.4002
P02763	Alpha-1-acid glycoprotein 1 OS=Homo sapiens GN=ORM1 PE=1 SV=1	EQLGEFYEALDCLR	99	Carbamidomethyl(C)@12		0.00161664	1741.8	871.907	1741.8	871.906	2	1.1.1.3856.12	77.9242	1076.46	77.939
P02763	Alpha-1-acid glycoprotein 1 OS=Homo sapiens GN=ORM1 PE=1 SV=1	LAFDVNDEKNWGLSVYADKPETTK	99		cleaved M-L@N-term; missed K-N@9	0.00302464	2739.34	685.843	2739.34	685.842	4	1.1.1.3752.17	73.2184	5640.81	73.2933
P02763	Alpha-1-acid glycoprotein 1 OS=Homo sapiens GN=ORM1 PE=1 SV=1	MLAFDVNDEK	99		cleaved Y-M@N-term	0.00140486	1180.54	591.28	1180.54	591.279	2	1.1.1.3370.10	56.0606	6183.28	55.9959
P02763	Alpha-1-acid glycoprotein 1 OS=Homo sapiens GN=ORM1 PE=1 SV=1	MLAFDVNDEKNWGLSVYADKPETTK	99		cleaved Y-M@N-term; missed K-N@10	-0.00528341	2870.37	718.601	2870.38	718.602	4	1.1.1.3838.5	77.1059	13317.3	77.4451
P02763	Alpha-1-acid glycoprotein 1 OS=Homo sapiens GN=ORM1 PE=1 SV=1	NWGLSVYADKPETTK	99			0.00226842	1707.85	570.29	1707.85	570.29	3	1.1.1.3388.6	56.8639	243224	56.4897
P02763	Alpha-1-acid glycoprotein 1 OS=Homo sapiens GN=ORM1 PE=1 SV=1	SDVVYTDWK	99			0.000475873	1111.52	556.767	1111.52	556.767	2	1.1.1.3207.9	48.7642	498235	48.6095
P02763	Alpha-1-acid glycoprotein 1 OS=Homo sapiens GN=ORM1 PE=1 SV=1	SVQEIQATFF	99		cleaved F-Y@C-term	-0.00223657	1168.57	585.294	1168.58	585.295	2	1.1.1.3995.5	84.1293	15296.8	84.575
P02763	Alpha-1-acid glycoprotein 1 OS=Homo sapiens GN=ORM1 PE=1 SV=1	SVQEIQATFFY	99		cleaved Y-F@C-term	0.000817491	1331.64	666.828	1331.64	666.827	2	1.1.1.4142.6	90.7753	2014.56	90.7645
P02763	Alpha-1-acid glycoprotein 1 OS=Homo sapiens GN=ORM1 PE=1 SV=1	TEDTIFLR	99			0.000232152	993.513	497.764	993.513	497.764	2	1.1.1.3277.8	51.8955	207161	51.4282
P02763	Alpha-1-acid glycoprotein 1 OS=Homo sapiens GN=ORM1 PE=1 SV=1	TYMLAF	99		cleaved F-D@C-term	-6.41825e-05	744.352	373.183	744.352	373.183	2	1.1.1.3997.2	84.2178	679.713	84.2593
P02763	Alpha-1-acid glycoprotein 1 OS=Homo sapiens GN=ORM1 PE=1 SV=1	TYMLAFDVNDEK	99			-0.0111033	1444.64	723.329	1444.65	723.334	2	1.1.1.3707.14	71.2098	482.063	71.2695
P02763	Alpha-1-acid glycoprotein 1 OS=Homo sapiens GN=ORM1 PE=1 SV=1	TYMLAFDVNDEKNWGLSVYADKPETTK	99		missed K-N@12	-0.00118826	3134.49	784.63	3134.49	784.63	4	1.1.1.4023.9	85.4067	23744.2	84.9361
P02763	Alpha-1-acid glycoprotein 1 OS=Homo sapiens GN=ORM1 PE=1 SV=1	WFYIASAFR	99			-0.00105364	1159.58	580.798	1159.58	580.798	2	1.1.1.4042.2	86.2472	2099.24	85.8393
P02763	Alpha-1-acid glycoprotein 1 OS=Homo sapiens GN=ORM1 PE=1 SV=1	YVGGQEHFAHLLILR	99			-0.00109705	1751.95	438.994	1751.95	438.994	4	1.1.1.3541.3	63.7363	207547	63.2807
P02763	Alpha-1-acid glycoprotein 1 OS=Homo sapiens GN=ORM1 PE=1 SV=1	DVNDEKNWGLSVYADKPETTK	99		cleaved F-D@N-term; missed K-N@6	0.00565269	2408.16	803.726	2408.15	803.724	3	1.1.1.3380.14	56.5248	2082.26	56.4448
P02763	Alpha-1-acid glycoprotein 1 OS=Homo sapiens GN=ORM1 PE=1 SV=1	EQLGEFYEALDCL	99	Carbamidomethyl(C)@12	cleaved L-R@C-term	0.00476063	1585.7	793.858	1585.7	793.856	2	1.1.1.4334.8	99.4565	1301.95	99.493
P02763	Alpha-1-acid glycoprotein 1 OS=Homo sapiens GN=ORM1 PE=1 SV=1	SVQEIQATF	99		cleaved F-F@C-term	0.0020965	1021.51	511.762	1021.51	511.761	2	1.1.1.3500.3	61.8932	7874.04	61.7981
P02763	Alpha-1-acid glycoprotein 1 OS=Homo sapiens GN=ORM1 PE=1 SV=1	GGQEHFAHLLILR	99		cleaved V-G@N-term	-0.00231766	1489.81	497.612	1489.82	497.612	3	1.1.1.3525.6	63.0243	4369.72	63.1015
P02763	Alpha-1-acid glycoprotein 1 OS=Homo sapiens GN=ORM1 PE=1 SV=1	IPKSDVVYTDWK	99	Carbamyl(K)@3	missed K-S@3	0.000794874	1492.76	747.386	1492.76	747.385	2	1.1.1.3491.14	61.5115	4121.3	61.2596
P02763	Alpha-1-acid glycoprotein 1 OS=Homo sapiens GN=ORM1 PE=1 SV=1	NWGLSVYADKPETTKEQLGEFYEALDCLR	99	Pro->pyro-Glu(P)@11; Cation:K(E)@12; Carbamidomethyl(C)@27	missed K-E@15	0.0275605	3483.6	1162.21	3483.57	1162.2	3	1.1.1.4169.28	92.0158	13324.5	91.5717
P02763	Alpha-1-acid glycoprotein 1 OS=Homo sapiens GN=ORM1 PE=1 SV=1	QIPLCAN	98.93	Gln->pyro-Glu@N-term; Carbamidomethyl(C)@5	cleaved A-Q@N-term; cleaved N-L@C-term	-0.00060585	797.374	399.694	797.374	399.694	2	1.1.1.3567.2	64.8989	21057.2	64.4464
P02763	Alpha-1-acid glycoprotein 1 OS=Homo sapiens GN=ORM1 PE=1 SV=1	LAFDVNDEK	98.88		cleaved M-L@N-term	-0.000165291	1049.5	525.759	1049.5	525.759	2	1.1.1.3100.11	43.9605	3481.38	44.0353
P02763	Alpha-1-acid glycoprotein 1 OS=Homo sapiens GN=ORM1 PE=1 SV=1	SDVVYTDWKK	98.64	Carbamyl(K)@9	missed K-K@9	0.00226254	1282.62	642.318	1282.62	642.317	2	1.1.1.3313.9	53.5147	1175.26	53.3513
P02763	Alpha-1-acid glycoprotein 1 OS=Homo sapiens GN=ORM1 PE=1 SV=1	YVGGQEHFAHLL	98.42		cleaved L-I@C-term	0.00278609	1369.68	457.567	1369.68	457.567	3	1.1.1.3413.6	57.9826	4865.85	57.9304
P02763	Alpha-1-acid glycoprotein 1 OS=Homo sapiens GN=ORM1 PE=1 SV=1	TYMLAFDVNDEKN	98.23		cleaved N-W@C-term; missed K-N@12	-0.00297569	1558.69	780.355	1558.7	780.356	2	1.1.1.3665.20	69.3229	551.486	69.2925
P02763	Alpha-1-acid glycoprotein 1 OS=Homo sapiens GN=ORM1 PE=1 SV=1	WGLSVYADKPETTK	97.03		cleaved N-W@N-term	0.00136156	1593.81	532.276	1593.8	532.275	3	1.1.1.3360.11	55.6029	5031.44	55.6369
P01042	Kininogen-1 OS=Homo sapiens GN=KNG1 PE=1 SV=2	DFVQPPTK	99			-0.000133531	930.481	466.248	930.481	466.248	2	1.1.1.2831.7	31.8915	10689.7	32.0145
P01042	Kininogen-1 OS=Homo sapiens GN=KNG1 PE=1 SV=2	DIPTNSPELEETLTHTITK	99			-0.00074666	2138.07	713.698	2138.07	713.699	3	1.1.1.3736.14	72.5059	25039.9	72.9264
P01042	Kininogen-1 OS=Homo sapiens GN=KNG1 PE=1 SV=2	ENFLFLTPDCK	99	Carbamidomethyl(C)@10		-0.000129655	1382.65	692.334	1382.65	692.334	2	1.1.1.3858.10	78.0063	20518.7	77.8495
P01042	Kininogen-1 OS=Homo sapiens GN=KNG1 PE=1 SV=2	FKLDDDLEHQGGHVLDHGHK	99		missed K-L@2	-0.00330316	2296.09	460.226	2296.1	460.227	5	1.1.1.3037.4	41.1168	5170.55	41.1567
P01042	Kininogen-1 OS=Homo sapiens GN=KNG1 PE=1 SV=2	FSVATQTCQITPAEGPVVTAQYDCLGCVHPISTQSPDLEPILR	99	Carbamidomethyl(C)@8; Carbamidomethyl(C)@24; Carbamidomethyl(C)@27		0.000958178	4755.3	1189.83	4755.3	1189.83	4	1.1.1.4084.39	88.1969	3373.05	88.1109
P01042	Kininogen-1 OS=Homo sapiens GN=KNG1 PE=1 SV=2	IASFSQNCDIYPGK	99	Carbamidomethyl(C)@8		-0.00266076	1598.74	800.376	1598.74	800.377	2	1.1.1.3300.9	52.9398	8410.62	52.5463
P01042	Kininogen-1 OS=Homo sapiens GN=KNG1 PE=1 SV=2	IYPTVNCQPLGMISLMK	99	Carbamidomethyl(C)@7		0.000196227	1963.99	983.004	1963.99	983.004	2	1.1.1.4135.15	90.4902	2915.73	90.585
P01042	Kininogen-1 OS=Homo sapiens GN=KNG1 PE=1 SV=2	KLGQSLDCNAEVYVVPWEK	99	Carbamidomethyl(C)@8	missed K-L@1	-0.00333937	2234.1	745.707	2234.1	745.709	3	1.1.1.3716.11	71.6107	2239.02	71.4936
P01042	Kininogen-1 OS=Homo sapiens GN=KNG1 PE=1 SV=2	LGQSLDCNAEVYVVPWEK	99	Carbamidomethyl(C)@7		-0.00330101	2106.01	1054.01	2106.01	1054.01	2	1.1.1.3882.15	79.0973	9107.81	79.0147
P01042	Kininogen-1 OS=Homo sapiens GN=KNG1 PE=1 SV=2	QVVAGLNFR	99	Gln->pyro-Glu@N-term		0.00208086	985.537	493.776	985.534	493.775	2	1.1.1.3745.2	72.8857	1076.42	73.3382
P01042	Kininogen-1 OS=Homo sapiens GN=KNG1 PE=1 SV=2	RSSTKFSVATQTCQITPAEGPVVTAQYDCLGCVHPISTQSPDLEPILR	99	Carbamidomethyl@N-term; Deamidated(Q)@11; Carbamidomethyl(C)@13; Deamidated(Q)@14; Cation:K(E)@19; Carbamidomethyl(C)@29; Carbamidomethyl(C)@32	missed R-S@1; missed K-F@5	-0.0259975	5411.52	1083.31	5411.55	1083.32	5	1.1.1.4058.25	87.0017	5552.58	86.968
P01042	Kininogen-1 OS=Homo sapiens GN=KNG1 PE=1 SV=2	SLWNGDTGECTDNAYIDIQLR	99	Carbamidomethyl(C)@10		-0.00162248	2440.1	814.372	2440.1	814.373	3	1.1.1.3991.18	83.9725	2064.44	83.9424
P01042	Kininogen-1 OS=Homo sapiens GN=KNG1 PE=1 SV=2	SVSEINPTTQMK	99			-0.00257743	1333.65	667.833	1333.65	667.835	2	1.1.1.2963.16	37.8201	951.876	37.7925
P01042	Kininogen-1 OS=Homo sapiens GN=KNG1 PE=1 SV=2	YFIDFVAR	99			0.00271056	1029.53	515.773	1029.53	515.771	2	1.1.1.3790.2	74.9393	8192.73	74.709
P01042	Kininogen-1 OS=Homo sapiens GN=KNG1 PE=1 SV=2	YNSQNQSNNQFVLYR	99	Deamidated(N)@2		0.00789445	1874.86	938.439	1874.85	938.435	2	1.1.1.3409.23	57.8337	330.255	57.8402
P01042	Kininogen-1 OS=Homo sapiens GN=KNG1 PE=1 SV=2	RPPGFSPFR	99			0.000900324	1059.56	354.195	1059.56	354.194	3	1.1.1.3096.2	43.7692	4392.84	43.6741
P01042	Kininogen-1 OS=Homo sapiens GN=KNG1 PE=1 SV=2	CQPLGMISLMK	99	Carbamidomethyl(C)@1	cleaved N-C@N-term	0.000769895	1276.64	639.325	1276.63	639.324	2	1.1.1.3811.3	75.886	606.244	75.9666
P01042	Kininogen-1 OS=Homo sapiens GN=KNG1 PE=1 SV=2	QESQSEEIDCNDKDLFK	99	Gln->pyro-Glu@N-term; Carbamidomethyl(C)@10	cleaved T-Q@N-term; missed K-D@13	0.00303269	2066.88	1034.45	2066.87	1034.44	2	1.1.1.3368.21	55.991	7255.33	56.1751
P01042	Kininogen-1 OS=Homo sapiens GN=KNG1 PE=1 SV=2	ETTCSKESNEELTESCETK	97.58	Carbamidomethyl(C)@4; Carbamidomethyl(S)@8; Deamidated(N)@9; Cation:Na(E)@10; Carbamidomethyl(C)@16	missed K-E@6	-0.0222359	2340.9	781.306	2340.92	781.313	3	1.1.1.2668.17	24.6208	5027.74	24.5835
P02652	Apolipoprotein A-II OS=Homo sapiens GN=APOA2 PE=1 SV=1	AGTELVNFLSY	99		cleaved Y-F@C-term	-0.000426504	1212.6	607.308	1212.6	607.309	2	1.1.1.4230.3	94.7413	46641.6	94.8683
P02652	Apolipoprotein A-II OS=Homo sapiens GN=APOA2 PE=1 SV=1	EPCVESLVSQY	99	Carbamidomethyl(C)@3	cleaved Y-F@C-term	0.00246838	1309.59	655.802	1309.59	655.8	2	1.1.1.3784.14	74.6774	8680.98	74.709
P02652	Apolipoprotein A-II OS=Homo sapiens GN=APOA2 PE=1 SV=1	EPCVESLVSQYFQTVTDYGK	99	Carbamidomethyl(C)@3		0.000617085	2349.08	784.035	2349.08	784.035	3	1.1.1.4301.23	97.9791	3840.7	97.7729
P02652	Apolipoprotein A-II OS=Homo sapiens GN=APOA2 PE=1 SV=1	EPCVESLVSQYFQTVTDYGKDLMEK	99	Carbamidomethyl(C)@3	missed K-D@20	0.000141675	2965.37	989.465	2965.37	989.465	3	1.1.1.4516.11	107.68	3170.35	107.692
P02652	Apolipoprotein A-II OS=Homo sapiens GN=APOA2 PE=1 SV=1	FQTVTDYGK	99		cleaved Y-F@N-term	0.000332445	1057.51	529.761	1057.51	529.761	2	1.1.1.2900.3	34.9805	5189.44	34.9698
P02652	Apolipoprotein A-II OS=Homo sapiens GN=APOA2 PE=1 SV=1	KAGTELVNFLSYFVELGTQPAT	99		cleaved T-Q@C-term; missed K-A@1	-0.00235545	2384.22	795.749	2384.23	795.749	3	1.1.1.4556.23	109.511	4575.54	109.706
P02652	Apolipoprotein A-II OS=Homo sapiens GN=APOA2 PE=1 SV=1	KAGTELVNFLSYFVELGTQPATQ	99		missed K-A@1	-0.00341906	2512.28	629.078	2512.28	629.078	4	1.1.1.4551.14	109.27	1859.66	109.383
P02652	Apolipoprotein A-II OS=Homo sapiens GN=APOA2 PE=1 SV=1	LSYFVELGTQPATQ	99		cleaved F-L@N-term	-0.00196314	1552.78	777.395	1552.78	777.396	2	1.1.1.3863.12	78.2303	1723.56	78.387
P02652	Apolipoprotein A-II OS=Homo sapiens GN=APOA2 PE=1 SV=1	QAKEPCVESLVSQYFQTVTDYGK	99	Gln->pyro-Glu@N-term; Carbamyl(K)@3; Carbamidomethyl(C)@6	missed K-E@3	-0.00246317	2702.25	901.758	2702.25	901.758	3	1.1.1.4514.15	107.592	5228.88	107.557
P02652	Apolipoprotein A-II OS=Homo sapiens GN=APOA2 PE=1 SV=1	SKEQLTPLIK	99		missed K-E@2	0.000366929	1155.69	578.851	1155.69	578.85	2	1.1.1.2873.12	33.7837	180530	33.9867
P02652	Apolipoprotein A-II OS=Homo sapiens GN=APOA2 PE=1 SV=1	FVELGTQPATQ	99		cleaved Y-F@N-term	-0.000766033	1189.6	595.806	1189.6	595.806	2	1.1.1.3205.21	48.6736	26955	48.7442
P02652	Apolipoprotein A-II OS=Homo sapiens GN=APOA2 PE=1 SV=1	FVELGTQPAT	99		cleaved Y-F@N-term; cleaved T-Q@C-term	-0.000162871	1061.54	531.777	1061.54	531.777	2	1.1.1.3249.9	50.643	5458.73	50.6678
P02652	Apolipoprotein A-II OS=Homo sapiens GN=APOA2 PE=1 SV=1	SYFVELGTQPATQ	99		cleaved L-S@N-term	0.00133634	1439.69	720.855	1439.69	720.854	2	1.1.1.3657.7	68.9497	2162.22	69.157
P02652	Apolipoprotein A-II OS=Homo sapiens GN=APOA2 PE=1 SV=1	VSQYFQTVTDYGK	99		cleaved L-V@N-term	0.000991479	1534.73	768.373	1534.73	768.372	2	1.1.1.3432.16	58.8657	12912.3	59.0527
P02652	Apolipoprotein A-II OS=Homo sapiens GN=APOA2 PE=1 SV=1	EPCVESLVSQYF	99	Carbamidomethyl(C)@3	cleaved F-Q@C-term	0.00298132	1456.66	729.336	1456.65	729.334	2	1.1.1.4327.7	99.1558	7245.26	99.358
P02652	Apolipoprotein A-II OS=Homo sapiens GN=APOA2 PE=1 SV=1	CVESLVSQYFQTVTDYGK	99	Carbamidomethyl(C)@1	cleaved P-C@N-term	0.00248612	2122.99	1062.5	2122.99	1062.5	2	1.1.1.4307.43	98.2714	2601.18	98.1869
P02652	Apolipoprotein A-II OS=Homo sapiens GN=APOA2 PE=1 SV=1	AGTELVNFLSYF	99		cleaved F-V@C-term	-0.000326701	1359.67	680.843	1359.67	680.843	2	1.1.1.4554.9	109.399	801.468	109.383
P02652	Apolipoprotein A-II OS=Homo sapiens GN=APOA2 PE=1 SV=1	EQLTPLIK	99	Glu->pyro-Glu@N-term		-0.000886139	922.548	462.281	922.549	462.282	2	1.1.1.3147.2	46.0625	16335	46.1471
P02652	Apolipoprotein A-II OS=Homo sapiens GN=APOA2 PE=1 SV=1	FLSYFVELGTQPAT	99		cleaved N-F@N-term; cleaved T-Q@C-term	9.57184e-05	1571.79	786.901	1571.79	786.901	2	1.1.1.4214.8	94.04	639.354	94.0615
P02652	Apolipoprotein A-II OS=Homo sapiens GN=APOA2 PE=1 SV=1	FLSYFVELGTQPATQ	99		cleaved N-F@N-term	-0.00266404	1699.84	850.929	1699.85	850.93	2	1.1.1.4200.7	93.4067	2289.46	93.479
P02652	Apolipoprotein A-II OS=Homo sapiens GN=APOA2 PE=1 SV=1	KEPCVESLVSQYFQTVTDYGK	99	Carbamidomethyl(C)@4	cleaved A-K@N-term; missed K-E@1	0.000344749	2477.18	620.302	2477.18	620.302	4	1.1.1.4306.8	98.1963	1460.79	98.0491
P02652	Apolipoprotein A-II OS=Homo sapiens GN=APOA2 PE=1 SV=1	AGTELVNFL	99		cleaved L-S@C-term	-0.00481598	962.503	482.259	962.507	482.261	2	1.1.1.4142.3	90.7703	4954.58	91.2127
P02652	Apolipoprotein A-II OS=Homo sapiens GN=APOA2 PE=1 SV=1	YFQTVTDYGK	99		cleaved Q-Y@N-term	-0.00324328	1220.57	611.291	1220.57	611.293	2	1.1.1.3127.20	45.1874	1372.42	45.1573
P02652	Apolipoprotein A-II OS=Homo sapiens GN=APOA2 PE=1 SV=1	EPCVESLVSQYFQ	99	Carbamidomethyl(C)@3	cleaved Q-T@C-term	0.000984783	1584.71	793.364	1584.71	793.364	2	1.1.1.4291.16	97.514	9152.42	97.407
P02652	Apolipoprotein A-II OS=Homo sapiens GN=APOA2 PE=1 SV=1	LVSQYFQTVTDYGK	99		cleaved S-L@N-term	-0.00187344	1647.81	824.914	1647.81	824.914	2	1.1.1.3676.16	69.8145	1639.59	69.8327
P02652	Apolipoprotein A-II OS=Homo sapiens GN=APOA2 PE=1 SV=1	VESLVSQYFQTVTDYGK	99		cleaved C-V@N-term	-0.00433299	1962.95	982.484	1962.96	982.486	2	1.1.1.4205.12	93.6385	1184.03	93.7031
P02652	Apolipoprotein A-II OS=Homo sapiens GN=APOA2 PE=1 SV=1	VKSPELQAEAK	99	Carbamyl@N-term	missed K-S@2	-0.000284773	1241.66	621.838	1241.66	621.838	2	1.1.1.2758.9	28.6328	8086.72	28.5209
P02652	Apolipoprotein A-II OS=Homo sapiens GN=APOA2 PE=1 SV=1	SPELQAEAKSYFEK	99	Carbamyl(K)@9	missed K-S@9	0.000823367	1668.8	557.274	1668.8	557.274	3	1.1.1.3615.9	67.0625	15909.7	67.0017
P02652	Apolipoprotein A-II OS=Homo sapiens GN=APOA2 PE=1 SV=1	VKSPELQAEAKSYFEK	99	Carbamyl(K)@11	missed K-S@2; missed K-S@11	-0.0182668	1895.94	632.989	1895.96	632.995	3	1.1.1.3469.15	60.5097	8466.03	60.1354
P02652	Apolipoprotein A-II OS=Homo sapiens GN=APOA2 PE=1 SV=1	RRQAKEPCVESLVSQYFQTVTDYGK	99	Oxidation(P)@7; Carbamidomethyl(C)@8	cleaved V-R@N-term; missed R-R@1; missed R-Q@2; missed K-E@5	-0.0178927	3004.45	752.121	3004.47	752.125	4	1.1.1.4276.17	96.8311	4890.61	96.6299
P02652	Apolipoprotein A-II OS=Homo sapiens GN=APOA2 PE=1 SV=1	SKEQLTPL	98.57		cleaved L-I@C-term; missed K-E@2	0.00123736	914.508	458.262	914.507	458.261	2	1.1.1.2937.2	36.63	55664.2	36.178
P02652	Apolipoprotein A-II OS=Homo sapiens GN=APOA2 PE=1 SV=1	AKEPCVESLVSQYFQTVTDYGK	98.33	Carbamidomethyl(C)@5	cleaved Q-A@N-term; missed K-E@2	0.0102399	2548.23	850.416	2548.22	850.412	3	1.1.1.4303.27	98.0744	2119.16	98.2788
P02652	Apolipoprotein A-II OS=Homo sapiens GN=APOA2 PE=1 SV=1	SYFEKSK	95.72	Carbamyl(K)@5	missed K-S@5	-0.000186016	930.444	466.229	930.445	466.23	2	1.1.1.2764.4	28.8863	4979.52	28.9237
P04196	Histidine-rich glycoprotein OS=Homo sapiens GN=HRG PE=1 SV=1	ADLFYDVEALDLESPK	99			-0.00149829	1823.88	912.948	1823.88	912.949	2	1.1.1.4196.9	93.2321	11211.9	93.3442
P04196	Histidine-rich glycoprotein OS=Homo sapiens GN=HRG PE=1 SV=1	DGYLFQLLR	99			-0.000690964	1123.6	562.808	1123.6	562.809	2	1.1.1.4197.2	93.2587	9725.56	93.2544
P04196	Histidine-rich glycoprotein OS=Homo sapiens GN=HRG PE=1 SV=1	DHSHGPPLPQGPPPLLPM	99		cleaved M-S@C-term	-0.000418739	1885.95	629.657	1885.95	629.658	3	1.1.1.3802.3	75.4824	4195.6	75.2492
P04196	Histidine-rich glycoprotein OS=Homo sapiens GN=HRG PE=1 SV=1	DSPVLIDFFEDTER	99			0.000492164	1681.78	841.899	1681.78	841.899	2	1.1.1.4298.26	97.8435	10217.7	97.7273
P04196	Histidine-rich glycoprotein OS=Homo sapiens GN=HRG PE=1 SV=1	GEVLPLPEANFPSFPLPHHK	99			-0.000729238	2225.16	557.298	2225.16	557.298	4	1.1.1.3891.8	79.4729	5100.46	79.5094
P04196	Histidine-rich glycoprotein OS=Homo sapiens GN=HRG PE=1 SV=1	GGEGTGYFVDFSVR	99			0.00118747	1489.68	745.85	1489.68	745.849	2	1.1.1.3786.24	74.7794	7633.31	74.5283
P04196	Histidine-rich glycoprotein OS=Homo sapiens GN=HRG PE=1 SV=1	KGEVLPLPEANFPSFPLPHHK	99		missed K-G@1	0.00201376	2353.26	785.427	2353.26	785.427	3	1.1.1.3785.18	74.7401	1185.29	74.6188
P04196	Histidine-rich glycoprotein OS=Homo sapiens GN=HRG PE=1 SV=1	NLVINCEVFDPQEHENINGVPPHLGHPFHWGGHER	99	Carbamidomethyl(C)@6		0.0067141	4080.93	681.162	4080.92	681.16	6	1.1.1.3648.11	68.5558	1661.3	68.3934
P04196	Histidine-rich glycoprotein OS=Homo sapiens GN=HRG PE=1 SV=1	RPSEIVIGQCK	99	Carbamidomethyl(C)@10		0.00125298	1285.68	643.848	1285.68	643.848	2	1.1.1.2750.10	28.2772	6528.35	28.0283
P04196	Histidine-rich glycoprotein OS=Homo sapiens GN=HRG PE=1 SV=1	YKEENDDFASFR	99		missed K-E@2	0.00190575	1519.66	507.56	1519.66	507.56	3	1.1.1.3123.8	44.9859	13965.5	44.9775
P04196	Histidine-rich glycoprotein OS=Homo sapiens GN=HRG PE=1 SV=1	YWNDCEPPDSR	99	Carbamidomethyl(C)@5		0.00281832	1437.56	719.79	1437.56	719.788	2	1.1.1.2962.21	37.7826	1490.23	37.7475
P04196	Histidine-rich glycoprotein OS=Homo sapiens GN=HRG PE=1 SV=1	SCSSCQHATFGTNGAQR	99	Carbamidomethyl(C)@2; Carbamidomethyl(C)@5; Deamidated(N)@13	cleaved M-S@N-term	-0.000331137	1868.75	623.925	1868.75	623.925	3	1.1.1.2602.20	21.6435	2454.48	21.6584
P04196	Histidine-rich glycoprotein OS=Homo sapiens GN=HRG PE=1 SV=1	ALDLINK	99			-0.00119005	785.464	393.739	785.465	393.74	2	1.1.1.2996.4	39.2836	10915.4	39.3633
P04196	Histidine-rich glycoprotein OS=Homo sapiens GN=HRG PE=1 SV=1	HPNVFGFCR	99	Carbamidomethyl(C)@8		-0.000397794	1132.52	567.269	1132.52	567.269	2	1.1.1.3137.27	45.6333	3378.42	45.654
P04196	Histidine-rich glycoprotein OS=Homo sapiens GN=HRG PE=1 SV=1	VSPTDCSAVEPEAEK	99	Carbamidomethyl(C)@6	cleaved A-V@N-term	0.000126661	1617.72	809.867	1617.72	809.867	2	1.1.1.2812.17	31.0538	15429.2	30.9788
P04196	Histidine-rich glycoprotein OS=Homo sapiens GN=HRG PE=1 SV=1	GEVLPLPEANFPSFPLPH	99		cleaved H-H@C-term	0.00241336	1960.01	981.013	1960.01	981.012	2	1.1.1.4284.18	97.2117	2480.2	97.2716
P04196	Histidine-rich glycoprotein OS=Homo sapiens GN=HRG PE=1 SV=1	KGEVLPLPEANFPSFPLPH	99		cleaved H-H@C-term; missed K-G@1	-0.00349178	2088.1	697.041	2088.1	697.042	3	1.1.1.4161.7	91.629	3634.58	91.8407
P04196	Histidine-rich glycoprotein OS=Homo sapiens GN=HRG PE=1 SV=1	HPLKPDNQPFPQSVSESCPGK	97.65	Oxidation(P)@5; Ammonia-loss(N)@7; Carbamidomethyl(C)@18		0.0741087	2347.16	783.395	2347.09	783.371	3	1.1.1.3170.11	47.1219	7566.23	47.3545
P02753	Retinol-binding protein 4 OS=Homo sapiens GN=RBP4 PE=1 SV=3	DPNGLPPEAQK	99			-0.000431659	1164.58	583.296	1164.58	583.296	2	1.1.1.2705.10	26.2549	6040.43	26.6848
P02753	Retinol-binding protein 4 OS=Homo sapiens GN=RBP4 PE=1 SV=3	FSGTWYAMAK	99			2.32941e-05	1160.53	581.274	1160.53	581.273	2	1.1.1.3499.10	61.8608	16157.7	61.5737
P02753	Retinol-binding protein 4 OS=Homo sapiens GN=RBP4 PE=1 SV=3	GNDDHWIVDTDYDTY	99		cleaved Y-A@C-term	0.00408846	1827.73	914.87	1827.72	914.868	2	1.1.1.3759.40	73.5592	626.877	73.564
P02753	Retinol-binding protein 4 OS=Homo sapiens GN=RBP4 PE=1 SV=3	GNDDHWIVDTDYDTYAVQY	99		cleaved Y-S@C-term	0.0056549	2288.96	1145.48	2288.95	1145.48	2	1.1.1.3971.19	83.0856	1418.77	82.8666
P02753	Retinol-binding protein 4 OS=Homo sapiens GN=RBP4 PE=1 SV=3	GNDDHWIVDTDYDTYAVQYSCR	99	Carbamidomethyl(C)@21		-0.00268311	2692.11	674.035	2692.11	674.036	4	1.1.1.3764.19	73.7659	3284.06	73.5186
P02753	Retinol-binding protein 4 OS=Homo sapiens GN=RBP4 PE=1 SV=3	KDPEGLFLQDNIVAEFSVDETGQMSATAK	99		missed K-D@1	-0.0141087	3139.49	1047.5	3139.5	1047.51	3	1.1.1.4306.43	98.2255	409.314	98.3694
P02753	Retinol-binding protein 4 OS=Homo sapiens GN=RBP4 PE=1 SV=3	LIVHNGYCDGR	99	Carbamidomethyl(C)@8		0.00011091	1302.61	435.212	1302.61	435.212	3	1.1.1.2708.3	26.3791	17155.7	26.2376
P02753	Retinol-binding protein 4 OS=Homo sapiens GN=RBP4 PE=1 SV=3	LLNLDGTCADSYSFVFSR	99	Carbamidomethyl(C)@8		-0.00371772	2063.96	1032.99	2063.96	1032.99	2	1.1.1.4170.39	92.0552	581.527	92.0659
P02753	Retinol-binding protein 4 OS=Homo sapiens GN=RBP4 PE=1 SV=3	LLNNWDVCADMVGTFTDTEDPAK	99	Carbamidomethyl(C)@8		-0.00278461	2611.15	871.392	2611.16	871.393	3	1.1.1.4207.7	93.7206	1541.01	93.6583
P02753	Retinol-binding protein 4 OS=Homo sapiens GN=RBP4 PE=1 SV=3	QEELCLAR	99	Carbamidomethyl(C)@5		-0.00158622	1017.49	509.752	1017.49	509.753	2	1.1.1.2896.3	34.8018	2517.94	35.2379
P02753	Retinol-binding protein 4 OS=Homo sapiens GN=RBP4 PE=1 SV=3	QRQEELCLAR	99	Carbamidomethyl(C)@7	missed R-Q@2	-0.000595633	1301.65	434.891	1301.65	434.891	3	1.1.1.2751.4	28.3045	39358.2	28.6104
P02753	Retinol-binding protein 4 OS=Homo sapiens GN=RBP4 PE=1 SV=3	SVDETGQMSATAK	99		cleaved F-S@N-term	-0.00596945	1323.59	662.803	1323.6	662.806	2	1.1.1.2617.28	22.3201	282.912	22.3383
P02753	Retinol-binding protein 4 OS=Homo sapiens GN=RBP4 PE=1 SV=3	YWGVASFLQK	99			-0.000653486	1197.62	599.816	1197.62	599.816	2	1.1.1.3912.5	80.4155	23763.1	80.4952
P02753	Retinol-binding protein 4 OS=Homo sapiens GN=RBP4 PE=1 SV=3	LLNLDGTCADSYSFVF	99	Carbamidomethyl(C)@8	cleaved F-S@C-term	0.00387705	1820.83	911.424	1820.83	911.422	2	1.1.1.4379.15	101.502	774.126	101.431
P02774	Vitamin D-binding protein OS=Homo sapiens GN=GC PE=1 SV=1	EVVSLTEACCAEGADPDCYDTR	99	Carbamidomethyl(C)@9; Carbamidomethyl(C)@10; Carbamidomethyl(C)@18		0.00077052	2517.01	840.011	2517.01	840.01	3	1.1.1.3408.15	57.7903	3669.18	57.8853
P02774	Vitamin D-binding protein OS=Homo sapiens GN=GC PE=1 SV=1	FMPAAQLPELPDVELPTNK	99		cleaved Y-F@N-term	0.00150753	2109.08	704.035	2109.08	704.034	3	1.1.1.4110.3	89.3399	1242.68	89.4188
P02774	Vitamin D-binding protein OS=Homo sapiens GN=GC PE=1 SV=1	GQELCADYSENTFTEYK	99	Carbamidomethyl(C)@5		0.00256616	2053.86	1027.94	2053.86	1027.94	2	1.1.1.3452.25	59.7711	3543.19	59.9108
P02774	Vitamin D-binding protein OS=Homo sapiens GN=GC PE=1 SV=1	HLSLLTTLSNR	99			0.00169725	1253.71	627.863	1253.71	627.862	2	1.1.1.3416.9	58.1375	3484.88	58.1557
P02774	Vitamin D-binding protein OS=Homo sapiens GN=GC PE=1 SV=1	HQPQEFPTYVEPTNDEICEAFR	99	Carbamidomethyl(C)@18		0.00215081	2706.2	903.075	2706.2	903.075	3	1.1.1.3759.39	73.5575	8772.11	73.564
P02774	Vitamin D-binding protein OS=Homo sapiens GN=GC PE=1 SV=1	SCESNSPFPVHPGTAECCTK	99	Carbamidomethyl(C)@2; Carbamidomethyl(C)@17; Carbamidomethyl(C)@18		-0.000464336	2263.93	755.65	2263.93	755.651	3	1.1.1.3021.24	40.4311	2542.12	40.4841
P02774	Vitamin D-binding protein OS=Homo sapiens GN=GC PE=1 SV=1	SDFASNCCSINSPPLYCDSEIDAELK	99	Carbamidomethyl(C)@7; Carbamidomethyl(C)@8; Carbamidomethyl(C)@17		0.0112914	2991.27	998.097	2991.26	998.093	3	1.1.1.3785.21	74.7451	1305.7	74.7541
P02774	Vitamin D-binding protein OS=Homo sapiens GN=GC PE=1 SV=1	SLGECCDVEDSTTCFNAK	99	Carbamidomethyl(C)@5; Carbamidomethyl(C)@6; Carbamidomethyl(C)@14		0.000635739	2091.82	1046.92	2091.82	1046.92	2	1.1.1.3193.15	48.1529	2689.41	48.2499
P02774	Vitamin D-binding protein OS=Homo sapiens GN=GC PE=1 SV=1	SYLSMVGSCCTSASPTVCFLK	99	Carbamidomethyl(C)@9; Carbamidomethyl(C)@10; Carbamidomethyl(C)@18		0.00068899	2354.04	1178.03	2354.04	1178.03	2	1.1.1.3890.28	79.4594	839.263	79.4642
P02774	Vitamin D-binding protein OS=Homo sapiens GN=GC PE=1 SV=1	VCSQYAAYGEK	99	Carbamidomethyl(C)@2		0.000914662	1274.56	638.288	1274.56	638.287	2	1.1.1.2807.14	30.8228	3310.98	30.6654
P02774	Vitamin D-binding protein OS=Homo sapiens GN=GC PE=1 SV=1	VLEPTLK	99			0.00020643	798.485	400.25	798.485	400.25	2	1.1.1.2859.3	33.1394	6090.42	33.0904
P02774	Vitamin D-binding protein OS=Homo sapiens GN=GC PE=1 SV=1	KFPSGTFEQVSQLVK	98.81		missed K-F@1	-0.00456784	1693.9	565.64	1693.9	565.642	3	1.1.1.3667.6	69.39	3225.88	69.2925
P02774	Vitamin D-binding protein OS=Homo sapiens GN=GC PE=1 SV=1	YTFELSR	97.41			0.00067959	914.451	458.233	914.45	458.232	2	1.1.1.3216.4	49.1541	2293.27	49.2809
P02774	Vitamin D-binding protein OS=Homo sapiens GN=GC PE=1 SV=1	THLPEVFLSK	96.69			-0.00192933	1169.64	585.829	1169.64	585.83	2	1.1.1.3338.6	54.62	448.69	54.5154
P01859	Ig gamma-2 chain C region OS=Homo sapiens GN=IGHG2 PE=1 SV=2	CCVECPPCPAPPVAGPSVFLFPPKPK	99	Carbamidomethyl(C)@1; Carbamidomethyl(C)@2; Carbamidomethyl(C)@5; Carbamidomethyl(C)@8		-0.00557082	2907.39	727.855	2907.39	727.856	4	1.1.1.3837.9	77.0711	1401.67	76.9973
P01859	Ig gamma-2 chain C region OS=Homo sapiens GN=IGHG2 PE=1 SV=2	EPQVYTLPPSR	99			-0.00107418	1285.67	643.84	1285.67	643.841	2	1.1.1.3090.34	43.5223	7317.25	43.5372
P01859	Ig gamma-2 chain C region OS=Homo sapiens GN=IGHG2 PE=1 SV=2	GPSVFPLAPC	99	Carbamidomethyl(C)@10	cleaved C-S@C-term	0.000939994	1043.51	522.763	1043.51	522.763	2	1.1.1.3827.4	76.6041	5345.28	76.5942
P01859	Ig gamma-2 chain C region OS=Homo sapiens GN=IGHG2 PE=1 SV=2	GPSVFPLAPCSR	99	Carbamidomethyl(C)@10		0.000349021	1286.64	644.33	1286.64	644.329	2	1.1.1.3493.8	61.5937	20561.1	61.484
P01859	Ig gamma-2 chain C region OS=Homo sapiens GN=IGHG2 PE=1 SV=2	NQVSLTCLVK	99	Carbamidomethyl(C)@7		0.00108808	1160.62	581.319	1160.62	581.318	2	1.1.1.3390.5	56.9511	31415.9	57.1634
P01859	Ig gamma-2 chain C region OS=Homo sapiens GN=IGHG2 PE=1 SV=2	STSESTAALGCLVK	99	Carbamidomethyl(C)@11		0.000840315	1422.7	712.359	1422.7	712.359	2	1.1.1.3298.7	52.842	12220	52.5911
P01859	Ig gamma-2 chain C region OS=Homo sapiens GN=IGHG2 PE=1 SV=2	TPEVTCVVVDVSHEDPEVQFNWYVDGVEVHNAK	99	Carbamidomethyl(C)@6		-0.00270118	3796.76	950.198	3796.77	950.199	4	1.1.1.4156.11	91.4197	2043.67	91.482
P01859	Ig gamma-2 chain C region OS=Homo sapiens GN=IGHG2 PE=1 SV=2	TTPPMLDSDGSFFLYSK	99			-0.002826	1904.88	635.969	1904.89	635.969	3	1.1.1.4019.11	85.2195	10738	85.4357
P01859	Ig gamma-2 chain C region OS=Homo sapiens GN=IGHG2 PE=1 SV=2	VVSVLTVVHQDWLNGK	99			-0.00140235	1792.98	598.668	1792.98	598.668	3	1.1.1.3896.3	79.6982	11599.6	79.8682
P01859	Ig gamma-2 chain C region OS=Homo sapiens GN=IGHG2 PE=1 SV=2	WQQGNVFSCSVMHEALHNHYTQK	99	Carbamidomethyl(C)@9		-0.000796786	2800.26	701.072	2800.26	701.072	4	1.1.1.3474.24	60.7425	4462.32	60.7206
P01859	Ig gamma-2 chain C region OS=Homo sapiens GN=IGHG2 PE=1 SV=2	GLPAPIEK	99			0.000327246	823.481	412.748	823.48	412.747	2	1.1.1.2858.3	33.0979	29304.1	33.0008
P01859	Ig gamma-2 chain C region OS=Homo sapiens GN=IGHG2 PE=1 SV=2	DTLMISR	99			-0.00054365	834.426	418.221	834.427	418.221	2	1.1.1.2943.3	36.8989	33978	37.2086
P01859	Ig gamma-2 chain C region OS=Homo sapiens GN=IGHG2 PE=1 SV=2	TTPPMLDSDGSFFLY	99		cleaved Y-S@C-term	0.00082514	1689.76	845.888	1689.76	845.887	2	1.1.1.4340.6	99.7428	2427.01	99.7195
P01859	Ig gamma-2 chain C region OS=Homo sapiens GN=IGHG2 PE=1 SV=2	SVMHEALHNHYTQK	99		cleaved C-S@N-term	-0.985312	1692.81	565.279	1693.8	565.607	3	1.1.1.2631.17	22.9577	668.8	22.9759
P01859	Ig gamma-2 chain C region OS=Homo sapiens GN=IGHG2 PE=1 SV=2	FNWYVDGVEVHNAK	98.33	Deamidated(N)@2	cleaved Q-F@N-term	0.0102714	1677.79	560.27	1677.78	560.267	3	1.1.1.3505.6	62.1198	4640.99	62.068
P01009	Alpha-1-antitrypsin OS=Homo sapiens GN=SERPINA1 PE=1 SV=3	AVLTIDEK	99			-0.000441594	887.496	444.755	887.496	444.755	2	1.1.1.2875.6	33.8674	6622.15	33.7629
P01009	Alpha-1-antitrypsin OS=Homo sapiens GN=SERPINA1 PE=1 SV=3	DTEEEDFHVDQVTTVK	99			0.000693427	1890.85	946.432	1890.85	946.431	2	1.1.1.3239.15	50.2105	741.58	50.0414
P01009	Alpha-1-antitrypsin OS=Homo sapiens GN=SERPINA1 PE=1 SV=3	ITPNLAEFAF	99		cleaved F-S@C-term	0.000558389	1121.58	561.795	1121.58	561.795	2	1.1.1.4271.2	96.5884	1516.26	96.8141
P01009	Alpha-1-antitrypsin OS=Homo sapiens GN=SERPINA1 PE=1 SV=3	LQHLENELTHDIITK	99			0.00180572	1802.95	601.992	1802.95	601.992	3	1.1.1.3348.7	55.0753	7044.81	55.2321
P01009	Alpha-1-antitrypsin OS=Homo sapiens GN=SERPINA1 PE=1 SV=3	LSITGTYDLK	99			0.00080429	1109.6	555.806	1109.6	555.806	2	1.1.1.3405.14	57.6286	12351.7	57.615
P01009	Alpha-1-antitrypsin OS=Homo sapiens GN=SERPINA1 PE=1 SV=3	LSSWVLLMK	99			0.00102019	1075.61	538.813	1075.61	538.812	2	1.1.1.3914.4	80.5027	913.489	80.54
P01009	Alpha-1-antitrypsin OS=Homo sapiens GN=SERPINA1 PE=1 SV=3	LYHSEAFTVNFGDTEEAKK	99		missed K-K@18	0.00419486	2185.04	729.353	2185.03	729.352	3	1.1.1.3367.12	55.9429	693.804	55.9062
P01009	Alpha-1-antitrypsin OS=Homo sapiens GN=SERPINA1 PE=1 SV=3	SVLGQLGITK	99			3.12387e-07	1014.61	508.311	1014.61	508.311	2	1.1.1.3511.10	62.4007	8878.08	62.2932
P01009	Alpha-1-antitrypsin OS=Homo sapiens GN=SERPINA1 PE=1 SV=3	TLNQPDSQLQLTTGNGLFLSEGLK	99			0.000594092	2573.33	858.785	2573.33	858.785	3	1.1.1.4052.27	86.7197	1888.47	86.8772
P01009	Alpha-1-antitrypsin OS=Homo sapiens GN=SERPINA1 PE=1 SV=3	VFSNGADLSGVTEEAPLK	99			0.0018335	1832.92	917.466	1832.92	917.465	2	1.1.1.3502.25	62.0181	2470.2	62.1129
P01009	Alpha-1-antitrypsin OS=Homo sapiens GN=SERPINA1 PE=1 SV=3	SPLFMGK	99			0.000776762	778.406	390.21	778.405	390.21	2	1.1.1.3045.2	41.4751	889.264	41.5158
P02750	Leucine-rich alpha-2-glycoprotein OS=Homo sapiens GN=LRG1 PE=1 SV=2	DGFDISGNPWICDQNLSDLYR	99	Carbamidomethyl(C)@12		0.00206749	2484.1	1243.06	2484.1	1243.06	2	1.1.1.4257.29	95.9865	1594.2	96.1275
P02750	Leucine-rich alpha-2-glycoprotein OS=Homo sapiens GN=LRG1 PE=1 SV=2	DLLLPQPDLR	99			-0.00427327	1178.66	590.338	1178.67	590.34	2	1.1.1.3684.5	70.1569	12647.1	70.1028
P02750	Leucine-rich alpha-2-glycoprotein OS=Homo sapiens GN=LRG1 PE=1 SV=2	ENQLEVLEVSWLHGLK	99			0.000601057	1893	632.007	1893	632.007	3	1.1.1.4261.6	96.1351	13880.6	96.4017
P02750	Leucine-rich alpha-2-glycoprotein OS=Homo sapiens GN=LRG1 PE=1 SV=2	GPLQLER	99			0.000328949	811.455	406.735	811.455	406.735	2	1.1.1.2869.3	33.5876	12236.4	33.6732
P02750	Leucine-rich alpha-2-glycoprotein OS=Homo sapiens GN=LRG1 PE=1 SV=2	LQELHLSSNGLESLSPEFLR	99		cleaved R-P@C-term	0.00046269	2268.18	757.066	2268.18	757.066	3	1.1.1.4055.15	86.8465	1761.05	86.968
P02750	Leucine-rich alpha-2-glycoprotein OS=Homo sapiens GN=LRG1 PE=1 SV=2	LQELHLSSNGLESLSPEFLRPVPQLR	99			-0.00279174	2958.59	740.655	2958.59	740.655	4	1.1.1.4078.10	87.8994	5084.49	87.8841
P02750	Leucine-rich alpha-2-glycoprotein OS=Homo sapiens GN=LRG1 PE=1 SV=2	NALTGLPPGLFQASATLDTLVLK	99			0.00184181	2339.31	780.778	2339.31	780.777	3	1.1.1.4434.5	103.961	1141.34	103.904
P02750	Leucine-rich alpha-2-glycoprotein OS=Homo sapiens GN=LRG1 PE=1 SV=2	TLDLGENQLETLPPDLLR	99			-0.00248414	2036.08	679.699	2036.08	679.7	3	1.1.1.4121.8	89.8364	1976.29	89.8223
P02750	Leucine-rich alpha-2-glycoprotein OS=Homo sapiens GN=LRG1 PE=1 SV=2	VAAGAFQGLR	99			0.0011274	988.546	495.281	988.545	495.28	2	1.1.1.3101.4	44.0005	14015.2	43.9904
P02750	Leucine-rich alpha-2-glycoprotein OS=Homo sapiens GN=LRG1 PE=1 SV=2	ALGHLDLSGNR	99			-0.00115203	1151.6	384.875	1151.6	384.876	3	1.1.1.2963.2	37.7967	6704.81	37.9273
P02750	Leucine-rich alpha-2-glycoprotein OS=Homo sapiens GN=LRG1 PE=1 SV=2	GQTLLAVAK	99			0.000241198	899.544	450.779	899.544	450.779	2	1.1.1.2985.6	38.7869	9269.4	38.8251
P51884	Lumican OS=Homo sapiens GN=LUM PE=1 SV=2	CAPECNCPESYPSAMYCDELK	99	Carbamidomethyl(C)@1; Carbamidomethyl(C)@5; Carbamidomethyl(C)@7; Carbamidomethyl(C)@17	cleaved N-C@N-term	-0.000906627	2579.97	860.998	2579.97	860.998	3	1.1.1.3471.27	60.6257	2176.85	60.6306
P51884	Lumican OS=Homo sapiens GN=LUM PE=1 SV=2	FNALQYLR	99			-0.0070216	1023.54	512.779	1023.55	512.782	2	1.1.1.3698.2	70.7813	9371.83	70.4172
P51884	Lumican OS=Homo sapiens GN=LUM PE=1 SV=2	ISETSLPPDMYECLR	99	Carbamidomethyl(C)@13		-0.00305424	1809.82	905.92	1809.83	905.921	2	1.1.1.3657.10	68.9589	4994.57	68.4834
P51884	Lumican OS=Homo sapiens GN=LUM PE=1 SV=2	ISNIPDEYFK	99			-0.000550678	1224.6	613.308	1224.6	613.309	2	1.1.1.3462.10	60.1978	10314.5	59.731
P51884	Lumican OS=Homo sapiens GN=LUM PE=1 SV=2	LKEDAVSAAFK	99		missed K-E@2	6.96181e-05	1177.63	589.824	1177.63	589.824	2	1.1.1.2964.18	37.8642	6152.58	37.9273
P51884	Lumican OS=Homo sapiens GN=LUM PE=1 SV=2	LPSGLPVSLLTLYLDNNK	99			-0.000948291	1956.09	653.038	1956.09	653.038	3	1.1.1.4401.3	102.479	701.121	102.38
P51884	Lumican OS=Homo sapiens GN=LUM PE=1 SV=2	NIPTVNENLENYYLEVNQLEK	99			-0.00199562	2535.25	846.09	2535.25	846.09	3	1.1.1.4131.12	90.3008	12493.3	90.0915
P51884	Lumican OS=Homo sapiens GN=LUM PE=1 SV=2	SLEDLQLTHNK	99			-0.00215963	1296.67	649.34	1296.67	649.341	2	1.1.1.3046.18	41.5483	1909.52	41.471
P51884	Lumican OS=Homo sapiens GN=LUM PE=1 SV=2	SLEYLDLSFNQIAR	99			-0.000455181	1667.85	834.933	1667.85	834.933	2	1.1.1.4121.15	89.8481	9551.83	89.5533
P51884	Lumican OS=Homo sapiens GN=LUM PE=1 SV=2	SVPMVPPGIK	99			0.00072309	1023.58	512.797	1023.58	512.797	2	1.1.1.3210.8	48.8926	8896.15	48.7891
P51884	Lumican OS=Homo sapiens GN=LUM PE=1 SV=2	ILGPLSYSK	99			0.000380948	976.56	489.287	976.559	489.287	2	1.1.1.3208.4	48.7965	4332.21	48.968
P02749	Beta-2-glycoprotein 1 OS=Homo sapiens GN=APOH PE=1 SV=3	ATFGCHDGYSLDGPEEIECTK	99	Carbamidomethyl(C)@5; Carbamidomethyl(C)@19		0.000900988	2384.99	796.004	2384.99	796.004	3	1.1.1.3392.20	57.066	13109.9	56.7143
P02749	Beta-2-glycoprotein 1 OS=Homo sapiens GN=APOH PE=1 SV=3	CPFPSRPDNGFVNYPAKPTLYYK	99	Carbamidomethyl(C)@1		0.0109415	2730.34	683.592	2730.33	683.589	4	1.1.1.3512.12	62.4531	940.137	62.3382
P02749	Beta-2-glycoprotein 1 OS=Homo sapiens GN=APOH PE=1 SV=3	CSYTEDAQCIDGTIEVPK	99	Carbamidomethyl(C)@1; Carbamidomethyl(C)@9		0.00606632	2084.91	1043.46	2084.9	1043.46	2	1.1.1.3483.17	61.1626	1736.03	61.125
P02749	Beta-2-glycoprotein 1 OS=Homo sapiens GN=APOH PE=1 SV=3	KCSYTEDAQCIDGTIEVPK	99	Carbamidomethyl(C)@2; Carbamidomethyl(C)@10	missed K-C@1	0.00133446	2213	738.674	2213	738.673	3	1.1.1.3345.10	54.9543	4193.41	55.0977
P02749	Beta-2-glycoprotein 1 OS=Homo sapiens GN=APOH PE=1 SV=3	TCPKPDDLPFSTVVPLK	99	Carbamidomethyl(C)@2		-0.00654743	1912.99	638.671	1913	638.673	3	1.1.1.3704.7	71.0629	3057.73	71.1799
P02749	Beta-2-glycoprotein 1 OS=Homo sapiens GN=APOH PE=1 SV=3	TFYEPGEEITYSCK	99	Carbamidomethyl(C)@13	cleaved K-P@C-term	0.00329611	1722.75	862.381	1722.74	862.38	2	1.1.1.3406.22	57.697	3243.25	57.7952
P02749	Beta-2-glycoprotein 1 OS=Homo sapiens GN=APOH PE=1 SV=3	TFYEPGEEITYSCKPGYVSR	99	Carbamidomethyl(C)@13		0.00251034	2382.09	795.036	2382.08	795.035	3	1.1.1.3409.20	57.8287	7701.4	57.9756
P02749	Beta-2-glycoprotein 1 OS=Homo sapiens GN=APOH PE=1 SV=3	VCPFAGILENGAVR	99	Carbamidomethyl(C)@2		-0.00487258	1501.77	751.89	1501.77	751.893	2	1.1.1.3831.11	76.7983	825.793	76.7734
P02749	Beta-2-glycoprotein 1 OS=Homo sapiens GN=APOH PE=1 SV=3	WSPELPVCAPIICPPPSIPTFATLR	99	Carbamidomethyl(C)@8; Carbamidomethyl(C)@13		0.00151822	2818.46	940.493	2818.46	940.492	3	1.1.1.4341.12	99.8009	1637.56	99.674
P02749	Beta-2-glycoprotein 1 OS=Homo sapiens GN=APOH PE=1 SV=3	EHSSLAFWK	99			-0.000549644	1103.54	552.777	1103.54	552.777	2	1.1.1.3245.10	50.4665	1231.46	50.5336
P02749	Beta-2-glycoprotein 1 OS=Homo sapiens GN=APOH PE=1 SV=3	AGILENGAVR	99	Deamidated(N)@6	cleaved F-A@N-term	-0.000136938	999.535	500.775	999.535	500.775	2	1.1.1.2988.5	38.928	5938.12	38.8699
P02749	Beta-2-glycoprotein 1 OS=Homo sapiens GN=APOH PE=1 SV=3	CPFPSRPDNGFVNYPAKPTLY	99	Carbamidomethyl(C)@1	cleaved Y-Y@C-term	0.00588972	2439.17	814.065	2439.17	814.063	3	1.1.1.3643.20	68.3386	1162.06	68.3485
P02760	Protein AMBP OS=Homo sapiens GN=AMBP PE=1 SV=1	CVLFPYGGCQGNGNK	99	Carbamidomethyl(C)@1; Carbamidomethyl(C)@9		0.00230002	1669.74	835.875	1669.73	835.874	2	1.1.1.3407.23	57.7404	577.808	57.7502
P02760	Protein AMBP OS=Homo sapiens GN=AMBP PE=1 SV=1	ETLLQDFR	99			-0.00204782	1020.52	511.268	1020.52	511.269	2	1.1.1.3554.7	64.3242	4705.56	64.1323
P02760	Protein AMBP OS=Homo sapiens GN=AMBP PE=1 SV=1	EYCGVPGDGDEELLR	99	Carbamidomethyl(C)@3		0.00283234	1707.74	854.879	1707.74	854.878	2	1.1.1.3430.17	58.7785	6721.36	58.604
P02760	Protein AMBP OS=Homo sapiens GN=AMBP PE=1 SV=1	GECVPGEQEPEPILIPR	99	Carbamidomethyl(C)@3		-0.00208063	1918.94	640.655	1918.95	640.656	3	1.1.1.3547.8	64.012	3990.3	63.9082
P02760	Protein AMBP OS=Homo sapiens GN=AMBP PE=1 SV=1	GVCEETSGAYEK	99	Carbamidomethyl(C)@3		0.00326898	1328.56	665.287	1328.56	665.285	2	1.1.1.2652.6	23.8925	1016.47	23.914
P02760	Protein AMBP OS=Homo sapiens GN=AMBP PE=1 SV=1	MTVSTLVLGEGATEAEISMTSTR	99			-0.000739928	2383.16	795.394	2383.16	795.394	3	1.1.1.4111.12	89.4039	1778.2	89.1933
P02760	Protein AMBP OS=Homo sapiens GN=AMBP PE=1 SV=1	VVAQGVGIPEDSIFTMADR	99			-0.0033462	2004	669.006	2004	669.007	3	1.1.1.3909.2	80.2753	7941.32	80.4503
P02760	Protein AMBP OS=Homo sapiens GN=AMBP PE=1 SV=1	EDSCQLGYSAGPCMGMTSR	99	Carbamidomethyl(C)@4; Carbamidomethyl(C)@13		0.00152955	2105.83	1053.92	2105.83	1053.92	2	1.1.1.3329.20	54.2418	1411.45	54.0229
P02760	Protein AMBP OS=Homo sapiens GN=AMBP PE=1 SV=1	KEDSCQLGYSAGPCMGMTSR	99	Carbamidomethyl(C)@5; Carbamidomethyl(C)@14	missed K-E@1	0.00322767	2233.93	745.649	2233.92	745.648	3	1.1.1.3134.12	45.5141	938.272	45.474
P02760	Protein AMBP OS=Homo sapiens GN=AMBP PE=1 SV=1	TVAACNLPIVR	99	Carbamidomethyl(C)@5		-0.000581834	1212.66	607.339	1212.66	607.34	2	1.1.1.3206.14	48.7319	14743.6	48.6993
P02760	Protein AMBP OS=Homo sapiens GN=AMBP PE=1 SV=1	SAGPCMGMTSR	99	Carbamidomethyl(C)@5	cleaved Y-S@N-term	0.000718125	1153.47	577.742	1153.47	577.741	2	1.1.1.2743.9	27.9545	1175.94	28.0283
P68871	Hemoglobin subunit beta OS=Homo sapiens GN=HBB PE=1 SV=2	FFESFGDLSTPDAVMGNPK	99			-0.00092602	2057.94	686.987	2057.94	686.987	3	1.1.1.4021.10	85.3101	12864.8	84.8909
P68871	Hemoglobin subunit beta OS=Homo sapiens GN=HBB PE=1 SV=2	KVLGAFSDGLAHLDNLK	99		missed K-V@1	-0.000946936	1796.98	600	1796.98	600	3	1.1.1.3653.4	68.7626	3037.09	68.7975
P68871	Hemoglobin subunit beta OS=Homo sapiens GN=HBB PE=1 SV=2	LLVVYPWTQR	99			-0.000105297	1273.72	637.866	1273.72	637.866	2	1.1.1.3849.10	77.5904	11217	77.4451
P68871	Hemoglobin subunit beta OS=Homo sapiens GN=HBB PE=1 SV=2	SAVTALWGK	99			0.000568658	931.513	466.764	931.513	466.764	2	1.1.1.3431.3	58.7892	9155.44	58.7834
P68871	Hemoglobin subunit beta OS=Homo sapiens GN=HBB PE=1 SV=2	VLGAFSDGLAHLDNLK	99			-0.000352649	1668.88	835.449	1668.88	835.449	2	1.1.1.3794.15	75.1497	4934.28	74.98
P68871	Hemoglobin subunit beta OS=Homo sapiens GN=HBB PE=1 SV=2	VVAGVANALAHK	99			0.000259852	1148.67	383.896	1148.67	383.896	3	1.1.1.2860.2	33.1842	19307.7	33.2249
P68871	Hemoglobin subunit beta OS=Homo sapiens GN=HBB PE=1 SV=2	EFTPPVQAAYQK	99			-0.000847247	1377.69	689.853	1377.69	689.854	2	1.1.1.3160.13	46.6714	2785.85	46.5496
P68871	Hemoglobin subunit beta OS=Homo sapiens GN=HBB PE=1 SV=2	GTFATLSELHCDK	99	Carbamidomethyl(C)@11		-0.00235607	1477.68	739.85	1477.69	739.851	2	1.1.1.3199.31	48.4199	7176.24	48.4747
P68871	Hemoglobin subunit beta OS=Homo sapiens GN=HBB PE=1 SV=2	VNVDEVGGEALGR	99			-0.00146461	1313.66	657.835	1313.66	657.836	2	1.1.1.3188.7	47.9137	30647.8	47.9809
P68871	Hemoglobin subunit beta OS=Homo sapiens GN=HBB PE=1 SV=2	LHVDPENFR	99			-0.00125161	1125.56	563.785	1125.56	563.786	2	1.1.1.3040.9	41.2733	4497.02	41.3813
P00734	Prothrombin OS=Homo sapiens GN=F2 PE=1 SV=2	ELLESYIDG	99		cleaved G-R@C-term	0.00105784	1037.49	519.754	1037.49	519.753	2	1.1.1.3760.2	73.5681	664.072	73.6096
P00734	Prothrombin OS=Homo sapiens GN=F2 PE=1 SV=2	ELLESYIDGR	99			-0.00135031	1193.59	597.803	1193.59	597.804	2	1.1.1.3548.6	64.0576	14116.6	63.9082
P00734	Prothrombin OS=Homo sapiens GN=F2 PE=1 SV=2	HQDFNSAVQLVENFCR	99	Carbamidomethyl(C)@15		0.00149207	1962.9	655.308	1962.9	655.307	3	1.1.1.3891.16	79.4795	67563	79.3743
P00734	Prothrombin OS=Homo sapiens GN=F2 PE=1 SV=2	LAVTTHGLPCLAW	99	Carbamidomethyl(C)@10	cleaved W-A@C-term	-0.00185403	1437.74	719.878	1437.74	719.879	2	1.1.1.3921.6	80.8234	437.549	80.8085
P00734	Prothrombin OS=Homo sapiens GN=F2 PE=1 SV=2	LAVTTHGLPCLAWASAQAK	99	Carbamidomethyl(C)@10		-0.0057659	1994.04	665.686	1994.04	665.688	3	1.1.1.3724.10	71.9664	7658.65	72.2996
P00734	Prothrombin OS=Homo sapiens GN=F2 PE=1 SV=2	PGDFGYCDLNYCEEAVEEETGDGLDEDSDR	99	Carbamidomethyl(C)@7; Carbamidomethyl(C)@12	cleaved K-P@N-term	0.0128395	3455.33	1152.79	3455.32	1152.78	3	1.1.1.3935.15	81.4747	1230.23	81.4795
P00734	Prothrombin OS=Homo sapiens GN=F2 PE=1 SV=2	SEGSSVNLSPPLEQCVPDR	99	Carbamidomethyl(C)@15		-0.00156416	2069.97	690.996	2069.97	690.997	3	1.1.1.3437.19	59.078	27394.1	59.0527
P00734	Prothrombin OS=Homo sapiens GN=F2 PE=1 SV=2	TATSEYQTFFNPR	99			-0.000120696	1560.72	781.368	1560.72	781.368	2	1.1.1.3550.15	64.1582	1400.35	64.222
P00734	Prothrombin OS=Homo sapiens GN=F2 PE=1 SV=2	TFGSGEADCGLRPLFEK	99	Carbamidomethyl(C)@9		-0.00244352	1882.89	628.636	1882.89	628.637	3	1.1.1.3541.8	63.7489	16586.3	63.8185
P00734	Prothrombin OS=Homo sapiens GN=F2 PE=1 SV=2	LAVTTHGLPC	99	Carbamidomethyl(C)@10	cleaved C-L@C-term	-0.000901067	1067.54	534.779	1067.54	534.779	2	1.1.1.3124.9	45.0383	4238.72	45.1123
P00734	Prothrombin OS=Homo sapiens GN=F2 PE=1 SV=2	LAWASAQAK	98.64		cleaved C-L@N-term	0.000572535	944.508	473.262	944.508	473.261	2	1.1.1.2869.11	33.5951	3410.83	33.6732
P00734	Prothrombin OS=Homo sapiens GN=F2 PE=1 SV=2	TFGSGEADCGLR	96.83	Carbamidomethyl(C)@9	cleaved R-P@C-term	-0.00156897	1268.54	635.279	1268.55	635.28	2	1.1.1.2952.15	37.3234	742.985	37.2984
P02766	Transthyretin OS=Homo sapiens GN=TTR PE=1 SV=1	AADDTWEPFASGK	99			0.00071424	1393.62	697.815	1393.61	697.815	2	1.1.1.3490.13	61.4725	46738.1	61.3943
P02766	Transthyretin OS=Homo sapiens GN=TTR PE=1 SV=1	ALGISPFHEHAEVVFTANDSGPR	99			-0.000500469	2450.2	613.557	2450.2	613.557	4	1.1.1.3507.32	62.2315	185746	62.0229
P02766	Transthyretin OS=Homo sapiens GN=TTR PE=1 SV=1	GSPAINVAVHVFR	99			0.000787331	1365.75	456.258	1365.75	456.258	3	1.1.1.3489.2	61.3984	14251.5	61.0353
P02766	Transthyretin OS=Homo sapiens GN=TTR PE=1 SV=1	TSESGELHGLTTEEEFVEGIYK	99			-0.00053221	2454.14	819.055	2454.14	819.055	3	1.1.1.3886.12	79.2645	163777	79.0147
P02766	Transthyretin OS=Homo sapiens GN=TTR PE=1 SV=1	TSESGELHGLTTEEEFVEGIYKVEIDTK	99		missed K-V@22	-0.0048868	3139.5	1047.51	3139.51	1047.51	3	1.1.1.4183.42	92.6527	3712.84	92.7072
P02766	Transthyretin OS=Homo sapiens GN=TTR PE=1 SV=1	YTIAALLSPYSYSTTAVVTNPK	99			0.0144794	2359.25	1180.63	2359.23	1180.62	2	1.1.1.4198.12	93.3394	264.624	93.2993
P02766	Transthyretin OS=Homo sapiens GN=TTR PE=1 SV=1	YTIAALLSPYSYSTTAVVTNPKE	99		missed K-E@22	0.00289793	2488.28	830.433	2488.27	830.432	3	1.1.1.4200.6	93.4042	1049.66	93.4341
P02766	Transthyretin OS=Homo sapiens GN=TTR PE=1 SV=1	KAADDTWEPFASGK	99		missed K-A@1	-1.99794e-05	1521.71	761.862	1521.71	761.862	2	1.1.1.3208.12	48.8165	15098.4	48.7442
P02766	Transthyretin OS=Homo sapiens GN=TTR PE=1 SV=1	SYSTTAVVTNPKE	99		cleaved Y-S@N-term; missed K-E@12	0.00271649	1395.69	698.853	1395.69	698.851	2	1.1.1.2824.17	31.5945	2445.55	31.5201
P02766	Transthyretin OS=Homo sapiens GN=TTR PE=1 SV=1	SYSTTAVVTNPK	99		cleaved Y-S@N-term	6.75831e-05	1266.65	634.33	1266.65	634.33	2	1.1.1.2805.13	30.735	5485.18	30.9339
P02766	Transthyretin OS=Homo sapiens GN=TTR PE=1 SV=1	YTIAALLSPY	99		cleaved Y-S@C-term	0.000790471	1110.6	556.306	1110.6	556.305	2	1.1.1.4264.2	96.269	1824.73	96.356
P02766	Transthyretin OS=Homo sapiens GN=TTR PE=1 SV=1	ALGISPFHEHAEVVFTAN	98.02		cleaved N-D@C-term	-0.0033528	1937.96	646.994	1937.96	646.995	3	1.1.1.3646.9	68.4502	5672.72	68.4834
P01008	Antithrombin-III OS=Homo sapiens GN=SERPINC1 PE=1 SV=1	ATEDEGSEQKIPEATNR	99		missed K-I@10	-0.000947579	1873.86	625.629	1873.87	625.629	3	1.1.1.2668.13	24.6108	1471.35	24.5835
P01008	Antithrombin-III OS=Homo sapiens GN=SERPINC1 PE=1 SV=1	EQLQDMGLVDLFSPEK	99			-0.00182233	1847.9	616.972	1847.9	616.973	3	1.1.1.4215.3	94.0707	1268	94.0615
P01008	Antithrombin-III OS=Homo sapiens GN=SERPINC1 PE=1 SV=1	EVPLNTIIFMGR	99			-0.00142786	1388.75	695.381	1388.75	695.382	2	1.1.1.4061.13	87.117	1514.55	87.0584
P01008	Antithrombin-III OS=Homo sapiens GN=SERPINC1 PE=1 SV=1	FATTFYQHLADSK	99			0.00237791	1527.74	510.253	1527.74	510.253	3	1.1.1.3406.5	57.6687	5209.12	57.6602
P01008	Antithrombin-III OS=Homo sapiens GN=SERPINC1 PE=1 SV=1	GDDITMVLILPKPEK	99			0.000438008	1667.92	556.98	1667.92	556.98	3	1.1.1.3803.2	75.5234	1831.24	75.5184
P01008	Antithrombin-III OS=Homo sapiens GN=SERPINC1 PE=1 SV=1	VAEGTQVLELPFK	99			-0.000872379	1429.78	715.898	1429.78	715.898	2	1.1.1.3803.8	75.5384	2813.34	75.6529
P01008	Antithrombin-III OS=Homo sapiens GN=SERPINC1 PE=1 SV=1	ADGESCSASMMYQEGK	99	Carbamidomethyl(C)@6		0.00370585	1749.67	875.841	1749.66	875.839	2	1.1.1.2954.15	37.4282	1909.17	37.3882
P01008	Antithrombin-III OS=Homo sapiens GN=SERPINC1 PE=1 SV=1	LPGIVAEGR	99			-0.000953334	910.523	456.269	910.524	456.269	2	1.1.1.2994.8	39.198	1228.51	39.1389
P01008	Antithrombin-III OS=Homo sapiens GN=SERPINC1 PE=1 SV=1	HGSPVDICTAKPR	99	Carbamidomethyl(C)@8	cleaved C-H@N-term	0.00059179	1436.72	479.914	1436.72	479.914	3	1.1.1.2630.11	22.8969	504.471	22.8861
Q16610	Extracellular matrix protein 1 OS=Homo sapiens GN=ECM1 PE=1 SV=2	ACPSHQPDISSGLELPFPPGVPTLDNIK	99	Carbamidomethyl(C)@2		-0.00398291	2985.49	996.169	2985.49	996.171	3	1.1.1.4177.43	92.3777	1852.34	92.3393
Q16610	Extracellular matrix protein 1 OS=Homo sapiens GN=ECM1 PE=1 SV=2	DPALCCYLSPGDEQVNCFNINYLR	99	Carbamidomethyl(C)@5; Carbamidomethyl(C)@6; Carbamidomethyl(C)@17		0.00654369	2917.29	973.437	2917.28	973.435	3	1.1.1.4156.12	91.4222	1050.57	91.482
Q16610	Extracellular matrix protein 1 OS=Homo sapiens GN=ECM1 PE=1 SV=2	ELPSLQHPNEQK	99			0.0021002	1418.72	710.366	1418.72	710.365	2	1.1.1.2819.27	31.3638	1200.16	31.3845
Q16610	Extracellular matrix protein 1 OS=Homo sapiens GN=ECM1 PE=1 SV=2	EVGPPLPQEAVPLQK	99			-0.000321569	1600.88	801.448	1600.88	801.448	2	1.1.1.3446.32	59.4997	3979.53	59.4612
Q16610	Extracellular matrix protein 1 OS=Homo sapiens GN=ECM1 PE=1 SV=2	NVALVSGDTENAK	99			-0.00351911	1316.65	659.334	1316.66	659.336	2	1.1.1.2816.24	31.2275	2642.62	31.249
Q16610	Extracellular matrix protein 1 OS=Homo sapiens GN=ECM1 PE=1 SV=2	QGETLNFLEIGYSR	99			-0.00189655	1625.8	813.909	1625.8	813.91	2	1.1.1.3911.14	80.3849	2583.18	80.4503
Q16610	Extracellular matrix protein 1 OS=Homo sapiens GN=ECM1 PE=1 SV=2	FSCFQEEAPQPHYQLR	99	Carbamidomethyl(C)@3		0.00209066	2035.92	679.648	2035.92	679.648	3	1.1.1.3333.15	54.411	2493.04	54.3363
Q16610	Extracellular matrix protein 1 OS=Homo sapiens GN=ECM1 PE=1 SV=2	LLPAQLPAEK	99			1.97929e-05	1078.64	540.327	1078.64	540.327	2	1.1.1.3135.13	45.5408	6600.5	45.6089
[truncated: 237 more rows]

## Sheet: TSP (PEG6000)_solution_rep 2
Uniprot accession	Names	Sequence	Conf	Modifications	Cleavages	dMass	Prec MW	Prec m/z	Theor MW	Theor m/z	Theor z	Spectrum	Time	PrecursorSignal	PrecursorElution
[truncated: 911 more rows]

[truncated: 13 more sheets: FC-TSP (PEG4000)_solution_rep 1, FC-TSP (PEG4000)_solution_rep 2, FC-TSP (PEG6000)_solution_rep 1, FC-TSP (PEG6000)_solution_rep 2, FC-TSP (PEG4000)_gel_rep_ 1.1, FC-TSP (PEG4000)_gel_rep_ 1.2, FC-TSP (PEG4000)_gel_rep_ 2.1, FC-TSP (PEG4000)_gel_rep_ 2.2, FC-TSP (PEG6000)_gel_rep_ 1.1, FC-TSP (PEG6000)_gel_rep_ 1.2, FC-TSP (PEG6000)_gel_rep_ 2.1, FC-TSP (PEG6000)_gel_rep_ 2.2, Data]
