# Supplementary material for: Proteomic and network analysis of human serum albuminome by integrated use of quick crosslinking and two-step precipitation
Source: Sci Rep. 2017 Aug 29;7:9856. doi: 10.1038/s41598-017-09563-w (PMC5575314; doi:10.1038/s41598-017-09563-w)
Supplement: Supplementary file 4 — Supplementary Table S3 [file 41598_2017_9563_MOESM4_ESM.xls]

## Sheet: Zhou
Uniprot accession	Uniprot ID	Protein name	MW (Da)	pI
O60239	3BP5_HUMAN	SH3 domain-binding protein 5	50425	4.92
Q15758	AAAT_HUMAN	Neutral amino acid transporter B(0)	56598.3	5.34
P35368	ADA1B_HUMAN	Alpha-1B adrenergic receptor	56836.1	9.53
Q01432	AMPD3_HUMAN	AMP deaminase 3	88812.3	6.51
Q9BXS5	AP1M1_HUMAN	Adaptor-related protein complex 1	48455.7	6.81
Q9UPM8	AP4E1_HUMAN	Adapter-related protein complex 4 epsilon 1 subunit	127287	5.66
P02647	APOA1_HUMAN	Apolipoprotein A-I	28961.6	5.45
P02652	APOA2_HUMAN	Apolipoprotein A-II	11175	6.51
P06727	APOA4_HUMAN	Apolipoprotein A-IV	43402.5	5.18
P02654	APOC1_HUMAN	Apolipoprotein C-I	9331.93	8.01
P02655	APOC2_HUMAN	Apolipoprotein C-II	11283.9	4.58
P02656	APOC3_HUMAN	Apolipoprotein C-III	8764.67	4.72
P02649	APOE_HUMAN	Apolipoprotein E	34236.7	5.52
P20933	ASPG_HUMAN	N(4)-(beta-N-acetylglucosaminyl)-L-asparaginase	19590.9	4.82
Q13315	ATM_HUMAN	Serine-protein kinase ATM	350556	6.39
Q9BXH1	BBC3_HUMAN	PUMA/JFY1 protein	20532.3	9.09
Q8TDN4	CABL1_HUMAN	CABLES	67598.9	9.32
Q9P0X4	CAC1I_HUMAN	Voltage-dependent T-type calcium channel alpha-1I subunit	245103	6.09
P07711	CATL1_HUMAN	Cathepsin L	19080.1	4.43
O75419	CDC45_HUMAN	CDC45-related protein	65568.6	5.31
Q9H5V8	CDCP1_HUMAN	CUB domain containing protein 1	90142.3	8.21
Q9C0F1	CEP44_HUMAN	Hypothetical protein KIAA1712	44139.6	5.13
P00751	CFAB_HUMAN	Complement factor B	85532.9	6.66
P00746	CFAD_HUMAN	Complement factor D	24404.8	6.85
P08603	CFAH_HUMAN	Complement factor H (H factor 1)	137053	6.12
Q9Y259	CHKB_HUMAN	Choline/ethanolamine kinase	45140.2	5.35
P35523	CLCN1_HUMAN	Chloride channel protein	108626	5.68
Q9UJS0	CMC2_HUMAN	Calcium-binding mitochondrial carrier protein Aralar2	74044.4	8.79
Q9Y6Y1	CMTA1_HUMAN	KIAA0833 protein	183672	7.29
A5YKK6	CNOT1_HUMAN	KIAA1007 protein	266939	6.65
P0C0L4	CO4A_HUMAN	Complement C4	192785	6.66
P82279	CRUM1_HUMAN	Crumbs protein homolog 1	151206	4.81
O15320	CTGE5_HUMAN	Meningioma-expressed antigen 6/11	90996.3	5.15
P02775	CXCL7_HUMAN	Platelet basic protein	13894.2	8.95
Q5T442	CXG2_HUMAN	Connexin46.6	47002.3	7.56
P01034	CYTC_HUMAN	Cystatin C (Neuroendocrine basic polypeptide)	13347.1	8.75
P43146	DCC_HUMAN	Tumor suppressor protein DCC (Colorectal cancer suppressor)	155688	6.27
P81605	DCD_HUMAN	Dermcidin (Preproteolysin)	11283.9	6.09
Q16531	DDB1_HUMAN	DNA damage binding protein 1	126837	5.14
P49619	DGKG_HUMAN	Diacylglycerol kinase, gamma	89123.9	6.36
Q9UPY3	DICER_HUMAN	Endoribonuclease Dicer	218682	5.47
P11532	DMD_HUMAN	Dystrophin	426750	5.64
P62495	ERF1_HUMAN	Eukaryotic peptide chain release factor subunit 1 (eRF1)	48899.7	5.51
Q8TAG9	EXOC6_HUMAN	Exocyst complex component Sec15A	93722.3	5.82
P50502	F10A1_HUMAN	Hsc70-interacting protein	41331.7	5.18
P08709	FA7_HUMAN	Coagulation factor VII	17025.9	5.03
P02765	FETUA_HUMAN	Alpha-2-HS-glycoprotein	30221.9	4.53
P02671	FIBA_HUMAN	Fibrinogen alpha/alpha-E chain	94973	5.7
P02751	FINC_HUMAN	Fibronectin	259563	5.39
Q9UBS5	GABR1_HUMAN	Gamma-aminobutyric acid type B receptor	106715	8.45
Q92616	GCN1_HUMAN	KIAA0219 protein	292627	7.32
P06396	GELS_HUMAN	Gelsolin	82959.1	5.72
P14136	GFAP_HUMAN	Glial fibrillary acidic protein, astrocyte	49880.2	5.42
O75791	GRAP2_HUMAN	GRB2-related adaptor protein 2 (GADS protein)	37909.2	6.44
P69905	HBA_HUMAN	Hemoglobin alpha chain	15126.4	8.73
P02790	HEMO_HUMAN	Hemopexin (Beta-1B-glycoprotein)	49295.4	6.43
P00738	HPT_HUMAN	Haptoglobin-1	45205.3	6.13
P05155	IC1_HUMAN	Plasma protease C1 inhibitor	52843.4	5.97
Q8TDY8	IGDC4_HUMAN	HDDM36	131781	5.7
P01857	IGHG1_HUMAN	Ig gamma-1 chain C region	36105.9	8.46
P01859	IGHG2_HUMAN	Ig gamma-2 chain C region	35900.6	7.66
P01834	IGKC_HUMAN	Ig kappa chain C region	11608.9	5.58
P17301	ITA2_HUMAN	Integrin alpha-2	126378	5.15
P18084	ITB5_HUMAN	Integrin beta-5	85648.2	5.61
P19827	ITIH1_HUMAN	Inter-alpha-trypsin inhibitor heavy chain H1	71415	6.33
Q92833	JARD2_HUMAN	Jumonji protein	138734	9.46
Q92628	K0232_HUMAN	Hypothetical protein KIAA0232	154789	4.71
Q9NVL6	K1551_HUMAN	Hypothetical protein FLJ10652	194857	8.95
Q12791	KCMA1_HUMAN	Calcium-activated potassium channel	137560	6.66
P07288	KLK3_HUMAN	Prostate specific antigen	26089	7.26
P01614	KV201_HUMAN	Ig kappa chain V-II region	12676.3	5.28
O43561	LAT_HUMAN	Linker for activation of T cells	27929.8	4.27
O75112	LDB3_HUMAN	Hypothetical protein KIAA0613	77134.9	8.47
P12829	MYL4_HUMAN	Myosin light chain 1, embryonic muscle/atrial isoform (PRO1957)	21564.6	4.98
Q32MK0	MYLK3_HUMAN	Myosin light chain kinase (MLCK)	88392.9	5.76
Q9Y6Q9	NCOA3_HUMAN	Nuclear receptor coactivator 3	155162	7.16
Q9NPP4	NLRC4_HUMAN	Caspase recruitment domain protein 12	116159	6.32
O60500	NPHN_HUMAN	Nephrin	132532	5.42
O75147	OBSL1_HUMAN	KIAA0657 protein	206947	5.42
Q9UKG9	OCTC_HUMAN	Peroxisomal carnitine octanoyltransferase	70178.4	6.63
Q8NHC8	OR2T6_HUMAN	Seven transmembrane helix receptor	34765.4	8.38
P47893	OR3A2_HUMAN	Olfactory receptor 3A2 (Olfactory receptor 17-228)	35206.5	7.56
Q9GZM6	OR8D2_HUMAN	Olfactory receptor 8D2	34857.3	8.37
Q08174	PCDH1_HUMAN	Protocadherin 1 (Protocadherin 42)	108847	4.8
Q07343	PDE4B_HUMAN	cAMP-specific 3',5'-cyclic phosphodiesterase 4B	83343.5	5.09
Q9GZU2	PEG3_HUMAN	Paternally expressed gene 3 isoform 1 (Kruppel-type zinc finger protein)	180827	5.31
P10720	PF4V_HUMAN	Platelet factor 4 variant	8255.67	8.46
Q8NDX5	PHC3_HUMAN	Homolog of polyhomeotic 3	106162	6.15
Q6DJT9	PLAG1_HUMAN	Zinc finger protein PLAG1	55909.4	8.84
Q8IUP3	Q8IUP3_HUMAN	Similar to phospholipase A2, group IVB	93280.6	4.99
Q8N355	Q8N355_HUMAN	Hypothetical protein	23095.5	5.77
Q9H974	QTRD1_HUMAN	Hypothetical protein FLJ12960	46712.7	6.36
Q9H6Z4	RANB3_HUMAN	Ranbp3-a protein	60078.8	4.7
P49792	RBP2_HUMAN	Ran-binding protein 2 (RanBP2)	358199	5.86
Q13129	RLF_HUMAN	Zinc finger protein Rlf	217953	6.32
Q92736	RYR2_HUMAN	Ryanodine receptor 2	564567	5.73
Q9NZJ4	SACS_HUMAN	Sacsin	521126	6.63
Q14524	SCN5A_HUMAN	Sodium channel protein, cardiac muscle alpha-subunit (HH1)	226940	5.34
Q8WX33	SETX_HUMAN	BA479K20.2 (Hypothetical protein KIAA0625)	302880	6.83
Q9H7N4	SFR19_HUMAN	FLJ00034 protein	139270	9.31
Q562F6	SGOL2_HUMAN	Tripin	144739	8.09
Q9Y2E8	SL9A8_HUMAN	KIAA0939 protein	65421.8	6.07
Q9H6Q3	SLAP2_HUMAN	Src-like-adapter 2 (Src-like adapter protein-2)	28454.2	5.23
Q9UBP0	SPAST_HUMAN	Spastin	67197.2	9.67
Q15714	T22D1_HUMAN	Hypothetical protein KIAA1994	109677	5.38
P00734	THRB_HUMAN	Prothrombin	70036.9	5.63
Q13009	TIAM1_HUMAN	T-lymphoma invasion and metastasis inducing protein 1	177377	6.17
Q8WZ42	TITIN_HUMAN	N2B-titin isoform	3.81603e+06	6.02
Q9Y4G6	TLN2_HUMAN	Talin 2	271613	5.4
Q9Y2W1	TR150_HUMAN	Thyroid hormone receptor-associated protein complex 150 kDa component	108535	10.16
P07477	TRY1_HUMAN	Trypsin I	24114.2	7.64
P35030	TRY3_HUMAN	Trypsin III	24279.5	6.56
Q8NHM4	TRY6_HUMAN	Trypsinogen C	25055.4	5.64
P02766	TTHY_HUMAN	Transthyretin	13761.4	5.31
Q9BTX7	TTPAL_HUMAN	Protein C20orf121	38515.2	6.03
O60504	VINEX_HUMAN	Vinexin (SH3-containing adaptor molecule-1) (SCAM-1)	75341.1	9.48
Q9UNY5	ZN232_HUMAN	Zinc finger protein 232	47687.7	6.28
O60281	ZN292_HUMAN	Zinc finger protein 292	304816	7.27

## Sheet: Gundry
Uniprot accession	Uniprot ID	Protein name	MW (Da)	pI
P02763	A1AG1_HUMAN	Alpha-1-acid glycoprotein 1	21560.1	5
P19652	A1AG2_HUMAN	Alpha-1-acid glycoprotein 2	21651.2	5.12
P01009	A1AT_HUMAN	Alpha-1-antitrypsin	46736.6	5.37
P04217	A1BG_HUMAN	Alpha-1B-glycoprotein	51921.7	5.63
P08697	A2AP_HUMAN	Alpha-2-antiplasmin	50450.8	5.87
P02750	A2GL_HUMAN	Leucine-rich alpha 2 glycoprotein	34346.4	5.66
P01011	AACT_HUMAN	Alpha-1-antichymotrypsin	47650.9	5.32
P43652	AFAM_HUMAN	Afamin	66577	5.58
P01019	ANGT_HUMAN	Angiotensinogen	53154.2	5.6
P01008	ANT3_HUMAN	Antithrombin III	49039.1	5.95
P02647	APOA1_HUMAN	Apolipoprotein A I	28961.6	5.45
P02652	APOA2_HUMAN	Apolipoprotein A II	11175	6.51
P06727	APOA4_HUMAN	Apolipoprotein A IV	43402.5	5.18
P02655	APOC2_HUMAN	Apolipoprotein C II	11283.9	4.58
P02656	APOC3_HUMAN	Apolipoprotein C III	8764.67	4.72
P02649	APOE_HUMAN	Apolipoprotein E	34236.7	5.52
O14791	APOL1_HUMAN	Apolipoprotein L1	41128.7	5.49
P00915	CAH1_HUMAN	Carbonic anhydrase I	28739	6.63
Q96IY4	CBPB2_HUMAN	Carboxypeptidase B2	35800.5	8.11
P00450	CERU_HUMAN	Ceruloplasmin	120085	5.41
P00751	CFAB_HUMAN	Complement factor B	85532.9	6.66
P10909	CLUS_HUMAN	Clusterin	52494.6	5.89
P01024	CO3_HUMAN	Complement component 3	187148	6.02
P0C0L4	CO4A_HUMAN	Complement component 4A	192785	6.66
P02775	CXCL7_HUMAN	Beta thromboglobulin	13894.2	8.95
P15924	DESP_HUMAN	Desmoplakin	331774	6.44
P02765	FETUA_HUMAN	Alpha-2HS-glycoprotein	30221.9	4.53
P02671	FIBA_HUMAN	Fibrinogen, alpha chain	94973	5.7
P06396	GELS_HUMAN	Gelsolin	82959.1	5.72
P69905	HBA_HUMAN	Hemoglobin, alpha	15126.4	8.73
P68871	HBB_HUMAN	Hemoglobin, beta	15867.2	6.81
P02790	HEMO_HUMAN	Hemopexin	49295.4	6.43
Q86YZ3	HORN_HUMAN	Hornerin	282390	10.05
P00738	HPT_HUMAN	Haptoglobin	45205.3	6.13
P04196	HRG_HUMAN	Histidine-rich glycoprotein	57659.9	7.03
P05155	IC1_HUMAN	Complement component 1 inhibitor	52843.4	5.97
Q14624	ITIH4_HUMAN	Inter alpha trypsin inhibitor heavy chain H4	70585.9	5.92
P01042	KNG1_HUMAN	Kininogen	71957.4	6.23
P51884	LUM_HUMAN	Lumican	36660.9	6.17
Q96PD5	PGRP2_HUMAN	Peptidoglycan recognition protein 2	59980.3	7.64
P00747	PLMN_HUMAN	Plasminogen	90569	7.08
P27169	PON1_HUMAN	Paraoxonase 1	39600.1	5.08
P09455	RET1_HUMAN	Retinol-binding protein 1	15719	4.99
P35542	SAA4_HUMAN	Serum Amyloid A4	12803.2	9.07
P00734	THRB_HUMAN	Prothrombin	70036.9	5.63
P02787	TRFE_HUMAN	Transferrin	75195.5	6.7
P02766	TTHY_HUMAN	Transthyretin	13761.4	5.31
P02774	VTDB_HUMAN	Vitamin D-binding protein	51243.5	5.22
P04004	VTNC_HUMAN	Vitronectin	54305.6	5.47
P25311	ZA2G_HUMAN	Zinc alpha 2 glycoprotein	32144.9	5.58

## Sheet: Scumaci
Uniprot accession	Uniprot ID	Protein name	MW (Da)	pI
P02763	A1AG1_HUMAN	Alpha-1-acid glycoprotein 1	21560.1	5
P01009	A1AT_HUMAN	Alpha-1-antitrypsin	46736.6	5.37
P04217	A1BG_HUMAN	Alpha-1B-glycoprotein	51921.7	5.63
P02750	A2GL_HUMAN	Leucine-rich alpha-2-glycoprotein	34346.4	5.66
P01023	A2MG_HUMAN	Alpha-2-macroglobulin	160810	5.98
P01011	AACT_HUMAN	Alpha-1-antichymotrypsin His-Pro-less	47650.9	5.32
P02647	APOA1_HUMAN	Apolipoprotein A-I (1–242)	28961.6	5.45
P02652	APOA2_HUMAN	Apolipoprotein A-II (1–76)	11175	6.51
P06727	APOA4_HUMAN	Apolipoprotein A-IV	43402.5	5.18
P04114	APOB_HUMAN	Apolipoprotein B-48	515605	6.57
P02654	APOC1_HUMAN	Apolipoprotein C-I	9331.93	8.01
P02655	APOC2_HUMAN	Apolipoprotein C-II	11283.9	4.58
P02656	APOC3_HUMAN	Apolipoprotein C-III	8764.67	4.72
P05090	APOD_HUMAN	Apolipoprotein D	19303.1	5.2
P02649	APOE_HUMAN	Apolipoprotein E	34236.7	5.52
P02749	APOH_HUMAN	Beta-2-glycoprotein 1	36254.6	8.37
P04003	C4BPA_HUMAN	C4b-binding protein alpha chain	61670.7	6.24
O94986	CE152_HUMAN	Centrosomal protein of 152 kDa	195626	5.44
P00450	CERU_HUMAN	Ceruloplasmin	120085	5.41
P00751	CFAB_HUMAN	Complement factor B Bb fragment	85532.9	6.66
P08603	CFAH_HUMAN	Complement factor H	137053	6.12
P10909	CLUS_HUMAN	Clusterin alpha chain	52494.6	5.89
Q8N3K9	CMYA5_HUMAN	Cardiomyopathy-associated protein 5	449211	4.73
P01024	CO3_HUMAN	Complement C3c alpha’ chain fragment 2	187148	6.02
P0C0L4	CO4A_HUMAN	Complement C4 gamma chain	192785	6.66
Q9P218	COKA1_HUMAN	Collagen alpha-1(XX) chain	133549	8.43
Q92800	EZH1_HUMAN	Enhancer of zeste homolog 1	85271.1	8.01
P02765	FETUA_HUMAN	Alpha-2-HS-glycoprotein chain B	30221.9	4.53
P02671	FIBA_HUMAN	Fibrinopeptide A	94973	5.7
P02675	FIBB_HUMAN	Fibrinopeptide B	55928.2	8.54
P02679	FIBG_HUMAN	Fibrinogen gamma chain	48483	5.24
P68871	HBB_HUMAN	Hemoglobin subunit beta	15867.2	6.81
P02790	HEMO_HUMAN	Hemopexin	49295.4	6.43
P00738	HPT_HUMAN	Haptoglobin beta chain	45205.3	6.13
P04196	HRG_HUMAN	Histidine-rich glycoprotein	57659.9	7.03
P01766	HV305_HUMAN	Ig heavy chain V-III region BRO	13226.8	6.44
P01771	HV310_HUMAN	Ig heavy chain V-III region HIL	13566	9.43
P01781	HV320_HUMAN	Ig heavy chain V-III region GAL	12730.8	8.7
P01876	IGHA1_HUMAN	Ig alpha-1 chain C region	37654.7	6.08
P01857	IGHG1_HUMAN	Ig gamma-1 chain C region	36105.9	8.46
P01859	IGHG2_HUMAN	Ig gamma-2 chain C region	35900.6	7.66
P01860	IGHG3_HUMAN	Ig gamma-3 chain C region	41287	8.23
P01871	IGHM_HUMAN	Ig mu chain C region	49306.6	6.35
P01834	IGKC_HUMAN	Ig kappa chain C region	11608.9	5.58
P19823	ITIH2_HUMAN	Inter-alpha-trypsin inhibitor heavy chain H2	72452.3	5.75
Q14624	ITIH4_HUMAN	35-kDa inter-alpha-trypsin inhibitor heavy chain H4	70585.9	5.92
P01042	KNG1_HUMAN	Low-molecular-weight growth promoting factor	71957.4	6.23
P01624	KV306_HUMAN	Ig kappa chain V-III region POM	11922.3	9.11
P0CG04	LAC1_HUMAN	Ig lambda-1 chain C regions	11347.7	7.89
P0CG05	LAC2_HUMAN	Ig lambda-2 chain C regions	11293.6	6.91
A0M8Q6	LAC7_HUMAN	Ig lambda-7 chain C region	11302.7	8.49
P80748	LV302_HUMAN	Ig lambda chain V-III region LOI	11935.2	4.94
P20929	NEBU_HUMAN	Nebulin	772914	9.11
Q96PD5	PGRP2_HUMAN	N-acetylmuramoyl-l-alanine amidase	59980.3	7.64
P00747	PLMN_HUMAN	Plasmin light chain B	90569	7.08
P02753	RET4_HUMAN	Plasma retinol-binding protein (1–176)	23010	5.76
Q9P0V3	SH3B4_HUMAN	SH3 domain-binding protein 4	107496	7.77
Q8WZ42	TITIN_HUMAN	Titin	3.81603e+06	6.02
P02787	TRFE_HUMAN	Serotransferrin	75195.5	6.7
Q9UHF7	TRPS1_HUMAN	Zinc finger transcription factor Trps1	141521	7.53
P02766	TTHY_HUMAN	Transthyretin	13761.4	5.31
P02774	VTDB_HUMAN	Vitamin D-binding protein	51243.5	5.22
P04004	VTNC_HUMAN	Somatomedin-B	54305.6	5.47

## Sheet: Holewinski
Uniprot accession	Uniprot ID	Protein name	MW (Da)	pI
P02763	A1AG1_HUMAN	Alpha-1-acid glycoprotein 1	21560.1	5
P19652	A1AG2_HUMAN	Alpha-1-acid glycoprotein 2	21651.2	5.12
P01009	A1AT_HUMAN	Alpha-1-antitrypsin	46736.6	5.37
P04217	A1BG_HUMAN	Alpha-1B-glycoprotein	51921.7	5.63
P08697	A2AP_HUMAN	Alpha-2-antiplasmin	50450.8	5.87
P01023	A2MG_HUMAN	Alpha-2-macroglobulin	160810	5.98
P01011	AACT_HUMAN	Alpha-1-antichymotrypsin	47650.9	5.32
P61221	ABCE1_HUMAN	ATP-binding cassette sub-family E member 1	67314.3	8.63
Q8NE71	ABCF1_HUMAN	ATP-binding cassette sub-family F member 1	95925.8	6.4
P43652	AFAM_HUMAN	Afamin	66577	5.58
O60241	AGRB2_HUMAN	Brain-specific angiogenesis inhibitor 2	169205	7.26
Q09666	AHNK_HUMAN	Neuroblast differentiation-associated protein AHNAK	629101	5.8
P02760	AMBP_HUMAN	Protein AMBP	38999.5	5.95
P01019	ANGT_HUMAN	Angiotensinogen	53154.2	5.6
P01008	ANT3_HUMAN	Antithrombin-III	49039.1	5.95
P02647	APOA1_HUMAN	Apolipoprotein A-I	28961.6	5.45
P02652	APOA2_HUMAN	Apolipoprotein A-II	11175	6.51
P06727	APOA4_HUMAN	Apolipoprotein A-IV	43402.5	5.18
P04114	APOB_HUMAN	Apolipoprotein B-100	515605	6.57
P02654	APOC1_HUMAN	Apolipoprotein C-I	9331.93	8.01
P02655	APOC2_HUMAN	Apolipoprotein C-II	11283.9	4.58
P02656	APOC3_HUMAN	Apolipoprotein C-III	8764.67	4.72
P05090	APOD_HUMAN	Apolipoprotein D	19303.1	5.2
P02649	APOE_HUMAN	Apolipoprotein E	34236.7	5.52
P02749	APOH_HUMAN	Beta-2-glycoprotein 1	36254.6	8.37
O14791	APOL1_HUMAN	Apolipoprotein L1	41128.7	5.49
Q5W041	ARMC3_HUMAN	Armadillo repeat-containing protein 3	96404.9	5.89
A6H8Y1	BDP1_HUMAN	Transcription factor TFIIIB component B'' homolog	293885	5.06
Q6ZN30	BNC2_HUMAN	Zinc finger protein basonuclin-2	122330	6.07
P02746	C1QB_HUMAN	Complement C1q subcomponent subunit B	23741.9	8.85
P02747	C1QC_HUMAN	Complement C1q subcomponent subunit C	22813	8.33
P00736	C1R_HUMAN	Complement C1r subcomponent	80118.6	5.76
P09871	C1S_HUMAN	Complement C1s subcomponent	76684.4	4.85
P04003	C4BPA_HUMAN	C4b-binding protein alpha chain	61670.7	6.24
P20851	C4BPB_HUMAN	C4b-binding protein beta chain	26350.9	4.97
O75976	CBPD_HUMAN	Carboxypeptidase D	149496	5.6
O43866	CD5L_HUMAN	CD5 antigen-like	36055.2	5.21
P00450	CERU_HUMAN	Ceruloplasmin	120085	5.41
Q96MT7	CFA44_HUMAN	WD repeat-containing protein 52	111729	4.75
P00751	CFAB_HUMAN	Complement factor B	85532.9	6.66
P08603	CFAH_HUMAN	Complement factor H	137053	6.12
P05156	CFAI_HUMAN	Complement factor I	65750.3	7.72
Q9HCK8	CHD8_HUMAN	Chromodomain-helicase-DNA-binding protein 8	290519	6.04
P10909	CLUS_HUMAN	Clusterin	52494.6	5.89
P01024	CO3_HUMAN	Complement C3	187148	6.02
P0C0L5	CO4B_HUMAN	Complement C4-B	192751	6.89
P01031	CO5_HUMAN	Complement C5	188305	6.11
P13671	CO6_HUMAN	Complement component C6	102412	6.17
P10643	CO7_HUMAN	Complement component C7	91115.4	6.09
P07357	CO8A_HUMAN	Complement component C8 alpha chain	61711	5.74
P07358	CO8B_HUMAN	Complement component C8 beta chain	61042.9	7.85
P07360	CO8G_HUMAN	Complement component C8 gamma chain	20385.1	8.52
P02748	CO9_HUMAN	Complement component C9	63173.4	5.42
P22792	CPN2_HUMAN	Carboxypeptidase N subunit 2	58226.8	5.54
Q86T65	DAAM2_HUMAN	Disheveled-associated activator of morphogenesis 2	123499	6.36
Q5VZ89	DEN4C_HUMAN	DENN domain-containing protein 4C	186857	6.41
Q8WXX0	DYH7_HUMAN	Dynein heavy chain 7, axonemal	461159	5.7
Q03001	DYST_HUMAN	Dystonin	860662	5.14
Q16610	ECM1_HUMAN	Extracellular matrix protein 1	58811.9	6.19
P05160	F13B_HUMAN	Coagulation factor XIII B chain	73206.8	5.94
P00748	FA12_HUMAN	Coagulation factor XII	67792.1	8.04
Q14517	FAT1_HUMAN	Protocadherin Fat 1	503883	4.84
P23142	FBLN1_HUMAN	Fibulin-1	74290.5	5.03
P02765	FETUA_HUMAN	Alpha-2-HS-glycoprotein	30221.9	4.53
Q9UGM5	FETUB_HUMAN	Fetuin-B	40487.8	6.52
Q03591	FHR1_HUMAN	Complement factor H-related protein 1	35738.2	7.1
P02671	FIBA_HUMAN	Fibrinogen alpha chain	94973	5.7
P02675	FIBB_HUMAN	Fibrinogen beta chain	55928.2	8.54
P02751	FINC_HUMAN	Fibronectin	259563	5.39
P06396	GELS_HUMAN	Gelsolin	82959.1	5.72
Q8NBJ5	GT251_HUMAN	Procollagen galactosyltransferase 1	68650.4	6.38
P02790	HEMO_HUMAN	Hemopexin	49295.4	6.43
Q86YZ3	HORN_HUMAN	Hornerin	282390	10.05
P00738	HPT_HUMAN	Haptoglobin	45205.3	6.13
P00739	HPTR_HUMAN	Haptoglobin-related protein	39029.6	6.63
P04196	HRG_HUMAN	Histidine-rich glycoprotein	57659.9	7.03
P01743	HV102_HUMAN	Ig heavy chain V-I region HG3	12945.7	9.1
P01765	HV304_HUMAN	Ig heavy chain V-III region TIL	12356.4	9.23
P01766	HV305_HUMAN	Ig heavy chain V-III region BRO	13226.8	6.44
P01781	HV320_HUMAN	Ig heavy chain V-III region GAL	12730.8	8.7
P05155	IC1_HUMAN	Plasma protease C1 inhibitor	52843.4	5.97
P01876	IGHA1_HUMAN	Ig alpha-1 chain C region	37654.7	6.08
P01877	IGHA2_HUMAN	Ig alpha-2 chain C region	36526.3	5.71
P01857	IGHG1_HUMAN	Ig gamma-1 chain C region	36105.9	8.46
P01859	IGHG2_HUMAN	Ig gamma-2 chain C region	35900.6	7.66
P01860	IGHG3_HUMAN	Ig gamma-3 chain C region	41287	8.23
P01861	IGHG4_HUMAN	Ig gamma-4 chain C region	35940.6	7.18
P01871	IGHM_HUMAN	Ig mu chain C region	49306.6	6.35
P01834	IGKC_HUMAN	Ig kappa chain C region	11608.9	5.58
P19827	ITIH1_HUMAN	Inter-alpha-trypsin inhibitor heavy chain H1	71415	6.33
P19823	ITIH2_HUMAN	Inter-alpha-trypsin inhibitor heavy chain H2	72452.3	5.75
Q06033	ITIH3_HUMAN	Inter-alpha-trypsin inhibitor heavy chain H3	69360.1	5.01
Q14624	ITIH4_HUMAN	Inter-alpha-trypsin inhibitor heavy chain H4	70585.9	5.92
Q14721	KCNB1_HUMAN	Potassium voltage-gated channel subfamily B member 1	95877.6	8.32
P03952	KLKB1_HUMAN	Plasma kallikrein	71369.7	8.66
P01042	KNG1_HUMAN	Kininogen-1	71957.4	6.23
Q14558	KPRA_HUMAN	Phosphoribosyl pyrophosphate synthase-associated protein 1	39393.7	6.73
P01594	KV102_HUMAN	Ig kappa chain V-I region AU	11939.2	5.11
P01596	KV104_HUMAN	Ig kappa chain V-I region CAR	11703.8	9.47
P01613	KV121_HUMAN	Ig kappa chain V-I region Ni	12246.1	5.25
P06309	KV205_HUMAN	Ig kappa chain V-II region GM607	12375.9	6.76
P04434	KV310_HUMAN	Ig kappa chain V-III region VH	12757.5	5.64
P18136	KV313_HUMAN	Ig kappa chain V-III region HIC	11834.2	8.7
P01625	KV402_HUMAN	Ig kappa chain V-IV region Len	12640.1	7.92
P06313	KV403_HUMAN	Ig kappa chain V-IV region JI	12410.8	6.37
P0CG04	LAC1_HUMAN	Ig lambda-1 chain C regions	11347.7	7.89
P0CG05	LAC2_HUMAN	Ig lambda-2 chain C regions	11293.6	6.91
P04180	LCAT_HUMAN	Phosphatidylcholine-sterol acyltransferase	47083.9	5.71
P51884	LUM_HUMAN	Lumican	36660.9	6.17
P04208	LV106_HUMAN	Ig lambda chain V-I region WAH	11725	6.29
P01714	LV301_HUMAN	Ig lambda chain V-III region SH	11392.5	6.02
P80748	LV302_HUMAN	Ig lambda chain V-III region LOI	11935.2	4.94
P61626	LYSC_HUMAN	Lysozyme C	14700.7	9.28
Q9UPN3	MACF1_HUMAN	Microtubule-actin cross-linking factor 1	838308	5.28
Q6P0Q8	MAST2_HUMAN	Microtubule-associated serine/threonine-protein kinase 2	196436	8.41
Q6DT37	MRCKG_HUMAN	Serine/threonine-protein kinase MRCK gamma	172459	5.91
Q9BUK6	MSTO1_HUMAN	Protein misato homolog 1	61835.4	5.7
Q02817	MUC2_HUMAN	Mucin-2	538420	5.48
P04220	MUCB_HUMAN	Ig mu heavy chain disease protein	43057.3	5.13
A2RRP1	NBAS_HUMAN	Neuroblastoma-amplified sequence	268571	5.65
Q6ZS30	NBEL1_HUMAN	Neurobeachin-like protein 1	307237	6.01
Q9Y6Q9	NCOA3_HUMAN	Nuclear receptor coactivator 3	155162	7.16
Q8N0W4	NLGNX_HUMAN	Neuroligin-4, X-linked	87303.6	5.74
Q96L73	NSD1_HUMAN	Histone-lysine N-methyltransferase, H3 lysine-36 and H4 lysine-20 specific	296652	8.4
P47712	PA24A_HUMAN	Cytosolic phospholipase A2	85238.9	5.22
Q9NPG4	PCD12_HUMAN	Protocadherin-12	126433	5.15
Q9Y6V0	PCLO_HUMAN	Protein piccolo	553277	6.09
P36955	PEDF_HUMAN	Pigment epithelium-derived factor	44387.8	5.9
Q96PD5	PGRP2_HUMAN	N-acetylmuramoyl-L-alanine amidase	59980.3	7.64
P00747	PLMN_HUMAN	Plasminogen	90569	7.08
P27169	PON1_HUMAN	Serum paraoxonase/arylesterase 1	39600.1	5.08
P07225	PROS_HUMAN	Vitamin K-dependent protein S	70645.1	5.17
P02753	RET4_HUMAN	Retinol-binding protein 4	23010	5.76
Q9C0H5	RHG39_HUMAN	Rho GTPase-activating protein 39	121155	7.29
P24928	RPB1_HUMAN	DNA-directed RNA polymerase II subunit RPB1	217176	7.02
P47736	RPGP1_HUMAN	Rap1 GTPase-activating protein 1	73361.4	5.55
P06702	S10A9_HUMAN	Protein S100-A9	13110.8	5.71
P0DJI8	SAA1_HUMAN	Serum amyloid A protein	13532	6.28
P02743	SAMP_HUMAN	Serum amyloid P-component	25387.1	6.12
P49908	SEPP1_HUMAN	Selenoprotein P	41232.3	7.95
P42285	SK2L2_HUMAN	Superkiller viralicidic activity 2-like 2	117674	6.13
Q12772	SRBP2_HUMAN	Sterol regulatory element-binding protein 2	123688	8.72
P05452	TETN_HUMAN	Tetranectin	20138.9	5.8
P00734	THRB_HUMAN	Prothrombin	70036.9	5.63
Q8WZ42	TITIN_HUMAN	Titin	3.81603e+06	6.02
Q9UKE5	TNIK_HUMAN	TRAF2 and NCK-interacting protein kinase	154943	6.7
P02787	TRFE_HUMAN	Serotransferrin	75195.5	6.7
P35442	TSP2_HUMAN	Thrombospondin-2	127840	4.61
P02766	TTHY_HUMAN	Transthyretin	13761.4	5.31
Q69YN4	VIR_HUMAN	Protein virilizer homolog	201894	4.9
P02774	VTDB_HUMAN	Vitamin D-binding protein	51243.5	5.22
P04004	VTNC_HUMAN	Vitronectin	54305.6	5.47

## Sheet: Zhu
Uniprot accession	Uniprot ID	Protein name	MW (Da)	pI
P01023	A2MG_HUMAN	Alpha-2-macroglobulin	160810	5.98
P02760	AMBP_HUMAN	Protein AMBP	38999.5	5.95
P02647	APOA1_HUMAN	Apolipoprotein A-I	28961.6	5.45
P05090	APOD_HUMAN	Apolipoprotein D	19303.1	5.2
P02730	B3AT_HUMAN	Band 3 anion transport protein	101792	5.08
P04040	CATA_HUMAN	Catalase	59625	6.95
P00450	CERU_HUMAN	Ceruloplasmin	120085	5.41
P00751	CFAB_HUMAN	Complement factor B	85532.9	6.66
P01024	CO3_HUMAN	Complement C3	187148	6.02
P15924	DESP_HUMAN	Desmoplakin	331774	6.44
P16452	EPB42_HUMAN	Erythrocyte membrane protein band 4.2	76877.9	8.4
Q01469	FABP5_HUMAN	Fatty acid-binding protein, epidermal	15033.2	6.82
P02671	FIBA_HUMAN	Fibrinogen alpha chain	94973	5.7
P02675	FIBB_HUMAN	Fibrinogen beta chain	55928.2	8.54
P02679	FIBG_HUMAN	Fibrinogen gamma chain	48483	5.24
P69905	HBA_HUMAN	Hemoglobin subunit alpha	15126.4	8.73
P05155	IC1_HUMAN	Plasma protease C1 inhibitor	52843.4	5.97
P01857	IGHG1_HUMAN	Ig gamma-1 chain C region	36105.9	8.46
P01859	IGHG2_HUMAN	Ig gamma-2 chain C region	35900.6	7.66
P01860	IGHG3_HUMAN	Ig gamma-3 chain C region	41287	8.23
P01861	IGHG4_HUMAN	Ig gamma-4 chain C region	35940.6	7.18
P01871	IGHM_HUMAN	Ig mu chain C region	49306.6	6.35
P01834	IGKC_HUMAN	Ig kappa chain C region	11608.9	5.58
B9A064	IGLL5_HUMAN	Immunoglobulin lambda-like polypeptide 5	19278.7	9.03
P06312	KV401_HUMAN	Ig kappa chain V-IV region	15164.4	6.59
P0CG04	LAC1_HUMAN	Ig lambda-1 chain C regions	11347.7	7.89
P47929	LEG7_HUMAN	Galectin-7	15075	7.02
P12273	PIP_HUMAN	Prolactin-inducible protein	13522.7	5.4
P00747	PLMN_HUMAN	Plasminogen	90569	7.08
P32119	PRDX2_HUMAN	Peroxiredoxin-2	21760.7	5.67
P31151	S10A7_HUMAN	Protein S100-A7	11339.8	6.26
P06702	S10A9_HUMAN	Protein S100-A9	13110.8	5.71
P29508	SPB3_HUMAN	Serpin B3	44564.6	6.35
P04004	VTNC_HUMAN	Vitronectin	54305.6	5.47
P25311	ZA2G_HUMAN	Zinc-alpha-2-glycoprotein	32144.9	5.58

## Sheet: FC-TSP
Uniprot accession	Uniprot ID	Protein name	MW (Da)	pI
A5A3E0	POTEF_HUMAN	POTE ankyrin domain family member F	121445	5.82
A8TX70	CO6A5_HUMAN	Collagen alpha-5(VI) chain	287813	6.5
O14791	APOL1_HUMAN	Apolipoprotein L1	41128.7	5.49
O76096	CYTF_HUMAN	Cystatin-F	14543.7	8.79
O94915	FRYL_HUMAN	Protein furry homolog-like	339467	5.36
O95445	APOM_HUMAN	Apolipoprotein M	21253.3	5.66
P00450	CERU_HUMAN	Ceruloplasmin	120085	5.41
P00734	THRB_HUMAN	Prothrombin	70036.9	5.63
P00738	HPT_HUMAN	Haptoglobin	45205.3	6.13
P00739	HPTR_HUMAN	Haptoglobin-related protein	39029.6	6.63
P00747	PLMN_HUMAN	Plasminogen	90569	7.08
P00751	CFAB_HUMAN	Complement factor B	85532.9	6.66
P01008	ANT3_HUMAN	Antithrombin-III	49039.1	5.95
P01009	A1AT_HUMAN	Alpha-1-antitrypsin	46736.6	5.37
P01011	AACT_HUMAN	Alpha-1-antichymotrypsin	47650.9	5.32
P01019	ANGT_HUMAN	Angiotensinogen	53154.2	5.6
P01023	A2MG_HUMAN	Alpha-2-macroglobulin	160810	5.98
P01024	CO3_HUMAN	Complement C3	187148	6.02
P01031	CO5_HUMAN	Complement C5	188305	6.11
P01034	CYTC_HUMAN	Cystatin-C	13347.1	8.75
P01042	KNG1_HUMAN	Kininogen-1	71957.4	6.23
P01344	IGF2_HUMAN	Insulin-like growth factor II	20140.3	9.5
P01602	KV110_HUMAN	Ig heavy chain V-I region 5	12781.6	8.49
P01614	KV201_HUMAN	Ig kappa chain V-II region Cum	12676.3	5.28
P01703	LV105_HUMAN	Ig lambda chain V-I region NEWM	10904.2	9.39
P01717	LV403_HUMAN	Ig lambda chain V-IV region Hil	11516.8	6.04
P01742	HV101_HUMAN	Ig heavy chain V-I region EU	12472	6.42
P01743	HV102_HUMAN	Ig heavy chain V-I region HG3	12945.7	9.1
P01765	HV304_HUMAN	Ig heavy chain V-III region TIL	12356.4	9.23
P01766	HV305_HUMAN	Ig heavy chain V-III region BRO	13226.8	6.44
P01777	HV316_HUMAN	Ig heavy chain V-III region TEI	12802.6	8.72
P01779	HV318_HUMAN	Ig heavy chain V-III region TUR	12431.2	9.78
P01834	IGKC_HUMAN	Ig kappa chain C region	11608.9	5.58
P01857	IGHG1_HUMAN	Ig gamma-1 chain C region	36105.9	8.46
P01859	IGHG2_HUMAN	Ig gamma-2 chain C region	35900.6	7.66
P01860	IGHG3_HUMAN	Ig gamma-3 chain C region	41287	8.23
P01876	IGHA1_HUMAN	Ig alpha-1 chain C region	37654.7	6.08
P01877	IGHA2_HUMAN	Ig alpha-2 chain C region	36526.3	5.71
P02647	APOA1_HUMAN	Apolipoprotein A-I	28961.6	5.45
P02649	APOE_HUMAN	Apolipoprotein E	34236.7	5.52
P02652	APOA2_HUMAN	Apolipoprotein A-II	11175	6.51
P02655	APOC2_HUMAN	Apolipoprotein C-II	11283.9	4.58
P02656	APOC3_HUMAN	Apolipoprotein C-III	8764.67	4.72
P02743	SAMP_HUMAN	Serum amyloid P-component	25387.1	6.12
P02748	CO9_HUMAN	Complement component C9	63173.4	5.42
P02749	APOH_HUMAN	Beta-2-glycoprotein 1	36254.6	8.37
P02750	A2GL_HUMAN	Leucine-rich alpha-2-glycoprotein	34346.4	5.66
P02753	RET4_HUMAN	Retinol-binding protein 4	23010	5.76
P02760	AMBP_HUMAN	Protein AMBP	38999.5	5.95
P02763	A1AG1_HUMAN	Alpha-1-acid glycoprotein 1	21560.1	5
P02765	FETUA_HUMAN	Alpha-2-HS-glycoprotein	30221.9	4.53
P02766	TTHY_HUMAN	Transthyretin	13761.4	5.31
P02774	VTDB_HUMAN	Vitamin D-binding protein	51243.5	5.22
P02775	CXCL7_HUMAN	Platelet basic protein	13894.2	8.95
P02787	TRFE_HUMAN	Serotransferrin	75195.5	6.7
P02790	HEMO_HUMAN	Hemopexin	49295.4	6.43
P03952	KLKB1_HUMAN	Plasma kallikrein	71369.7	8.66
P04004	VTNC_HUMAN	Vitronectin	54305.6	5.47
P04180	LCAT_HUMAN	Phosphatidylcholine-sterol acyltransferase	47083.9	5.71
P04196	HRG_HUMAN	Histidine-rich glycoprotein	57659.9	7.03
P04217	A1BG_HUMAN	Alpha-1B-glycoprotein	51921.7	5.63
P04278	SHBG_HUMAN	Sex hormone-binding globulin	40468.2	5.83
P04432	KV124_HUMAN	Ig kappa chain V-I region Daudi	11599.9	7.98
P05062	ALDOB_HUMAN	Fructose-bisphosphate aldolase B	39341.8	8.06
P05090	APOD_HUMAN	Apolipoprotein D	19303.1	5.2
P05154	IPSP_HUMAN	Plasma serine protease inhibitor	42812.2	9.17
P05155	IC1_HUMAN	Plasma protease C1 inhibitor	52843.4	5.97
P05156	CFAI_HUMAN	Complement factor I	65750.3	7.72
P05160	F13B_HUMAN	Coagulation factor XIII B chain	73206.8	5.94
P05452	TETN_HUMAN	Tetranectin	20138.9	5.8
P05543	THBG_HUMAN	Thyroxine-binding globulin	44101.7	5.76
P05546	HEP2_HUMAN	Heparin cofactor 2	54960	6.26
P06396	GELS_HUMAN	Gelsolin	82959.1	5.72
P06681	CO2_HUMAN	Complement C2	83267.8	7.23
P06727	APOA4_HUMAN	Apolipoprotein A-IV	43402.5	5.18
P07357	CO8A_HUMAN	Complement component C8 alpha chain	61711	5.74
P07358	CO8B_HUMAN	Complement component C8 beta chain	61042.9	7.85
P07864	LDHC_HUMAN	L-lactate dehydrogenase C chain	36180.1	7.06
P08185	CBG_HUMAN	Corticosteroid-binding globulin	42638.8	5.64
P08603	CFAH_HUMAN	Complement factor H	137053	6.12
P08697	A2AP_HUMAN	Alpha-2-antiplasmin	50450.8	5.87
P09871	C1S_HUMAN	Complement C1s subcomponent	76684.4	4.85
P0C0L4	CO4A_HUMAN	Complement C4-A	192785	6.66
P0C0L5	CO4B_HUMAN	Complement C4-B	192751	6.89
P0C671	CF222_HUMAN	Uncharacterized protein C6orf222	71930.4	8.7
P0CG05	LAC2_HUMAN	Ig lambda-2 chain C regions	11293.6	6.91
P0CG06	LAC3_HUMAN	Ig lambda-3 chain C regions	11237.5	6.91
P10643	CO7_HUMAN	Complement component C7	91115.4	6.09
P10720	PF4V_HUMAN	Platelet factor 4 variant	8255.67	8.46
P10909	CLUS_HUMAN	Clusterin	52494.6	5.89
P12259	FA5_HUMAN	Coagulation factor V	251703	5.68
P13671	CO6_HUMAN	Complement component C6	102412	6.17
P13796	PLSL_HUMAN	Plastin-2	70157.2	5.29
P14151	LYAM1_HUMAN	L-selectin	37571.7	6.04
P15169	CBPN_HUMAN	Carboxypeptidase N catalytic chain	50034.4	6.88
P17936	IBP3_HUMAN	Insulin-like growth factor-binding protein 3	28749.6	8.76
P18136	KV313_HUMAN	Ig kappa chain V-III region HIC	11834.2	8.7
P19320	VCAM1_HUMAN	Vascular cell adhesion protein 1	78745	5.11
P19652	A1AG2_HUMAN	Alpha-1-acid glycoprotein 2	21651.2	5.12
P19823	ITIH2_HUMAN	Inter-alpha-trypsin inhibitor heavy chain H2	72452.3	5.75
P19827	ITIH1_HUMAN	Inter-alpha-trypsin inhibitor heavy chain H1	71415	6.33
P22352	GPX3_HUMAN	Glutathione peroxidase 3	23463.7	7.85
P22792	CPN2_HUMAN	Carboxypeptidase N subunit 2	58226.8	5.54
P23083	HV103_HUMAN	Ig heavy chain V-I region V35	10880.2	9.59
P25311	ZA2G_HUMAN	Zinc-alpha-2-glycoprotein	32144.9	5.58
P27169	PON1_HUMAN	Serum paraoxonase/arylesterase 1	39600.1	5.08
P29622	KAIN_HUMAN	Kallistatin	46355.2	7.88
P33151	CADH5_HUMAN	Cadherin-5	82577.5	5.01
P35542	SAA4_HUMAN	Serum amyloid A-4 protein	12803.2	9.07
P36955	PEDF_HUMAN	Pigment epithelium-derived factor	44387.8	5.9
P36980	FHR2_HUMAN	Complement factor H-related protein 2	28738.4	5.8
P43251	BTD_HUMAN	Biotinidase	56771.6	5.38
P43652	AFAM_HUMAN	Afamin	66577	5.58
P48740	MASP1_HUMAN	Mannan-binding lectin serine protease 1	79246.7	5.21
P49908	SEPP1_HUMAN	Selenoprotein P	41232.3	7.95
P51884	LUM_HUMAN	Lumican	36660.9	6.17
P59666	DEF3_HUMAN	Neutrophil defensin 3	10245	5.71
P60709	ACTB_HUMAN	Actin, cytoplasmic 1	41736.7	5.29
P62979	RS27A_HUMAN	Ubiquitin-40S ribosomal protein S27a	17964.9	9.68
P68032	ACTC_HUMAN	Actin, alpha cardiac muscle 1	41784.6	5.23
P68871	HBB_HUMAN	Hemoglobin subunit beta	15867.2	6.81
P69905	HBA_HUMAN	Hemoglobin subunit alpha	15126.4	8.73
P80108	PHLD_HUMAN	Phosphatidylinositol-glycan-specific phospholipase D	89811.4	5.78
P80362	KV125_HUMAN	Ig kappa chain V-I region WAT	11737.1	5.08
P81605	DCD_HUMAN	Dermcidin	11283.9	6.09
Q04756	HGFA_HUMAN	Hepatocyte growth factor activator	70681.8	6.99
Q06033	ITIH3_HUMAN	Inter-alpha-trypsin inhibitor heavy chain H3	69360.1	5.01
Q08380	LG3BP_HUMAN	Galectin-3-binding protein	63276.5	5.07
Q13790	APOF_HUMAN	Apolipoprotein F	17424.6	4.4
Q14520	HABP2_HUMAN	Hyaluronan-binding protein 2	62671.7	6.09
Q14624	ITIH4_HUMAN	Inter-alpha-trypsin inhibitor heavy chain H4	70585.9	5.92
Q15166	PON3_HUMAN	Serum paraoxonase/lactonase 3	39476.3	5.24
Q15582	BGH3_HUMAN	Transforming growth factor-beta-induced protein ig-h3	72418	7.37
Q16610	ECM1_HUMAN	Extracellular matrix protein 1	58811.9	6.19
Q66K66	TM198_HUMAN	Transmembrane protein 198	39474.7	9.97
Q6UXB8	PI16_HUMAN	Peptidase inhibitor 16	46720.6	5.19
Q8NE71	ABCF1_HUMAN	ATP-binding cassette sub-family F member 1	95925.8	6.4
Q92619	HMHA1_HUMAN	Minor histocompatibility protein HA-1	124614	5.76
Q96IY4	CBPB2_HUMAN	Carboxypeptidase B2	35800.5	8.11
Q96KN2	CNDP1_HUMAN	Beta-Ala-His dipeptidase	53877.6	5.08
Q96PD5	PGRP2_HUMAN	N-acetylmuramoyl-L-alanine amidase	59980.3	7.64
Q9UBE0	SAE1_HUMAN	SUMO-activating enzyme subunit 1	38449.8	5.17
Q9UGM5	FETUB_HUMAN	Fetuin-B	40487.8	6.52
Q9Y5Y7	LYVE1_HUMAN	Lymphatic vessel endothelial hyaluronic acid receptor 1	33006.7	8.3
P25705	ATPA_HUMAN	ATP synthase subunit alpha, mitochondrial	55209.3	8.28
P10523	ARRS_HUMAN	S-arrestin	45119.6	6.13
P98160	PGBM_HUMAN	Basement membrane-specific heparan sulfate proteoglycan core protein	466631	6.03
Q15643	TRIPB_HUMAN	Thyroid receptor-interacting protein 11	227455	5.18
Q86YZ3	HORN_HUMAN	Hornerin	282390	10.05
B9A064	IGLL5_HUMAN	Immunoglobulin lambda-like polypeptide 5	19278.7	9.03
Q8NI35	INADL_HUMAN	InaD-like protein	196368	4.83
Q96BQ5	CC127_HUMAN	Coiled-coil domain-containing protein 127	30834.3	9.26
P04114	APOB_HUMAN	Apolipoprotein B-100	512858	6.57
P01871	IGHM_HUMAN	Ig mu chain C region	49306.6	6.35
P02751	FINC_HUMAN	Fibronectin	259563	5.39
P35858	ALS_HUMAN	Insulin-like growth factor-binding protein complex acid labile subunit	63246.6	6.13
P04003	C4BPA_HUMAN	C4b-binding protein alpha chain	61670.7	6.24
P01880	IGHD_HUMAN	Ig delta chain C region	42253.7	8.13
P00736	C1R_HUMAN	Complement C1r subcomponent	78213.2	5.76
P01768	HV330_HUMAN	Immunoglobulin heavy variable 3-30	10796.1	9.23
P01764	HV323_HUMAN	Immunoglobulin heavy variable 3-23	10445.7	8.67
P36957	ODO2_HUMAN	Dihydrolipoyllysine-residue succinyltransferase component of 2-oxoglutarate dehydrogenase complex, mitochondrial	41389.7	5.9
P38646	GRP75_HUMAN	Stress-70 protein, mitochondrial	68759	5.44
P06309	KVD28_HUMAN	Immunoglobulin kappa variable 2D-28	10902.2	5.04
Q96HU8	DIRA2_HUMAN	GTP-binding protein Di-Ras2	22141.5	8.98
Q9Y3E1	HDGR3_HUMAN	Hepatoma-derived growth factor-related protein 3	22619.7	7.7
P00748	FA12_HUMAN	Coagulation factor XII	39647.1	9
P02042	HBD_HUMAN	Hemoglobin subunit delta	15924.3	7.97
P06310	KV230_HUMAN	Immunoglobulin kappa variable 2-30	11063.3	8
P01772	HV333_HUMAN	Immunoglobulin heavy variable 3-33	10923.3	9.26
Q562E7	WDR81_HUMAN	WD repeat-containing protein 81	211697	5.37

## Sheet: References
References for Supplementary Table S3:
1. Zhou, M. et al. An investigation into the human serum "interactome". Electrophoresis 25, 1289-1298 (2004).
2. Gundry, R. L., Fu, Q., Jelinek, C. A., Van Eyk, J. E. & Cotter, R. J. Investigation of an albumin-enriched fraction of human serum and its albuminome. Proteomics Clin. Appl. 1, 73-88 (2007).
3. Scumaci, D. et al. Assessment of an ad hoc procedure for isolation and characterization of human albuminome. Anal. Biochem. 418, 161-163 (2011).
4. Holewinski, R. J., Jin, Z., Powell, M. J., Maust, M. D. & Van Eyk, J. E. A fast and reproducible method for albumin isolation and depletion from serum and cerebrospinal fluid. Proteomics 13, 743-750 (2013).
5. Zhu, L. et al. Fast fixing and comprehensive identification to help improve real-time ligands discovery based on formaldehyde crosslinking, immunoprecipitation and SDS-PAGE separation. Proteome Sci 12, 6 (2014).
