# Supplementary material for: Proteomic and network analysis of human serum albuminome by integrated use of quick crosslinking and two-step precipitation
Source: Sci Rep. 2017 Aug 29;7:9856. doi: 10.1038/s41598-017-09563-w (PMC5575314; doi:10.1038/s41598-017-09563-w)
Supplement: Supplementary file 5 — Supplementary Table S4 [file 41598_2017_9563_MOESM5_ESM.xls]

## Sheet: Our Study
Clusters	Sub-networks	Rank	MCODE score	Nodes	Edges	Matching proteins (labels)
Cluster 1		1	19.727	22	434	APOA2, F2, VTN, HSPG2, APOE, ALB, APOD, HP, AHSG, ITIH4, CPB2, TTR, PLG, SERPINA1, APOB, LCAT, TF, AMBP, APOA1, HPX, APOH, SERPINC1
Cluster 2		2	14.1	10	141	FN1, A2M, SERPINF2, SERPING1, HRG, KNG1, F5, CLU, IGF2, PPBP
Cluster 3		3	6.25	8	50	APOL1, APOM, C7, C8A, C8B, C5, C6, C9
Cluster 4		4	3.667	3	11	HBB, HBD, HBA1
Cluster 5		5	3.571	7	25	CP, TGFBI, APCS, APOA4, APOC2, PON1, APOC3
Cluster 6		6	3	3	9	KLKB1, F12, IGFBP3
Cluster 7		7	3	3	9	C1R, C1S, C4A
Cluster 8		8	3	3	9	ACTB, LCP1, ACTC1
Cluster 9		9	2.571	7	18	CST3, C3, GSN, VCAM1, C4B, GC, AGT
Cluster 10		10	2.333	3	7	DLST, HSPA9,LDHC
Cluster 11		11	2	3	6	LUM, DIRAS2, CPN2
Cluster 12		12	1.333	3	4	CFB, CFI, CPN1
Cluster 13		13	1	2	2	SHBG, SERPINA7
Cluster 14		14	1	2	2	CDH5, SERPINF1

## Sheet: Previous Studies
Clusters	Sub-networks	Rank	MCODE score	Nodes	Edges	Matching proteins (labels)
Cluster 1		1	17.286	14	242	HRG, FGB, A2M, FGG, CFD, FN1, SERPING1, CLU, PPBP,SERPINF2, KNG1, PLG, PROS1, FGA
Cluster 2		2	15.826	23	364	APOE, VTN, AMBP, ALB, APOA1, APCS, TF, APOB, ITIH4, CST3, AHSG, TTR, HPX, ITGA2, SAA1, LYZ, APOH, CPB2, SERPINA1, GSN, LCAT, APOD, F2
Cluster 3		3	7.429	7	52	C8B, C5, C7, C8G, C6, ORM1, C8A
Cluster 4		4	6.5	10	65	APOA4, APOC2, RBP1, APOA2, SERPINC1, APOC1, PON1, APOC3, HP, CP
Cluster 5		5	6.4	5	32	TTN, LDB3, MYL4, NEB, DMD
Cluster 6		6	3.333	3	10	SETX, POLR2A, ATM
Cluster 7		7	3	2	6	KLKB1, F12
Cluster 8		8	3	5	15	C4B, C4A, GC, AGT, C3
Cluster 9		9	2.8	5	14	RANBP2, ABCE1, GCN1L1, ETF1, ABCF1
Cluster 10		10	2.5	2	5	C1QC, C1QB
Cluster 11		11	2.5	2	5	C1R, C1S
Cluster 12		12	2.333	3	7	EZH1, PHC3, CHD8
Cluster 13		13	2	2	4	HBB, HBA1
Cluster 14		14	1.667	3	5	C4BPB, CFI, C9
Cluster 15		15	1.5	2	3	CFHR1, CFH
Cluster 16		16	1.5	2	3	THBS2, ITGB5
Cluster 17		17	1.5	2	3	PIP, AZGP1
Cluster 18		18	1	2	2	KCNMA1, RYR2
Cluster 19		19	1	2	2	FAT1, NPHS1
Cluster 20		20	1	2	2	S100A7, S100A9
