# Supplementary material for: Proteomic and network analysis of human serum albuminome by integrated use of quick crosslinking and two-step precipitation
Source: Sci Rep. 2017 Aug 29;7:9856. doi: 10.1038/s41598-017-09563-w (PMC5575314; doi:10.1038/s41598-017-09563-w)
Supplement: Supplementary file 6 — Supplementary Table S5 [file 41598_2017_9563_MOESM6_ESM.xls]

## Sheet: LAPs
Uniprot accession	Uniprot ID	Protein name	Gene name	Concentration, ng/mL	Our study	Previous studies	Reference
P05062	ALDOB_HUMAN	Fructose-bisphosphate aldolase B	ALDOB	20	√		1
P25705	ATPA_HUMAN	ATP synthase subunit alpha, mitochondrial	ATP5A1	2.5	√		2
P33151	CADH5_HUMAN	Cadherin-5	CDH5	3	√		4
P59666	DEF3_HUMAN	Neutrophil defensin 3	DEFA3	42	√		1
P38646	GRP75_HUMAN	Stress-70 protein, mitochondrial	HSPA9	2.5	√		2
P17936	IBP3_HUMAN	Insulin-like growth factor-binding protein 3	IGFBP3	63	√		3
Q9Y5Y7	LYVE1_HUMAN	Lymphatic vessel endothelial hyaluronic acid receptor 1	LYVE1	6.2	√		2, 5
P48740	MASP1_HUMAN	Mannan-binding lectin serine protease 1	MASP1	69	√		2
Q6UXB8	PI16_HUMAN	Peptidase inhibitor 16	PI16	41	√		2, 5
Q15166	PON3_HUMAN	Serum paraoxonase/lactonase 3	PON3	11	√		2, 5
P14151	LYAM1_HUMAN	L-selectin	SELL	17	√		3, 4
P19320	VCAM1_HUMAN	Vascular cell adhesion protein 1	VCAM1	94	√		4
P00734	THRB_HUMAN	Prothrombin	F2	1.2	√	√	1
P20933	ASPG_HUMAN	N(4)-(beta-N-acetylglucosaminyl)-L-asparaginase	AGA	9.6		√	2
Q09666	AHNK_HUMAN	Neuroblast differentiation-associated protein AHNAK	AHNAK	0.8		√	2
P07711	CATL1_HUMAN	Cathepsin L1	CTSL	8.8		√	2
P15924	DESP_HUMAN	Desmoplakin	DSP	20		√	2
P08709	FA7_HUMAN	Coagulation factor VII	F7	29		√	2
Q01469	FABP5_HUMAN	Fatty acid-binding protein, epidermal	FABP5	40		√	2
P07288	KLK3_HUMAN	Prostate-specific antigen	KLK3	1.86		√	1
O75112	LDB3_HUMAN	LIM domain binding 3	LDB3	1.7		√	2
P61626	LYSC_HUMAN	Lysozyme C	LYZ	51		√	2
P12273	PIP_HUMAN	Prolactin-inducible protein	PIP	22		√	2
P07477	TRY1_HUMAN	Trypsin-1	PRSS1	99		√	1
P31151	S10A7_HUMAN	Protein S100-A7	S100A7	27		√	2
P29508	SPB3_HUMAN	Serpin B3	SERPINB3	4.2		√	1,2
P02730	B3AT_HUMAN	Band 3 anion transport protein	SLC4A1	4.9		√	2
Q8WZ42	TITIN_HUMAN	Titin	TTN	4.1		√	2
References for Supplementary Table S5
1. Polanski, M. & Anderson, N. L. A list of candidate cancer biomarkers for targeted proteomics. Biomark Insights 1, 1-48 (2007). 2. Farrah, T. et al. A high-confidence human plasma proteome reference set with estimated concentrations in PeptideAtlas. Mol. Cell. Proteomics 10, M110 006353 (2011). 3. Qian, W. J. et al. Enhanced detection of low abundance human plasma proteins using a tandem IgY12-…
